# Supplementary material for: Data-Independent Acquisition Enables Robust Quantification of 400 Proteins in Non-Depleted Canine Plasma
Source: Proteomes. 2022 Feb 28;10(1):9. doi: 10.3390/proteomes10010009 (PMC8953371; doi:10.3390/proteomes10010009)
Supplement: Supplementary file 1 [file proteomes-10-00009-s001.zip]

Archive with 6 entries (6 files):
- Supplementary Tables/Supplementary Table S1 - Clinical samples used for generation of plasma peptide spectral library and SWATH quantitation.xlsx
- Supplementary Tables/Supplementary Table S2 - Skyline settings used for targeted data extraction.xlsx
- Supplementary Tables/Supplementary Table S3 - Proteins identified in current dog plasma spectral library.xlsx
- Supplementary Tables/Supplementary Table S4 - Reproducible quantitation of proteins using technical replicates.xlsx
- Supplementary Tables/Supplementary Table S5 - Proteins significantly altered in inflammatory samples.xlsx
- Supplementary Tables/Supplementary Table S6 - Proteins significantly altered in miscellaneous clinical samples.xlsx
