# Supplementary material for: Data-Independent Acquisition Enables Robust Quantification of 400 Proteins in Non-Depleted Canine Plasma
Source: Proteomes. 2022 Feb 28;10(1):9. doi: 10.3390/proteomes10010009 (PMC8953371; doi:10.3390/proteomes10010009)
Supplement: Supplementary file 1 [file proteomes-10-00009-s001.zip › Supplementary Tables/Supplementary Table S1 - Clinical samples used for generation of plasma peptide spectral library and SWATH quantitation.xlsx]

## Sheet: Clincal samples
Sl.no	Patient code		Patient number#	Breed	Sex	Age	History
1	77328		26384	SHIH TZU X	F	14Y 2M	pyometra
2	76547		14750SA	RHODESIAN RIDGE BACK	M	9Y 1M	osteosarcoma
3	79502		17604SA	BULL ARAB X	M	18Y 9M	sertoli tumor/castrated
4	78823		30433	WOLF HOUNDX	M	6Y 0M	renal tumor
5	78053		11928	MAREMMA X	M	11Y 1M	brain tumor
6	77574		24462	SMITH FIELD	F	13Y 3M	mast cell tumor
7	80363		-	CATTLE DOG	M	9Y 11M	Anaemia/lymphoma
8	18803SA		18803SA	MALTESE X	F	13Y 2M	Hyperadreno corticoism
9	79544		31571	MALTESE X	F	9Y 2M	Urolithiasis
10	80253		34085	AUS TERRIER X	M	5Y 7M	Hydronephrosis
11	79579		31571	MALTESE X	F	9Y 2M	Urolithiasis
12	75083		21739	CHIHUAHUA	F	2Y 0M	Pyelonephritis
13	55970		14960	BULL MASTIFF X	M	0Y 2M	Parvo virus
14	80309		34244	KELPIE	M	10Y 0M	Toxicosis
15	79323		31486	PUG	F	7Y 7M	Otitis media
16	78797		30595	KELPIE X	F	18Y 5M	Old age
17	79570		12909SA	DACHSHUND	M	9Y 8M	IVDD/Prostatic hyperplasia
18	75318		-	KELPIE X	M	8Y	Kidney disease
INFLAMMATORY SAMPLES
19	79884		10437	SILKY TERRIER	m	17y 10m	Hepatitis
20	79698		9109SA	BORDER COLLIE	F	14Y 7M	Cholangiohepatitis
21	80195		33958	COLLIE X	F	7Y 1M	Septic arthritis
22	79137		30984	MALTESE	F	11Y 1M	Septic arthritis
23	79541		32371	KELPIE	F	4Y 0M	pyometra
24	77245		-	CATTLE DOG	M	10Y	Pancreatitis
25	79398		-	LABRADOR	M	1Y	Castration
26	79415		-	BORDER COLLIE	F	2Y 6M	Ovariohysterectomy
HEALTHY SAMPLES
27	80349		26107	LABRADOR	M	2Y 11M	Blood Donor
28	79845		30842	BELGIAN SHEPHERD	M	0Y 8M	Blood Donor
29	79059		1817SA	GREY HOUND	F	9Y 0M	Blood Donor
30	78470		29933	GERMAN SHEPHERD	F	2Y 6M	Blood Donor
31	-		-	GREY HOUND	M	3Y 2M	Blood Donor
32	-		-	GREY HOUND	M	2Y	Blood Donor
33	-		-	GREY HOUND	M	1Y 6M	Blood Donor
34	-		-	GREY HOUND	F	5Y 2M	Blood Donor
