# Supplementary material for: Data-Independent Acquisition Enables Robust Quantification of 400 Proteins in Non-Depleted Canine Plasma
Source: Proteomes. 2022 Feb 28;10(1):9. doi: 10.3390/proteomes10010009 (PMC8953371; doi:10.3390/proteomes10010009)
Supplement: Supplementary file 1 [file proteomes-10-00009-s001.zip › Supplementary Tables/Supplementary Table S2 - Skyline settings used for targeted data extraction.xlsx]

## Sheet: skyline settings
	Integrate All
	Peptide Settings
	Digestion	Enzyme	Trypsin [KR | P]
		Max missed cleavages	1
		Background proteome	None
	Prediction	Retention time predictor	Created
		Use measured retention time when present	Checked
		Time window(min)	2
		Ion mobility predictor	None
		Use spectral library drift times when present	Unchecked
		Resolving power	(blank)
	Filter	Min length	7
		Max length	36
		Exclude N terminal Aas	25
		Exclude potential ragged ends	Unchecked
		Exclude peptides containing	(blank)
		Auto-select all matching peptides	Checked
	Library	Library	Created
		Pick peptides matching	Library and Filter
		Rank peptides by	Picked Intensity
		Limit peptides per proteins	(blank)
		Peptides	(blank)
	Modifications	Structural modifications	Carbamidomethyl (C)
		Max variable mods	3
		Max neutral losses	1
		Isotope label type	Heavy
		Isotope modifications	(blank)
		Internal standard type	None
	Quantification	Normalization Method	Equalize Medians
		All others	(blank)
	Transition Settings
	Prediction	Precursor mass	Monoisotopic
		Product ion mass	Monoisotopic
		Collision Energy	None
		Declustering potential	None
		Optimization library	None
		Compensation voltage	None
		Use optimization values when present	Unchecked
	Filter	Precursor charges	2, 3
		Ion charges	1, 2, 3
		Ion types	y, b
		Product ions from	Ion 3
		Product ions to	Last ion
		Product ions - Special ions	N-terminal to Proline
		Use DIA precursor window for exclusion	Checked
		Auto select all matching transitions	Checked
	Library	Ion match tolerance	0.05
		If a library spectrum is available, pick its most intense ions	Checked
		Pick XX product ions	6
		Pick XX minimum product ions	3
		From filtered ions charges and types	Unchecked
		From filtered ions charges and types plus filtered product ions	Unchecked
		From filtered product ions	Checked
	Instrument	Min m/z	350
		Max m/z	2000
		Dynamic min product m/z	Unchecked
		Method match tolerance m/z	0.05
		Firmware	(blank)
		Firmware	(blank)
		Min time	(blank)
		Max time	(blank)
	Full-Scan	MS1 - Isotope peaks included	None
		MS1 - Precursor mass analyser	(blank)
		MS1 - Peaks	(blank)
		MS1 - Resolving power	None
		MS1 - Isotope labelling enrichment	(blank)
		MS/MS - Acquisition method	DIA
		MS/MS- Product mass analyser	TOF
		MS/MS- Isolation scheme	Generated from imported .wiff file
		MS/MS Resolving power	30000
		Retention time filtering - Use only scans within XX min of MS/MS IDs	Unchecked
		Retention time filtering - Use only scans within XX min of predicted RTs	10
		Retention time filtering - Include all matching scans	Unchecked
	Document Settings
	Annotations		None
	Group Comparisons		None
	Reintegrate
	Training - Use Decoys		Checked
	Training - Use second best peaks		Unchecked
	Integrate all peaks		Checked
	Only integrate significant Q values		Checked
	Q value cut-off		0.01
	Overwrite manual integration		Checked
