# Supplementary material for: Data-Independent Acquisition Enables Robust Quantification of 400 Proteins in Non-Depleted Canine Plasma
Source: Proteomes. 2022 Feb 28;10(1):9. doi: 10.3390/proteomes10010009 (PMC8953371; doi:10.3390/proteomes10010009)
Supplement: Supplementary file 1 [file proteomes-10-00009-s001.zip › Supplementary Tables/Supplementary Table S3 - Proteins identified in current dog plasma spectral library.xlsx]

## Sheet: Final Protein list
UniProt Protein Entry	Protein Name
tr|F1PBL1|F1PBL1_CANLF	14_3_3 domain-containing protein OS=Canis lupus familiaris OX=9615 GN=YWHAZ PE=3 SV=2
tr|E2RCP9|E2RCP9_CANLF	26S proteasome non-ATPase regulatory subunit 2 OS=Canis lupus familiaris OX=9615 GN=PSMD2 PE=3 SV=1
tr|E2QYZ2|E2QYZ2_CANLF	5'-nucleotidase OS=Canis lupus familiaris OX=9615 GN=NT5C3A PE=3 SV=1
tr|J9NWA6|J9NWA6_CANLF	AAA domain-containing protein OS=Canis lupus familiaris OX=9615 GN=LOC100687152 PE=3 SV=1
tr|E2RCY8|E2RCY8_CANLF	Aconitate hydratase, mitochondrial OS=Canis lupus familiaris OX=9615 GN=ACO2 PE=3 SV=1
tr|F1PVC1|F1PVC1_CANLF	Actin alpha 1, skeletal muscle OS=Canis lupus familiaris OX=9615 GN=ACTA1 PE=3 SV=2
tr|F2Z4N7|F2Z4N7_CANLF	Actin alpha cardiac muscle 1 OS=Canis lupus familiaris OX=9615 GN=ACTC1 PE=3 SV=1
tr|F2Z4N8|F2Z4N8_CANLF	Actin gamma 2, smooth muscle OS=Canis lupus familiaris OX=9615 GN=ACTG2 PE=3 SV=1
tr|E2QY08|E2QY08_CANLF	Actinin alpha 1 OS=Canis lupus familiaris OX=9615 GN=ACTN1 PE=4 SV=2
tr|E2QUQ0|E2QUQ0_CANLF	Actinin alpha 2 OS=Canis lupus familiaris OX=9615 GN=ACTN2 PE=4 SV=2
tr|E2RIM9|E2RIM9_CANLF	Actinin alpha 3 OS=Canis lupus familiaris OX=9615 GN=ACTN3 PE=4 SV=2
tr|L7N071|L7N071_CANLF	Actinin alpha 4 OS=Canis lupus familiaris OX=9615 GN=ACTN4 PE=4 SV=1
tr|E2QWU0|E2QWU0_CANLF	Actin-related protein 2/3 complex subunit 4 OS=Canis lupus familiaris OX=9615 GN=ARPC4 PE=3 SV=2
tr|E2R7E8|E2R7E8_CANLF	Acylaminoacyl-peptide hydrolase OS=Canis lupus familiaris OX=9615 GN=APEH PE=4 SV=1
tr|E2QUY9|E2QUY9_CANLF	ADAM metallopeptidase with thrombospondin type 1 motif 13 OS=Canis lupus familiaris OX=9615 GN=ADAMTS13 PE=4 SV=2
tr|E2RGZ8|E2RGZ8_CANLF	Adaptor protein, phosphotyrosine interacting with PH domain and leucine zipper 2 OS=Canis lupus familiaris OX=9615 GN=APPL2 PE=4 SV=2
tr|F1PKY3|F1PKY3_CANLF	Adenosine deaminase OS=Canis lupus familiaris OX=9615 GN=ADA PE=3 SV=2
tr|E2RE39|E2RE39_CANLF	Adenylate kinase 2, mitochondrial OS=Canis lupus familiaris OX=9615 GN=AK2 PE=3 SV=2
tr|J9P0V2|J9P0V2_CANLF	ADF-H domain-containing protein OS=Canis lupus familiaris OX=9615 GN=LOC102153978 PE=3 SV=1
tr|J9NXU5|J9NXU5_CANLF	ADF-H domain-containing protein OS=Canis lupus familiaris OX=9615 GN=LOC102154266 PE=3 SV=1
tr|J9P1G2|J9P1G2_CANLF	Adiponectin A OS=Canis lupus familiaris OX=9615 GN=C1QB PE=4 SV=1
tr|E2RJC2|E2RJC2_CANLF	Adiponectin B OS=Canis lupus familiaris OX=9615 GN=C1QC PE=4 SV=1
tr|J9P4B4|J9P4B4_CANLF	Adiponectin C OS=Canis lupus familiaris OX=9615 GN=C1QA PE=4 SV=1
tr|J9JHC8|J9JHC8_CANLF	ADSL_C domain-containing protein OS=Canis lupus familiaris OX=9615 GN=TNRC6B PE=4 SV=1
tr|E2R4E7|E2R4E7_CANLF	Afamin OS=Canis lupus familiaris OX=9615 GN=AFM PE=4 SV=2
tr|F1PYZ5|F1PYZ5_CANLF	A-kinase anchoring protein 4 OS=Canis lupus familiaris OX=9615 GN=AKAP4 PE=4 SV=2
tr|J9P9J4|J9P9J4_CANLF	Aldehyde dehydrogenase 1 family member A1 OS=Canis lupus familiaris OX=9615 GN=ALDH1A1 PE=3 SV=1
tr|E2RMX7|E2RMX7_CANLF	Aldehyde dehydrogenase 1 family member A1 OS=Canis lupus familiaris OX=9615 GN=ALDH1A1 PE=3 SV=2
tr|F1PAB7|F1PAB7_CANLF	Aldehyde dehydrogenase 9 family member A1 OS=Canis lupus familiaris OX=9615 GN=ALDH9A1 PE=3 SV=2
tr|A1ILJ0|A1ILJ0_CANLF	Alpha 1 antitrypsin OS=Canis lupus familiaris OX=9615 PE=2 SV=1
tr|E2QUV3|E2QUV3_CANLF	Alpha 2-HS glycoprotein OS=Canis lupus familiaris OX=9615 GN=AHSG PE=4 SV=2
tr|F1P832|F1P832_CANLF	Alpha-1,4 glucan phosphorylase OS=Canis lupus familiaris OX=9615 GN=PYGM PE=3 SV=2
tr|F6Y713|F6Y713_CANLF	Alpha-1-acid glycoprotein OS=Canis lupus familiaris OX=9615 GN=LOC100685620 PE=3 SV=1
tr|F1PCK2|F1PCK2_CANLF	Alpha-1-B glycoprotein OS=Canis lupus familiaris OX=9615 GN=A1BG PE=4 SV=2
tr|J9NUI6|J9NUI6_CANLF	Alpha-1-microglobulin/bikunin precursor OS=Canis lupus familiaris OX=9615 GN=AMBP PE=4 SV=1
tr|E2R796|E2R796_CANLF	Alpha-1-microglobulin/bikunin precursor OS=Canis lupus familiaris OX=9615 GN=AMBP PE=4 SV=2
tr|F1PDJ7|F1PDJ7_CANLF	Alpha-2-glycoprotein 1, zinc-binding OS=Canis lupus familiaris OX=9615 GN=AZGP1 PE=3 SV=2
tr|J9NZ57|J9NZ57_CANLF	Alpha-2-macroglobulin like 1 OS=Canis lupus familiaris OX=9615 GN=A2ML1 PE=4 SV=1
tr|J9PAL7|J9PAL7_CANLF	Alpha-amylase OS=Canis lupus familiaris OX=9615 GN=LOC480825 PE=3 SV=1
tr|F1PXN2|F1PXN2_CANLF	Alpha-fetoprotein OS=Canis lupus familiaris OX=9615 GN=AFP PE=4 SV=1
tr|E2RFC0|E2RFC0_CANLF	Amine oxidase OS=Canis lupus familiaris OX=9615 GN=AOC3 PE=3 SV=2
tr|F1PAL5|F1PAL5_CANLF	Angiotensinogen OS=Canis lupus familiaris OX=9615 GN=AGT PE=3 SV=2
tr|Q2Z1P8|Q2Z1P8_CANLF	Anion exchange protein OS=Canis lupus familiaris OX=9615 GN=SLC4A1 PE=2 SV=1
tr|F1PRC8|F1PRC8_CANLF	Ankyrin 1 OS=Canis lupus familiaris OX=9615 GN=ANK1 PE=4 SV=2
sp|P02648|APOA1_CANLF	Apolipoprotein A-I OS=Canis lupus familiaris OX=9615 GN=APOA1 PE=1 SV=2
tr|F1PDJ5|F1PDJ5_CANLF	Apolipoprotein A-I OS=Canis lupus familiaris OX=9615 GN=APOA1 PE=3 SV=1
tr|F1P8Z5|F1P8Z5_CANLF	Apolipoprotein B OS=Canis lupus familiaris OX=9615 GN=APOB PE=4 SV=1
tr|E2RGB0|E2RGB0_CANLF	Apolipoprotein C4 OS=Canis lupus familiaris OX=9615 GN=APOC4 PE=4 SV=2
sp|P56595|APOC1_CANLF	Apolipoprotein C-I OS=Canis lupus familiaris OX=9615 GN=APOC1 PE=1 SV=1
tr|J9NWJ6|J9NWJ6_CANLF	Apolipoprotein C-II OS=Canis lupus familiaris OX=9615 GN=APOC2 PE=4 SV=1
tr|F1PDJ0|F1PDJ0_CANLF	Apolipoprotein C-III OS=Canis lupus familiaris OX=9615 GN=APOC3 PE=4 SV=1
tr|E2RNM1|E2RNM1_CANLF	Apolipoprotein D OS=Canis lupus familiaris OX=9615 GN=APOD PE=3 SV=1
sp|P18649|APOE_CANLF	Apolipoprotein E OS=Canis lupus familiaris OX=9615 GN=APOE PE=1 SV=2
tr|D5G334|D5G334_CANLF	Apolipoprotein E4 (Fragment) OS=Canis lupus familiaris OX=9615 PE=3 SV=1
tr|E2RQ71|E2RQ71_CANLF	Apolipoprotein M OS=Canis lupus familiaris OX=9615 GN=APOM PE=4 SV=2
tr|W8VYQ1|W8VYQ1_CANLF	Apoptosis inhibitor of macrophage OS=Canis lupus familiaris OX=9615 GN=CD5L PE=2 SV=1
tr|J9P4L3|J9P4L3_CANLF	Arachidonate 15-lipoxygenase OS=Canis lupus familiaris OX=9615 GN=ALOX15 PE=3 SV=1
tr|A0A0B4J195|A0A0B4J195_CANLF	Aspartate aminotransferase OS=Canis lupus familiaris OX=9615 GN=GOT1 PE=4 SV=1
tr|E2RNG2|E2RNG2_CANLF	ATP synthase subunit alpha OS=Canis lupus familiaris OX=9615 GN=ATP5F1A PE=3 SV=1
tr|F1PDB4|F1PDB4_CANLF	ATP synthase subunit beta OS=Canis lupus familiaris OX=9615 GN=ATP5F1B PE=2 SV=1
tr|A0A1B1X461|A0A1B1X461_CANLF	ATP synthase subunit gamma OS=Canis lupus familiaris OX=9615 PE=2 SV=1
tr|F1Q117|F1Q117_CANLF	Attractin OS=Canis lupus familiaris OX=9615 GN=ATRN PE=4 SV=2
sp|P33703|APOH_CANLF	Beta-2-glycoprotein 1 OS=Canis lupus familiaris OX=9615 GN=APOH PE=2 SV=1
tr|E2RN10|E2RN10_CANLF	Beta-2-microglobulin OS=Canis lupus familiaris OX=9615 GN=B2M PE=1 SV=2
tr|E2RSW1|E2RSW1_CANLF	Betaine--homocysteine S-methyltransferase OS=Canis lupus familiaris OX=9615 GN=BHMT PE=4 SV=1
tr|E2QVU9|E2QVU9_CANLF	Biliverdin reductase B OS=Canis lupus familiaris OX=9615 GN=BLVRB PE=4 SV=1
tr|J9PB14|J9PB14_CANLF	Biotinidase OS=Canis lupus familiaris OX=9615 GN=BTD PE=4 SV=1
tr|E2QWJ3|E2QWJ3_CANLF	BPI fold containing family B member 1 OS=Canis lupus familiaris OX=9615 GN=BPIFB1 PE=4 SV=2
tr|E2QW61|E2QW61_CANLF	BPI1 domain-containing protein OS=Canis lupus familiaris OX=9615 PE=4 SV=2
tr|E2QTX0|E2QTX0_CANLF	Calcium binding and coiled-coil domain 1 OS=Canis lupus familiaris OX=9615 GN=CALCOCO1 PE=4 SV=1
tr|J9PAB2|J9PAB2_CANLF	Calnexin OS=Canis lupus familiaris OX=9615 GN=CANX PE=3 SV=1
tr|F6UYJ9|F6UYJ9_CANLF	Calreticulin OS=Canis lupus familiaris OX=9615 GN=CALR PE=3 SV=1
tr|A0A0A0MPC1|A0A0A0MPC1_CANLF	Calsequestrin OS=Canis lupus familiaris OX=9615 GN=CASQ2 PE=3 SV=1
tr|F1PJF3|F1PJF3_CANLF	Carbamoyl-phosphate synthase 1 OS=Canis lupus familiaris OX=9615 GN=CPS1 PE=3 SV=2
tr|F1PBK6|F1PBK6_CANLF	Carbonic anhydrase 1 OS=Canis lupus familiaris OX=9615 GN=CA1 PE=3 SV=2
tr|F1PDY8|F1PDY8_CANLF	Carbonic anhydrase 2 OS=Canis lupus familiaris OX=9615 GN=CA2 PE=3 SV=2
tr|J9P7Q8|J9P7Q8_CANLF	Carboxylic ester hydrolase OS=Canis lupus familiaris OX=9615 GN=CEL PE=3 SV=1
tr|E2RN74|E2RN74_CANLF	Carboxypeptidase B2 OS=Canis lupus familiaris OX=9615 GN=CPB2 PE=4 SV=1
tr|E2RNG3|E2RNG3_CANLF	Carboxypeptidase N subunit 1 OS=Canis lupus familiaris OX=9615 GN=CPN1 PE=4 SV=1
tr|J9PAA4|J9PAA4_CANLF	Carboxypeptidase N subunit 2 OS=Canis lupus familiaris OX=9615 GN=CPN2 PE=4 SV=1
sp|P61012|PPLA_CANLF	Cardiac phospholamban OS=Canis lupus familiaris OX=9615 GN=PLN PE=1 SV=1
tr|Q8HYB3|Q8HYB3_CANLF	Cardiac troponin T isoform 2 OS=Canis lupus familiaris OX=9615 PE=2 SV=1
tr|Q6TN20|Q6TN20_CANLF	Cathelicidin OS=Canis lupus familiaris OX=9615 GN=CAMP PE=2 SV=1
tr|E2RA67|E2RA67_CANLF	C-C motif chemokine OS=Canis lupus familiaris OX=9615 GN=CCL14 PE=3 SV=1
tr|J9P423|J9P423_CANLF	CD44 antigen OS=Canis lupus familiaris OX=9615 GN=CD44 PE=4 SV=1
tr|E2R200|E2R200_CANLF	Centromere protein E OS=Canis lupus familiaris OX=9615 GN=CENPE PE=3 SV=2
tr|F1PAX2|F1PAX2_CANLF	Ceruloplasmin OS=Canis lupus familiaris OX=9615 GN=CP PE=3 SV=2
tr|E2RLL6|E2RLL6_CANLF	Chaperonin containing TCP1 subunit 6A OS=Canis lupus familiaris OX=9615 GN=CCT6A PE=3 SV=2
tr|F1PKI4|F1PKI4_CANLF	Chloride intracellular channel protein OS=Canis lupus familiaris OX=9615 GN=CLIC1 PE=3 SV=2
tr|C5NM83|C5NM83_CANLF	Chromogranin A (Fragment) OS=Canis lupus familiaris OX=9615 PE=2 SV=1
tr|J9NXI9|J9NXI9_CANLF	Cilia and flagella associated protein 70 OS=Canis lupus familiaris OX=9615 GN=CFAP70 PE=4 SV=1
tr|F1PV92|F1PV92_CANLF	Citrate synthase OS=Canis lupus familiaris OX=9615 GN=CS PE=3 SV=2
tr|E2QYU2|E2QYU2_CANLF	Clusterin OS=Canis lupus familiaris OX=9615 GN=CLU PE=3 SV=1
tr|E2RRM2|E2RRM2_CANLF	Coagulation factor II, thrombin OS=Canis lupus familiaris OX=9615 GN=F2 PE=3 SV=2
sp|P19540|FA9_CANLF	Coagulation factor IX OS=Canis lupus familiaris OX=9615 GN=F9 PE=1 SV=1
tr|F1PN98|F1PN98_CANLF	Coagulation factor V OS=Canis lupus familiaris OX=9615 GN=F5 PE=3 SV=2
tr|Q38J75|Q38J75_CANLF	Coagulation factor VII OS=Canis lupus familiaris OX=9615 PE=2 SV=1
tr|F1Q4A3|F1Q4A3_CANLF	Coagulation factor X OS=Canis lupus familiaris OX=9615 GN=F10 PE=3 SV=2
tr|F1PPK8|F1PPK8_CANLF	Coagulation factor XI OS=Canis lupus familiaris OX=9615 GN=F11 PE=3 SV=2
tr|F1PKX3|F1PKX3_CANLF	Coagulation factor XIII A chain OS=Canis lupus familiaris OX=9615 GN=F13A1 PE=4 SV=2
tr|F1Q041|F1Q041_CANLF	Coagulation factor XIII B chain OS=Canis lupus familiaris OX=9615 GN=F13B PE=4 SV=2
tr|E2R0D7|E2R0D7_CANLF	Collagen type VI alpha 6 chain OS=Canis lupus familiaris OX=9615 GN=COL6A6 PE=4 SV=2
tr|F1P903|F1P903_CANLF	Complement C1r OS=Canis lupus familiaris OX=9615 GN=C1R PE=3 SV=2
tr|F1P6E1|F1P6E1_CANLF	Complement C1s OS=Canis lupus familiaris OX=9615 GN=C1S PE=3 SV=2
tr|F1PGM1|F1PGM1_CANLF	Complement C3 OS=Canis lupus familiaris OX=9615 GN=C3 PE=4 SV=2
tr|F1P7J4|F1P7J4_CANLF	Complement C5 OS=Canis lupus familiaris OX=9615 GN=C5 PE=4 SV=2
tr|E2RGT6|E2RGT6_CANLF	Complement C6 OS=Canis lupus familiaris OX=9615 GN=C6 PE=4 SV=2
tr|E2RG01|E2RG01_CANLF	Complement C7 OS=Canis lupus familiaris OX=9615 GN=C7 PE=4 SV=2
tr|E2R109|E2R109_CANLF	Complement C8 alpha chain OS=Canis lupus familiaris OX=9615 GN=C8A PE=4 SV=1
tr|E2R141|E2R141_CANLF	Complement C8 beta chain OS=Canis lupus familiaris OX=9615 GN=C8B PE=4 SV=1
tr|E2R6D2|E2R6D2_CANLF	Complement C8 gamma chain OS=Canis lupus familiaris OX=9615 GN=C8G PE=3 SV=1
tr|E2RFV9|E2RFV9_CANLF	Complement C9 OS=Canis lupus familiaris OX=9615 GN=C9 PE=4 SV=2
tr|F1PGM9|F1PGM9_CANLF	Complement component 4 binding protein alpha OS=Canis lupus familiaris OX=9615 GN=C4BPA PE=4 SV=2
tr|F1PVL0|F1PVL0_CANLF	Complement component 4 binding protein beta OS=Canis lupus familiaris OX=9615 GN=C4BPB PE=4 SV=2
tr|J9P5F0|J9P5F0_CANLF	Complement factor D OS=Canis lupus familiaris OX=9615 GN=CFD PE=3 SV=1
tr|J9P4J8|J9P4J8_CANLF	Complement factor H related 5 OS=Canis lupus familiaris OX=9615 GN=CFHR5 PE=4 SV=1
tr|E2R7A3|E2R7A3_CANLF	Complement factor I OS=Canis lupus familiaris OX=9615 GN=CFI PE=3 SV=2
tr|E2RH18|E2RH18_CANLF	Complement factor properdin OS=Canis lupus familiaris OX=9615 GN=CFP PE=4 SV=1
sp|P05124|KCRB_CANLF	Creatine kinase B-type OS=Canis lupus familiaris OX=9615 GN=CKB PE=1 SV=1
sp|P05123|KCRM_CANLF	Creatine kinase M-type OS=Canis lupus familiaris OX=9615 GN=CKM PE=1 SV=3
tr|E2RNB6|E2RNB6_CANLF	Crystallin alpha B OS=Canis lupus familiaris OX=9615 GN=CRYAB PE=3 SV=1
tr|E2RPB8|E2RPB8_CANLF	C-type lectin domain family 3 member B OS=Canis lupus familiaris OX=9615 GN=CLEC3B PE=4 SV=2
tr|J9NWG4|J9NWG4_CANLF	C-type lectin domain-containing protein OS=Canis lupus familiaris OX=9615 GN=MBL2 PE=4 SV=1
tr|F1P624|F1P624_CANLF	Cullin associated and neddylation dissociated 1 OS=Canis lupus familiaris OX=9615 GN=CAND1 PE=4 SV=1
tr|D2K841|D2K841_CANLF	C-X-C motif chemokine OS=Canis lupus familiaris OX=9615 PE=2 SV=1
sp|P00011|CYC_CANLF	Cytochrome c OS=Canis lupus familiaris OX=9615 GN=CYCS PE=1 SV=2
tr|E2R9R2|E2R9R2_CANLF	Cytochrome c oxidase subunit OS=Canis lupus familiaris OX=9615 GN=LOC612644 PE=3 SV=2
tr|E5G725|E5G725_CANLF	Dermatopontin (Fragment) OS=Canis lupus familiaris OX=9615 GN=DPT PE=2 SV=1
sp|Q5XFN2|DESM_CANLF	Desmin OS=Canis lupus familiaris OX=9615 GN=DES PE=3 SV=3
tr|F1PAR0|F1PAR0_CANLF	Dihydrolipoyl dehydrogenase OS=Canis lupus familiaris OX=9615 GN=DLD PE=3 SV=2
tr|F6XH37|F6XH37_CANLF	Dipeptidyl peptidase 7 OS=Canis lupus familiaris OX=9615 GN=DPP7 PE=4 SV=1
tr|E2QUJ5|E2QUJ5_CANLF	DNA damage inducible 1 homolog 2 OS=Canis lupus familiaris OX=9615 GN=DDI2 PE=4 SV=1
tr|Q95LE0|Q95LE0_CANLF	E-cadherin (Fragment) OS=Canis lupus familiaris OX=9615 PE=2 SV=1
tr|E2R612|E2R612_CANLF	EGF containing fibulin extracellular matrix protein 1 OS=Canis lupus familiaris OX=9615 GN=EFEMP1 PE=4 SV=1
tr|F2Z4P4|F2Z4P4_CANLF	Elongation factor 1-alpha OS=Canis lupus familiaris OX=9615 GN=EEF1A1 PE=3 SV=1
tr|F1PCH3|F1PCH3_CANLF	Enolase 1 OS=Canis lupus familiaris OX=9615 GN=ENO1 PE=3 SV=2
tr|E2R5B2|E2R5B2_CANLF	Enolase 3 OS=Canis lupus familiaris OX=9615 GN=ENO3 PE=3 SV=1
tr|E2RSI6|E2RSI6_CANLF	Ezrin OS=Canis lupus familiaris OX=9615 GN=EZR PE=4 SV=1
tr|F1PQS3|F1PQS3_CANLF	F-actin-capping protein subunit beta OS=Canis lupus familiaris OX=9615 GN=CAPZB PE=3 SV=2
tr|B5LX43|B5LX43_CANLF	Factor XI OS=Canis lupus familiaris OX=9615 PE=2 SV=1
tr|E2R1S4|E2R1S4_CANLF	Family with sequence similarity 83 member C OS=Canis lupus familiaris OX=9615 GN=FAM83C PE=4 SV=2
tr|E2R3V1|E2R3V1_CANLF	Fc receptor like 4 OS=Canis lupus familiaris OX=9615 GN=FCRL4 PE=4 SV=1
tr|E2RK64|E2RK64_CANLF	Fermitin family member 3 OS=Canis lupus familiaris OX=9615 GN=FERMT3 PE=4 SV=1
tr|E2R9B6|E2R9B6_CANLF	Fetuin B OS=Canis lupus familiaris OX=9615 GN=FETUB PE=4 SV=1
tr|F1PBL4|F1PBL4_CANLF	Fibrinogen alpha chain OS=Canis lupus familiaris OX=9615 GN=FGA PE=4 SV=1
tr|F1PGS2|F1PGS2_CANLF	Fibrinogen beta chain OS=Canis lupus familiaris OX=9615 GN=FGB PE=4 SV=2
tr|J9P7F7|J9P7F7_CANLF	Fibrinogen C-terminal domain-containing protein OS=Canis lupus familiaris OX=9615 GN=FCN1 PE=4 SV=1
sp|P12800|FIBG_CANLF	Fibrinogen gamma chain (Fragment) OS=Canis lupus familiaris OX=9615 GN=FGG PE=1 SV=1
tr|F1P8G0|F1P8G0_CANLF	Fibrinogen gamma chain OS=Canis lupus familiaris OX=9615 GN=FGG PE=4 SV=2
tr|J9PB28|J9PB28_CANLF	Fibrinogen like 2 OS=Canis lupus familiaris OX=9615 GN=FGL2 PE=4 SV=1
tr|Q28252|Q28252_CANLF	Fibronectin ED-A (Fragment) OS=Canis lupus familiaris OX=9615 PE=2 SV=1
tr|J9P8M2|J9P8M2_CANLF	Fibronectin OS=Canis lupus familiaris OX=9615 GN=FN1 PE=4 SV=1
tr|F1PJM1|F1PJM1_CANLF	Fibulin 5 OS=Canis lupus familiaris OX=9615 GN=FBLN5 PE=4 SV=2
tr|F1PLV6|F1PLV6_CANLF	Fibulin-1 OS=Canis lupus familiaris OX=9615 GN=FBLN1 PE=3 SV=2
tr|F1PWW0|F1PWW0_CANLF	Filamin A OS=Canis lupus familiaris OX=9615 GN=FLNA PE=4 SV=2
tr|J9NVV0|J9NVV0_CANLF	Formin homology 2 domain containing 3 OS=Canis lupus familiaris OX=9615 GN=FHOD3 PE=4 SV=1
tr|F1PBT3|F1PBT3_CANLF	Fructose-bisphosphate aldolase OS=Canis lupus familiaris OX=9615 GN=ALDOA PE=3 SV=2
tr|E2RJL1|E2RJL1_CANLF	Galectin OS=Canis lupus familiaris OX=9615 GN=LGALS1 PE=2 SV=1
tr|E2R5W6|E2R5W6_CANLF	GC vitamin D binding protein OS=Canis lupus familiaris OX=9615 GN=GC PE=4 SV=2
tr|F6Y3P9|F6Y3P9_CANLF	Gelsolin OS=Canis lupus familiaris OX=9615 GN=GSN PE=4 SV=1
tr|Q1ERY9|Q1ERY9_CANLF	Globin (Fragment) OS=Canis lupus familiaris OX=9615 PE=2 SV=1
tr|A0A1K0FUG1|A0A1K0FUG1_CANLF	Globin A1 OS=Canis lupus familiaris OX=9615 GN=GLNA1 PE=3 SV=1
tr|A0A1K0GGH0|A0A1K0GGH0_CANLF	Globin A2 OS=Canis lupus familiaris OX=9615 GN=GLNA2 PE=3 SV=1
tr|J9P643|J9P643_CANLF	Globin B1 OS=Canis lupus familiaris OX=9615 GN=LOC480784 PE=3 SV=1
tr|J9JHF7|J9JHF7_CANLF	GLOBIN domain-containing protein OS=Canis lupus familiaris OX=9615 GN=LOC100855540 PE=3 SV=1
tr|E2R2C3|E2R2C3_CANLF	Glucose-6-phosphate isomerase OS=Canis lupus familiaris OX=9615 GN=GPI PE=3 SV=1
tr|E2R729|E2R729_CANLF	Glucosidase II alpha subunit OS=Canis lupus familiaris OX=9615 GN=GANAB PE=3 SV=1
tr|Q6PXE0|Q6PXE0_CANLF	Glutathione peroxidase (Fragment) OS=Canis lupus familiaris OX=9615 PE=2 SV=1
tr|F6XH46|F6XH46_CANLF	Glutathione peroxidase OS=Canis lupus familiaris OX=9615 GN=GPX1 PE=3 SV=1
tr|Q0QET4|Q0QET4_CANLF	Glyceraldehyde-3-phosphate dehydrogenase (Fragment) OS=Canis lupus familiaris OX=9615 GN=GAPDH PE=2 SV=1
tr|J9P540|J9P540_CANLF	Glyceraldehyde-3-phosphate dehydrogenase OS=Canis lupus familiaris OX=9615 GN=LOC477441 PE=3 SV=1
tr|E2RK02|E2RK02_CANLF	Glycosylphosphatidylinositol specific phospholipase D1 OS=Canis lupus familiaris OX=9615 GN=GPLD1 PE=4 SV=2
tr|J9NW97|J9NW97_CANLF	Gp_dh_N domain-containing protein OS=Canis lupus familiaris OX=9615 GN=LOC106560188 PE=3 SV=1
sp|P62825|RAN_CANLF	GTP-binding nuclear protein Ran OS=Canis lupus familiaris OX=9615 GN=RAN PE=1 SV=3
tr|E2RL14|E2RL14_CANLF	Guanylate cyclase OS=Canis lupus familiaris OX=9615 GN=GUCY2F PE=3 SV=2
tr|E2RR73|E2RR73_CANLF	H15 domain-containing protein OS=Canis lupus familiaris OX=9615 GN=HIST1H1A PE=3 SV=1
tr|G1K2D9|G1K2D9_CANLF	Haptoglobin OS=Canis lupus familiaris OX=9615 GN=LOC479668 PE=3 SV=1
tr|E2RLS3|E2RLS3_CANLF	HATPase_c domain-containing protein OS=Canis lupus familiaris OX=9615 GN=HSP90AB1 PE=3 SV=2
tr|F1PGY1|F1PGY1_CANLF	Heat shock protein 90 alpha family class A member 1 OS=Canis lupus familiaris OX=9615 GN=HSP90AA1 PE=4 SV=2
tr|F1PIC7|F1PIC7_CANLF	Heat shock protein family A (Hsp70) member 5 OS=Canis lupus familiaris OX=9615 GN=HSPA5 PE=3 SV=2
tr|E2R0T6|E2R0T6_CANLF	Heat shock protein family A (Hsp70) member 8 OS=Canis lupus familiaris OX=9615 GN=HSPA8 PE=3 SV=1
tr|J9NVU7|J9NVU7_CANLF	Hemoglobin subunit mu OS=Canis lupus familiaris OX=9615 GN=HBM PE=3 SV=1
tr|F1PZR4|F1PZR4_CANLF	Hemopexin OS=Canis lupus familiaris OX=9615 GN=HPX PE=3 SV=2
tr|F1PAF3|F1PAF3_CANLF	Hepatocyte growth factor activator OS=Canis lupus familiaris OX=9615 GN=HGFAC PE=3 SV=1
tr|J9P811|J9P811_CANLF	HIC ZBTB transcriptional repressor 2 OS=Canis lupus familiaris OX=9615 GN=HIC2 PE=4 SV=1
tr|F1PZC6|F1PZC6_CANLF	Histidine rich glycoprotein OS=Canis lupus familiaris OX=9615 GN=HRG PE=4 SV=2
tr|J9NRH7|J9NRH7_CANLF	Histone H2A OS=Canis lupus familiaris OX=9615 GN=LOC106558252 PE=3 SV=1
tr|J9P2Y4|J9P2Y4_CANLF	Histone H2B OS=Canis lupus familiaris OX=9615 GN=HIST2H2BF PE=3 SV=1
tr|F2Z4N2|F2Z4N2_CANLF	Histone H4 OS=Canis lupus familiaris OX=9615 GN=LOC483167 PE=3 SV=1
tr|F1Q1K9|F1Q1K9_CANLF	Hyaluronan binding protein 2 OS=Canis lupus familiaris OX=9615 GN=HABP2 PE=3 SV=2
tr|E2REU6|E2REU6_CANLF	IF rod domain-containing protein OS=Canis lupus familiaris OX=9615 GN=KRT18 PE=3 SV=2
tr|E2R7W6|E2R7W6_CANLF	IF rod domain-containing protein OS=Canis lupus familiaris OX=9615 GN=KRT42 PE=3 SV=1
tr|L7N095|L7N095_CANLF	IF rod domain-containing protein OS=Canis lupus familiaris OX=9615 GN=KRT5 PE=3 SV=1
tr|E2R8Z5|E2R8Z5_CANLF	IF rod domain-containing protein OS=Canis lupus familiaris OX=9615 GN=KRT5 PE=3 SV=2
tr|F1Q3U2|F1Q3U2_CANLF	IF rod domain-containing protein OS=Canis lupus familiaris OX=9615 GN=KRT76 PE=3 SV=2
tr|J9P8U3|J9P8U3_CANLF	IF rod domain-containing protein OS=Canis lupus familiaris OX=9615 PE=3 SV=1
sp|P01785|HV02_CANLF	Ig heavy chain V region MOO OS=Canis lupus familiaris OX=9615 PE=1 SV=1
tr|E2RMZ5|E2RMZ5_CANLF	Ig-like domain-containing protein (Fragment) OS=Canis lupus familiaris OX=9615 PE=4 SV=2
tr|L7N0F1|L7N0F1_CANLF	Ig-like domain-containing protein OS=Canis lupus familiaris OX=9615 GN=LOC100687054 PE=4 SV=1
tr|J9PAW5|J9PAW5_CANLF	Ig-like domain-containing protein OS=Canis lupus familiaris OX=9615 GN=LOC608238 PE=4 SV=1
tr|L7N0E7|L7N0E7_CANLF	Ig-like domain-containing protein OS=Canis lupus familiaris OX=9615 GN=LOC612180 PE=4 SV=1
tr|J9P2L7|J9P2L7_CANLF	IGv domain-containing protein OS=Canis lupus familiaris OX=9615 PE=4 SV=1
tr|J9NSV4|J9NSV4_CANLF	Immunoglobulin heavy constant mu OS=Canis lupus familiaris OX=9615 GN=IGHM PE=4 SV=1
tr|E2RCC8|E2RCC8_CANLF	Immunoglobulin heavy constant mu OS=Canis lupus familiaris OX=9615 GN=IGHM PE=4 SV=2
tr|F1PEM7|F1PEM7_CANLF	Insulin like growth factor binding protein 2 OS=Canis lupus familiaris OX=9615 GN=IGFBP2 PE=4 SV=1
tr|F1PYM4|F1PYM4_CANLF	Insulin like growth factor binding protein acid labile subunit OS=Canis lupus familiaris OX=9615 GN=IGFALS PE=4 SV=2
tr|F1Q418|F1Q418_CANLF	Inter-alpha-trypsin inhibitor heavy chain 1 OS=Canis lupus familiaris OX=9615 GN=ITIH1 PE=4 SV=2
tr|F1PG39|F1PG39_CANLF	Inter-alpha-trypsin inhibitor heavy chain 2 OS=Canis lupus familiaris OX=9615 GN=ITIH2 PE=4 SV=2
tr|H9GWY1|H9GWY1_CANLF	Inter-alpha-trypsin inhibitor heavy chain family member 4 OS=Canis lupus familiaris OX=9615 GN=ITIH4 PE=4 SV=2
tr|H9GWY3|H9GWY3_CANLF	Inter-alpha-trypsin inhibitor heavy chain family member 4 OS=Canis lupus familiaris OX=9615 GN=ITIH4 PE=4 SV=2
tr|E2R838|E2R838_CANLF	Intraflagellar transport 88 OS=Canis lupus familiaris OX=9615 GN=IFT88 PE=4 SV=2
tr|F1PAM3|F1PAM3_CANLF	Isocitrate dehydrogenase [NADP] OS=Canis lupus familiaris OX=9615 GN=IDH2 PE=3 SV=2
tr|J9JHH5|J9JHH5_CANLF	Joining chain of multimeric IgA and IgM OS=Canis lupus familiaris OX=9615 GN=JCHAIN PE=4 SV=1
tr|F1PNV5|F1PNV5_CANLF	Kallikrein B1 OS=Canis lupus familiaris OX=9615 GN=KLKB1 PE=2 SV=2
tr|F6X637|F6X637_CANLF	Karyopherin subunit beta 1 OS=Canis lupus familiaris OX=9615 GN=KPNB1 PE=4 SV=1
tr|E2R7U2|E2R7U2_CANLF	Keratin 13 OS=Canis lupus familiaris OX=9615 GN=KRT13 PE=3 SV=2
tr|F1Q0R0|F1Q0R0_CANLF	Keratin 14 OS=Canis lupus familiaris OX=9615 GN=KRT14 PE=3 SV=2
tr|L7N094|L7N094_CANLF	Keratin 3 OS=Canis lupus familiaris OX=9615 GN=KRT3 PE=3 SV=1
tr|L7N0H1|L7N0H1_CANLF	Keratin 35 OS=Canis lupus familiaris OX=9615 GN=KRT35 PE=3 SV=1
tr|D6BR72|D6BR72_CANLF	Keratin 71 OS=Canis lupus familiaris OX=9615 GN=KRT71 PE=2 SV=1
tr|E2R917|E2R917_CANLF	Keratin 75 OS=Canis lupus familiaris OX=9615 GN=KRT75 PE=3 SV=2
tr|E2R4B0|E2R4B0_CANLF	Keratin 78 OS=Canis lupus familiaris OX=9615 GN=KRT78 PE=3 SV=2
tr|F1PYU9|F1PYU9_CANLF	Keratin, type I cytoskeletal 10 OS=Canis lupus familiaris OX=9615 GN=KRT10 PE=3 SV=2
tr|J9P0I1|J9P0I1_CANLF	Keratin, type I cytoskeletal 9 OS=Canis lupus familiaris OX=9615 GN=KRT9 PE=3 SV=1
tr|F1PTY1|F1PTY1_CANLF	Keratin, type II cytoskeletal 1 OS=Canis lupus familiaris OX=9615 GN=KRT1 PE=3 SV=1
tr|F1PTX4|F1PTX4_CANLF	Keratin, type II cytoskeletal 2 epidermal OS=Canis lupus familiaris OX=9615 GN=KRT2 PE=3 SV=2
tr|E2QXT6|E2QXT6_CANLF	Kinesin family member 11 OS=Canis lupus familiaris OX=9615 GN=KIF11 PE=3 SV=2
tr|F1PD49|F1PD49_CANLF	Kinesin family member 7 OS=Canis lupus familiaris OX=9615 GN=KIF7 PE=3 SV=2
tr|E2R886|E2R886_CANLF	Kininogen 1 OS=Canis lupus familiaris OX=9615 GN=KNG1 PE=4 SV=2
tr|F1PE14|F1PE14_CANLF	KRR1 small subunit processome component OS=Canis lupus familiaris OX=9615 PE=3 SV=2
tr|O18909|O18909_CANLF	Lecithin: cholesterol acyltransferase (Fragment) OS=Canis lupus familiaris OX=9615 GN=LCAT PE=4 SV=1
tr|F1PA63|F1PA63_CANLF	Lecithin-cholesterol acyltransferase OS=Canis lupus familiaris OX=9615 GN=LCAT PE=4 SV=1
tr|E2R833|E2R833_CANLF	Leucine rich alpha-2-glycoprotein 1 OS=Canis lupus familiaris OX=9615 GN=LRG1 PE=4 SV=2
tr|E2RCY6|E2RCY6_CANLF	Leukocyte cell derived chemotaxin 2 OS=Canis lupus familiaris OX=9615 GN=LECT2 PE=4 SV=1
tr|E2RA64|E2RA64_CANLF	L-lactate dehydrogenase OS=Canis lupus familiaris OX=9615 GN=LDHA PE=3 SV=2
tr|J9NU66|J9NU66_CANLF	LMWPc domain-containing protein OS=Canis lupus familiaris OX=9615 GN=ACP1 PE=4 SV=1
tr|E2R416|E2R416_CANLF	Lumican OS=Canis lupus familiaris OX=9615 GN=LUM PE=4 SV=1
tr|G1K265|G1K265_CANLF	Lysozyme OS=Canis lupus familiaris OX=9615 GN=LYZ PE=2 SV=1
tr|F1Q1R1|F1Q1R1_CANLF	Malate dehydrogenase OS=Canis lupus familiaris OX=9615 GN=MDH1 PE=3 SV=2
tr|J9NRZ0|J9NRZ0_CANLF	Malate dehydrogenase OS=Canis lupus familiaris OX=9615 PE=3 SV=1
tr|E2RT39|E2RT39_CANLF	Maltase-glucoamylase 2 (putative) OS=Canis lupus familiaris OX=9615 GN=MGAM2 PE=4 SV=2
tr|E2RT38|E2RT38_CANLF	Maltase-glucoamylase OS=Canis lupus familiaris OX=9615 GN=MGAM PE=4 SV=2
tr|F1PQ85|F1PQ85_CANLF	Mannan binding lectin serine peptidase 1 OS=Canis lupus familiaris OX=9615 GN=MASP1 PE=3 SV=2
tr|F6USM4|F6USM4_CANLF	Mannan binding lectin serine peptidase 2 OS=Canis lupus familiaris OX=9615 GN=MASP2 PE=3 SV=1
tr|E2QW82|E2QW82_CANLF	Matrix metallopeptidase 19 OS=Canis lupus familiaris OX=9615 GN=MMP19 PE=3 SV=2
tr|F1P7Y8|F1P7Y8_CANLF	Melanotransferrin OS=Canis lupus familiaris OX=9615 GN=MELTF PE=3 SV=2
tr|F1PUY6|F1PUY6_CANLF	Meprin A subunit OS=Canis lupus familiaris OX=9615 GN=MEP1A PE=4 SV=2
tr|F6XNH4|F6XNH4_CANLF	Methylenetetrahydrofolate dehydrogenase, cyclohydrolase and formyltetrahydrofolate synthetase 1 OS=Canis lupus familiaris OX=9615 GN=MTHFD1 PE=3 SV=1
tr|J9NYC0|J9NYC0_CANLF	Microfibril associated protein 4 OS=Canis lupus familiaris OX=9615 GN=MFAP4 PE=4 SV=1
tr|J9P621|J9P621_CANLF	Mitochondrial ATP synthase subunit OSCP subunit OS=Canis lupus familiaris OX=9615 GN=ATP5O PE=2 SV=1
tr|A0A1S7J0A8|A0A1S7J0A8_CANLF	Monocyte differentiation antigen CD14 OS=Canis lupus familiaris OX=9615 GN=607076 PE=2 SV=1
tr|J9P0R6|J9P0R6_CANLF	Myeloperoxidase OS=Canis lupus familiaris OX=9615 GN=MPO PE=4 SV=1
tr|F1P8V6|F1P8V6_CANLF	Myoglobin OS=Canis lupus familiaris OX=9615 GN=MB PE=3 SV=1
tr|J9NTY2|J9NTY2_CANLF	Myosin binding protein C, cardiac OS=Canis lupus familiaris OX=9615 GN=MYBPC3 PE=4 SV=1
tr|F1P9S3|F1P9S3_CANLF	Myosin binding protein C, cardiac OS=Canis lupus familiaris OX=9615 GN=MYBPC3 PE=4 SV=2
tr|F1PV96|F1PV96_CANLF	Myosin light chain 1 OS=Canis lupus familiaris OX=9615 GN=MYL1 PE=4 SV=2
tr|Q8WN71|Q8WN71_CANLF	Myosin light chain 2 OS=Canis lupus familiaris OX=9615 GN=MYL2 PE=2 SV=1
tr|E2R8F7|E2R8F7_CANLF	Myosin light chain 3 OS=Canis lupus familiaris OX=9615 GN=MYL3 PE=4 SV=2
sp|P49824|MYH7_CANLF	Myosin-7 OS=Canis lupus familiaris OX=9615 GN=MYH7 PE=1 SV=3
tr|E2RJD1|E2RJD1_CANLF	Myosin-7 OS=Canis lupus familiaris OX=9615 GN=MYH7 PE=3 SV=2
tr|F1P9J3|F1P9J3_CANLF	Myosin-9 OS=Canis lupus familiaris OX=9615 GN=MYH9 PE=3 SV=2
tr|F1PC90|F1PC90_CANLF	Myozenin 2 OS=Canis lupus familiaris OX=9615 GN=MYOZ2 PE=4 SV=2
tr|E2R514|E2R514_CANLF	NADH dehydrogenase [ubiquinone] flavoprotein 1, mitochondrial OS=Canis lupus familiaris OX=9615 GN=NDUFV1 PE=3 SV=1
tr|J9P010|J9P010_CANLF	Neurofilament heavy OS=Canis lupus familiaris OX=9615 GN=NEFH PE=3 SV=1
tr|Q8MJD1|Q8MJD1_CANLF	Neutrophil elastase OS=Canis lupus familiaris OX=9615 GN=ELA2 PE=2 SV=1
tr|E2RMB9|E2RMB9_CANLF	N-Myc downstream regulated gene 1 OS=Canis lupus familiaris OX=9615 GN=NDRG1 PE=2 SV=1
tr|E2RSU2|E2RSU2_CANLF	Outer dense fiber of sperm tails 2 OS=Canis lupus familiaris OX=9615 GN=ODF2 PE=4 SV=2
tr|E2RPW3|E2RPW3_CANLF	Paraoxonase 1 OS=Canis lupus familiaris OX=9615 GN=PON1 PE=4 SV=2
tr|E2R5J0|E2R5J0_CANLF	Pentaxin OS=Canis lupus familiaris OX=9615 GN=CRP PE=3 SV=2
tr|F1PNS6|F1PNS6_CANLF	Peptidase D OS=Canis lupus familiaris OX=9615 GN=PEPD PE=3 SV=2
tr|F1PCE8|F1PCE8_CANLF	Peptidase S1 domain-containing protein OS=Canis lupus familiaris OX=9615 GN=LOC475521 PE=3 SV=1
tr|J9NWJ0|J9NWJ0_CANLF	Peptidoglycan-recognition protein OS=Canis lupus familiaris OX=9615 GN=PGLYRP1 PE=3 SV=1
tr|J9NV93|J9NV93_CANLF	Peptidyl-prolyl cis-trans isomerase OS=Canis lupus familiaris OX=9615 GN=PPIAP4 PE=3 SV=1
tr|F1PCG4|F1PCG4_CANLF	Peroxiredoxin 2 OS=Canis lupus familiaris OX=9615 GN=PRDX2 PE=4 SV=2
tr|E2RRC9|E2RRC9_CANLF	Phosphoglycerate kinase OS=Canis lupus familiaris OX=9615 GN=PGK1 PE=3 SV=1
tr|E2RT65|E2RT65_CANLF	Phosphoglycerate mutase OS=Canis lupus familiaris OX=9615 GN=PGAM1 PE=3 SV=2
tr|Q9MYU9|Q9MYU9_CANLF	Phospholipid hydroperoxide glutathione peroxidase (Fragment) OS=Canis lupus familiaris OX=9615 GN=php PE=2 SV=2
tr|J9P6T3|J9P6T3_CANLF	Phospholipid transfer protein OS=Canis lupus familiaris OX=9615 GN=PLTP PE=4 SV=1
tr|E2R0X3|E2R0X3_CANLF	Phosphoribosyl pyrophosphate synthetase 2 OS=Canis lupus familiaris OX=9615 GN=PRPS2 PE=3 SV=1
tr|F1PPJ1|F1PPJ1_CANLF	PIPK domain-containing protein OS=Canis lupus familiaris OX=9615 GN=PIP4K2A PE=4 SV=2
tr|J9P795|J9P795_CANLF	PKS_ER domain-containing protein OS=Canis lupus familiaris OX=9615 GN=ADH4 PE=3 SV=1
tr|F1Q421|F1Q421_CANLF	Plasminogen OS=Canis lupus familiaris OX=9615 GN=PLG PE=3 SV=2
sp|Q28256|GP1BA_CANLF	Platelet glycoprotein Ib alpha chain OS=Canis lupus familiaris OX=9615 GN=GP1BA PE=2 SV=2
tr|F1P9E5|F1P9E5_CANLF	Platelet-activating factor acetylhydrolase OS=Canis lupus familiaris OX=9615 GN=PLA2G7 PE=4 SV=1
sp|Q6Q308|PLEK_CANLF	Pleckstrin OS=Canis lupus familiaris OX=9615 GN=PLEK PE=2 SV=1
tr|Q8MJZ1|Q8MJZ1_CANLF	Polymeric immunoglobulin receptor (Fragment) OS=Canis lupus familiaris OX=9615 PE=2 SV=1
tr|E2R1N7|E2R1N7_CANLF	Phrenylcysteine oxidase 1 OS=Canis lupus familiaris OX=9615 GN=PCYOX1 PE=3 SV=1
tr|E2RC23|E2RC23_CANLF	Procollagen C-endopeptidase enhancer OS=Canis lupus familiaris OX=9615 GN=PCOLCE PE=4 SV=1
tr|F1Q3Y0|F1Q3Y0_CANLF	Profilin OS=Canis lupus familiaris OX=9615 GN=PFN1 PE=3 SV=1
tr|E2RLF1|E2RLF1_CANLF	Prosaposin OS=Canis lupus familiaris OX=9615 GN=PSAP PE=4 SV=1
tr|F1PPH7|F1PPH7_CANLF	Proteasome 26S subunit, ATPase 2 OS=Canis lupus familiaris OX=9615 GN=PSMC2 PE=3 SV=2
tr|Q6QT48|Q6QT48_CANLF	Proteasome alpha subunit type 7 (Fragment) OS=Canis lupus familiaris OX=9615 PE=2 SV=1
tr|E2RKR4|E2RKR4_CANLF	Proteasome subunit alpha type OS=Canis lupus familiaris OX=9615 GN=PSMA3 PE=3 SV=1
tr|E2QX17|E2QX17_CANLF	Proteasome subunit beta OS=Canis lupus familiaris OX=9615 GN=PSMB3 PE=3 SV=1
tr|J9P7E1|J9P7E1_CANLF	Protein 4.1 OS=Canis lupus familiaris OX=9615 GN=EPB41 PE=4 SV=1
tr|F1PL97|F1PL97_CANLF	Protein disulfide-isomerase OS=Canis lupus familiaris OX=9615 GN=P4HB PE=3 SV=2
tr|F1PSS8|F1PSS8_CANLF	Protein S OS=Canis lupus familiaris OX=9615 GN=PROS1 PE=4 SV=2
tr|E2R268|E2R268_CANLF	Pyruvate dehydrogenase E1 component subunit beta OS=Canis lupus familiaris OX=9615 GN=PDHB PE=4 SV=1
tr|F1PHR2|F1PHR2_CANLF	Pyruvate kinase OS=Canis lupus familiaris OX=9615 GN=PKM PE=3 SV=2
tr|E2RLX7|E2RLX7_CANLF	RAB2B, member RAS oncogene family OS=Canis lupus familiaris OX=9615 GN=RAB2B PE=4 SV=2
tr|F1PTL1|F1PTL1_CANLF	RAD23 homolog A, nucleotide excision repair protein OS=Canis lupus familiaris OX=9615 GN=RAD23A PE=4 SV=2
tr|E2QUC4|E2QUC4_CANLF	Ral GTPase activating protein non-catalytic beta subunit OS=Canis lupus familiaris OX=9615 GN=RALGAPB PE=4 SV=2
tr|F6XEB5|F6XEB5_CANLF	RAP1A, member of RAS oncogene family OS=Canis lupus familiaris OX=9615 GN=RAP1A PE=4 SV=1
tr|O62857|O62857_CANLF	Ras p21 (Fragment) OS=Canis lupus familiaris OX=9615 GN=K-ras PE=2 SV=1
tr|F1Q4D9|F1Q4D9_CANLF	Retinol-binding protein OS=Canis lupus familiaris OX=9615 GN=RBP4 PE=3 SV=1
tr|F1PPZ2|F1PPZ2_CANLF	Ribonuclease A B1 OS=Canis lupus familiaris OX=9615 GN=RNASE4 PE=3 SV=2
tr|E2R357|E2R357_CANLF	Sad1 and UNC84 domain containing 5 OS=Canis lupus familiaris OX=9615 GN=SUN5 PE=4 SV=1
tr|F1PSR9|F1PSR9_CANLF	SAMM50 sorting and assembly machinery component OS=Canis lupus familiaris OX=9615 GN=SAMM50 PE=4 SV=2
tr|F1PZT9|F1PZT9_CANLF	Sarcalumenin OS=Canis lupus familiaris OX=9615 GN=SRL PE=3 SV=2
tr|J9P346|J9P346_CANLF	SCY domain-containing protein OS=Canis lupus familiaris OX=9615 GN=PPBP PE=3 SV=1
tr|F1PD34|F1PD34_CANLF	Secreted phosphoprotein 2 OS=Canis lupus familiaris OX=9615 GN=SPP2 PE=4 SV=2
tr|Q7M3A1|Q7M3A1_CANLF	Secretory protein cP6 (Fragment) OS=Canis lupus familiaris OX=9615 PE=1 SV=1
tr|F1PNH6|F1PNH6_CANLF	Selenium binding protein 1 OS=Canis lupus familiaris OX=9615 GN=SELENBP1 PE=4 SV=2
tr|J9NST4|J9NST4_CANLF	SelP_N domain-containing protein OS=Canis lupus familiaris OX=9615 PE=4 SV=1
tr|F1PH87|F1PH87_CANLF	SERPIN domain-containing protein OS=Canis lupus familiaris OX=9615 GN=SERPINA3 PE=3 SV=2
tr|E2RMF9|E2RMF9_CANLF	SERPIN domain-containing protein OS=Canis lupus familiaris OX=9615 GN=SERPINA5 PE=3 SV=1
tr|F1PCE5|F1PCE5_CANLF	Serpin family A member 1 OS=Canis lupus familiaris OX=9615 GN=SERPINA1 PE=3 SV=2
tr|F1PHN8|F1PHN8_CANLF	Serpin family A member 4 OS=Canis lupus familiaris OX=9615 GN=SERPINA4 PE=3 SV=2
tr|F1PHS2|F1PHS2_CANLF	Serpin family A member 6 OS=Canis lupus familiaris OX=9615 GN=SERPINA6 PE=3 SV=2
tr|F1PB85|F1PB85_CANLF	Serpin family A member 7 OS=Canis lupus familiaris OX=9615 GN=SERPINA7 PE=3 SV=2
tr|E2RES2|E2RES2_CANLF	Serpin family C member 1 OS=Canis lupus familiaris OX=9615 GN=SERPINC1 PE=3 SV=2
tr|E2RLN1|E2RLN1_CANLF	Serpin family D member 1 OS=Canis lupus familiaris OX=9615 GN=SERPIND1 PE=3 SV=1
tr|F1PUI4|F1PUI4_CANLF	Serpin family E member 1 OS=Canis lupus familiaris OX=9615 GN=SERPINE1 PE=3 SV=2
tr|F6Y2H4|F6Y2H4_CANLF	Serpin family E member 2 OS=Canis lupus familiaris OX=9615 GN=SERPINE2 PE=3 SV=1
tr|F2Z4Q7|F2Z4Q7_CANLF	Serpin family F member 1 OS=Canis lupus familiaris OX=9615 GN=SERPINF1 PE=3 SV=1
tr|E2R4V3|E2R4V3_CANLF	Serpin family F member 2 OS=Canis lupus familiaris OX=9615 GN=SERPINF2 PE=3 SV=1
tr|F1PYX9|F1PYX9_CANLF	Serpin family G member 1 OS=Canis lupus familiaris OX=9615 GN=SERPING1 PE=3 SV=2
sp|P49822|ALBU_CANLF	Serum albumin OS=Canis lupus familiaris OX=9615 GN=ALB PE=1 SV=3
tr|A0A096P6K5|A0A096P6K5_CANLF	Serum amyloid A protein OS=Canis lupus familiaris OX=9615 GN=LOC476879 PE=3 SV=1
tr|E2R2F7|E2R2F7_CANLF	Sex hormone binding globulin OS=Canis lupus familiaris OX=9615 GN=SHBG PE=4 SV=1
tr|E2RCQ9|E2RCQ9_CANLF	S-formylglutathione hydrolase OS=Canis lupus familiaris OX=9615 GN=ESD PE=3 SV=1
tr|Q9TS75|Q9TS75_CANLF	SG-B=SPOT group B protein serum albumin homolog (Fragments) OS=Canis lupus familiaris OX=9615 PE=1 SV=1
tr|E2RE22|E2RE22_CANLF	Signal transducer and activator of transcription OS=Canis lupus familiaris OX=9615 GN=STAT5A PE=3 SV=2
tr|F1PUM6|F1PUM6_CANLF	SMB domain-containing protein OS=Canis lupus familiaris OX=9615 GN=VTN PE=4 SV=1
tr|F1PPK3|F1PPK3_CANLF	Solute carrier family 2, facilitated glucose transporter member 3 OS=Canis lupus familiaris OX=9615 GN=SLC2A3 PE=3 SV=1
tr|E2R685|E2R685_CANLF	Solute carrier family 25 member 4 OS=Canis lupus familiaris OX=9615 GN=SLC25A4 PE=3 SV=1
tr|F1Q1J6|F1Q1J6_CANLF	Solute carrier family 25 member 6 OS=Canis lupus familiaris OX=9615 GN=SLC25A6 PE=3 SV=2
tr|F1PXG0|F1PXG0_CANLF	Sorbitol dehydrogenase OS=Canis lupus familiaris OX=9615 GN=SORD PE=3 SV=2
tr|F1PQ93|F1PQ93_CANLF	Stratifin OS=Canis lupus familiaris OX=9615 GN=SFN PE=3 SV=2
tr|F1Q1X9|F1Q1X9_CANLF	Succinate dehydrogenase [ubiquinone] flavoprotein subunit, mitochondrial OS=Canis lupus familiaris OX=9615 GN=SDHA PE=3 SV=2
tr|F1PLT8|F1PLT8_CANLF	Sulfhydryl oxidase OS=Canis lupus familiaris OX=9615 GN=QSOX1 PE=4 SV=2
tr|J9P5V6|J9P5V6_CANLF	Talin 1 OS=Canis lupus familiaris OX=9615 GN=TLN1 PE=4 SV=1
tr|E2RB79|E2RB79_CANLF	T-complex protein 1 subunit gamma OS=Canis lupus familiaris OX=9615 GN=CCT3 PE=3 SV=2
tr|F1PRB7|F1PRB7_CANLF	Testis expressed 15, meiosis and synapsis associated OS=Canis lupus familiaris OX=9615 GN=TEX15 PE=4 SV=2
tr|E2RHG2|E2RHG2_CANLF	Thioredoxin domain-containing protein OS=Canis lupus familiaris OX=9615 GN=PRDX1 PE=4 SV=1
tr|F1PIX5|F1PIX5_CANLF	Thioredoxin related transmembrane protein 3 OS=Canis lupus familiaris OX=9615 GN=TMX3 PE=4 SV=2
tr|F1PBI6|F1PBI6_CANLF	Thrombospondin 1 OS=Canis lupus familiaris OX=9615 GN=THBS1 PE=4 SV=2
tr|F1PSS2|F1PSS2_CANLF	Thrombospondin 4 OS=Canis lupus familiaris OX=9615 GN=THBS4 PE=4 SV=2
tr|Q6QLW9|Q6QLW9_CANLF	Tissue inhibitor of metalloproteinase 1 (Fragment) OS=Canis lupus familiaris OX=9615 PE=2 SV=1
tr|F1PXQ9|F1PXQ9_CANLF	TNF receptor associated protein 1 OS=Canis lupus familiaris OX=9615 GN=TRAP1 PE=3 SV=2
tr|F1PPZ5|F1PPZ5_CANLF	TRAF2 and NCK interacting kinase OS=Canis lupus familiaris OX=9615 GN=TNIK PE=4 SV=2
tr|A0A0A0MPC5|A0A0A0MPC5_CANLF	Trafficking protein particle complex subunit 2 OS=Canis lupus familiaris OX=9615 GN=TRAPPC2 PE=4 SV=1
tr|F1PEN6|F1PEN6_CANLF	Transferrin receptor protein 1 OS=Canis lupus familiaris OX=9615 GN=TFRC PE=2 SV=1
tr|J9P2W2|J9P2W2_CANLF	Transforming growth factor beta induced OS=Canis lupus familiaris OX=9615 GN=TGFBI PE=4 SV=1
tr|F6XY66|F6XY66_CANLF	Transforming protein RhoA OS=Canis lupus familiaris OX=9615 GN=RHOA PE=4 SV=1
tr|E2RAE8|E2RAE8_CANLF	Transgelin OS=Canis lupus familiaris OX=9615 GN=TAGLN PE=3 SV=2
tr|E2R5U8|E2R5U8_CANLF	Transthyretin OS=Canis lupus familiaris OX=9615 GN=TTR PE=3 SV=1
tr|F1Q0K5|F1Q0K5_CANLF	Triokinase and FMN cyclase OS=Canis lupus familiaris OX=9615 GN=TKFC PE=4 SV=2
tr|A0A346M2B2|A0A346M2B2_CANLF	Triosephosphate isomerase OS=Canis lupus familiaris OX=9615 GN=TPI1 PE=2 SV=1
tr|F1P916|F1P916_CANLF	Tropomyosin 1 OS=Canis lupus familiaris OX=9615 GN=TPM1 PE=3 SV=2
tr|E2RAH4|E2RAH4_CANLF	Tropomyosin 2 OS=Canis lupus familiaris OX=9615 GN=TPM2 PE=2 SV=2
tr|E2RB38|E2RB38_CANLF	Tropomyosin 3 OS=Canis lupus familiaris OX=9615 GN=TPM3 PE=3 SV=2
tr|A0A0N9JE84|A0A0N9JE84_CANLF	Tropomyosin 4 delta OS=Canis lupus familiaris OX=9615 GN=Tpm4 PE=2 SV=1
tr|F6X7L0|F6X7L0_CANLF	Tropomyosin 4 OS=Canis lupus familiaris OX=9615 GN=TPM4 PE=3 SV=1
tr|E2R9U4|E2R9U4_CANLF	Troponin C1, slow skeletal and cardiac type OS=Canis lupus familiaris OX=9615 GN=TNNC1 PE=4 SV=1
sp|Q8MKD5|TNNI3_CANLF	Troponin I, cardiac muscle OS=Canis lupus familiaris OX=9615 GN=TNNI3 PE=2 SV=3
tr|J9NXT1|J9NXT1_CANLF	Tubulin alpha chain OS=Canis lupus familiaris OX=9615 GN=LOC608051 PE=3 SV=1
tr|A0A077LQA5|A0A077LQA5_CANLF	Tubulin alpha chain OS=Canis lupus familiaris OX=9615 GN=TUBA1A PE=2 SV=1
tr|E2RBC3|E2RBC3_CANLF	Tubulin alpha chain OS=Canis lupus familiaris OX=9615 GN=TUBA4A PE=3 SV=1
tr|J9P2P4|J9P2P4_CANLF	Tubulin alpha chain OS=Canis lupus familiaris OX=9615 PE=3 SV=1
tr|J9P716|J9P716_CANLF	Tubulin beta 1 class VI OS=Canis lupus familiaris OX=9615 GN=TUBB1 PE=3 SV=1
tr|E2QSF4|E2QSF4_CANLF	Tubulin beta chain OS=Canis lupus familiaris OX=9615 GN=TUBB PE=3 SV=1
tr|F1PQ68|F1PQ68_CANLF	Tubulin beta chain OS=Canis lupus familiaris OX=9615 GN=TUBB2A PE=3 SV=2
tr|E2RFV2|E2RFV2_CANLF	Tubulin beta chain OS=Canis lupus familiaris OX=9615 GN=TUBB4A PE=3 SV=2
tr|L7N0I7|L7N0I7_CANLF	Tubulin beta chain OS=Canis lupus familiaris OX=9615 GN=TUBB4B PE=3 SV=1
tr|E2QYC2|E2QYC2_CANLF	Tubulin beta chain OS=Canis lupus familiaris OX=9615 GN=TUBB6 PE=3 SV=1
tr|E2QVP6|E2QVP6_CANLF	Tyrosine 3-monooxygenase/tryptophan 5-monooxygenase activation protein gamma OS=Canis lupus familiaris OX=9615 GN=YWHAG PE=3 SV=1
tr|E2RPS0|E2RPS0_CANLF	Ubiquitin carboxyl-terminal hydrolase OS=Canis lupus familiaris OX=9615 GN=USP14 PE=3 SV=2
tr|E2R1T7|E2R1T7_CANLF	Ubiquitin carboxyl-terminal hydrolase OS=Canis lupus familiaris OX=9615 GN=USP26 PE=3 SV=2
tr|F1P9P5|F1P9P5_CANLF	Ubiquitin carboxyl-terminal hydrolase OS=Canis lupus familiaris OX=9615 GN=USP5 PE=3 SV=2
tr|E2RGH5|E2RGH5_CANLF	Ubiquitin like modifier activating enzyme 1 OS=Canis lupus familiaris OX=9615 GN=UBA1 PE=3 SV=2
tr|J9P601|J9P601_CANLF	Ubiquitin-like domain-containing protein OS=Canis lupus familiaris OX=9615 PE=4 SV=1
tr|F6UME0|F6UME0_CANLF	Uncharacterized protein OS=Canis lupus familiaris OX=9615 GN=A2M PE=4 SV=1
tr|F1PQL8|F1PQL8_CANLF	Uncharacterized protein OS=Canis lupus familiaris OX=9615 GN=ACTG1 PE=3 SV=2
tr|F1PPR8|F1PPR8_CANLF	Uncharacterized protein OS=Canis lupus familiaris OX=9615 GN=ASL PE=3 SV=2
tr|E2RS75|E2RS75_CANLF	Uncharacterized protein OS=Canis lupus familiaris OX=9615 GN=C2 PE=3 SV=1
tr|E2RS79|E2RS79_CANLF	Uncharacterized protein OS=Canis lupus familiaris OX=9615 GN=C2 PE=3 SV=2
tr|J9NTL7|J9NTL7_CANLF	Uncharacterized protein OS=Canis lupus familiaris OX=9615 GN=CFH PE=4 SV=1
tr|F1PSB5|F1PSB5_CANLF	Uncharacterized protein OS=Canis lupus familiaris OX=9615 GN=CFH PE=4 SV=2
tr|F1PVR5|F1PVR5_CANLF	Uncharacterized protein OS=Canis lupus familiaris OX=9615 GN=CHGA PE=4 SV=2
tr|H9GWG4|H9GWG4_CANLF	Uncharacterized protein OS=Canis lupus familiaris OX=9615 GN=ITIH3 PE=4 SV=2
tr|E2RKQ6|E2RKQ6_CANLF	Uncharacterized protein OS=Canis lupus familiaris OX=9615 GN=LGALS3BP PE=4 SV=1
tr|J9P430|J9P430_CANLF	Uncharacterized protein OS=Canis lupus familiaris OX=9615 GN=LOC477072 PE=3 SV=1
tr|J9PAD1|J9PAD1_CANLF	Uncharacterized protein OS=Canis lupus familiaris OX=9615 GN=LOC481722 PE=4 SV=1
tr|F1P707|F1P707_CANLF	Uncharacterized protein OS=Canis lupus familiaris OX=9615 GN=LOC484960 PE=4 SV=2
tr|F1PAB0|F1PAB0_CANLF	Uncharacterized protein OS=Canis lupus familiaris OX=9615 GN=LOC489647 PE=4 SV=2
tr|E2R8K8|E2R8K8_CANLF	Uncharacterized protein OS=Canis lupus familiaris OX=9615 GN=LOC490399 PE=4 SV=2
tr|J9P7P2|J9P7P2_CANLF	Uncharacterized protein OS=Canis lupus familiaris OX=9615 GN=LOC610164 PE=3 SV=1
tr|J9PBN6|J9PBN6_CANLF	Uncharacterized protein OS=Canis lupus familiaris OX=9615 GN=LOC611458 PE=4 SV=1
tr|E2RD01|E2RD01_CANLF	Uncharacterized protein OS=Canis lupus familiaris OX=9615 GN=LOC612694 PE=4 SV=1
tr|F1PR54|F1PR54_CANLF	Uncharacterized protein OS=Canis lupus familiaris OX=9615 GN=LTF PE=3 SV=1
tr|E2QX19|E2QX19_CANLF	Uncharacterized protein OS=Canis lupus familiaris OX=9615 GN=MST1 PE=3 SV=2
tr|F6XEV4|F6XEV4_CANLF	Uncharacterized protein OS=Canis lupus familiaris OX=9615 GN=PGP PE=4 SV=1
tr|F1P7L2|F1P7L2_CANLF	Uncharacterized protein OS=Canis lupus familiaris OX=9615 GN=PSMD5 PE=4 SV=1
tr|E2R2K4|E2R2K4_CANLF	Uncharacterized protein OS=Canis lupus familiaris OX=9615 GN=RAP1B PE=4 SV=1
tr|E2QZQ1|E2QZQ1_CANLF	Uncharacterized protein OS=Canis lupus familiaris OX=9615 GN=TF PE=3 SV=1
tr|F1PDG4|F1PDG4_CANLF	Uncharacterized protein OS=Canis lupus familiaris OX=9615 GN=UBB PE=4 SV=2
tr|E2RNQ7|E2RNQ7_CANLF	Uncharacterized protein OS=Canis lupus familiaris OX=9615 PE=3 SV=1
tr|E2QTQ9|E2QTQ9_CANLF	Uncharacterized protein OS=Canis lupus familiaris OX=9615 PE=3 SV=2
tr|F1PP29|F1PP29_CANLF	Uncharacterized protein OS=Canis lupus familiaris OX=9615 PE=4 SV=1
tr|E2RBJ5|E2RBJ5_CANLF	Uroporphyrinogen III synthase OS=Canis lupus familiaris OX=9615 GN=UROS PE=4 SV=1
tr|F1Q1Q8|F1Q1Q8_CANLF	UTP--glucose-1-phosphate uridylyltransferase OS=Canis lupus familiaris OX=9615 GN=UGP2 PE=3 SV=2
tr|F1P8R3|F1P8R3_CANLF	Villin like OS=Canis lupus familiaris OX=9615 GN=VILL PE=4 SV=2
tr|F1PLS4|F1PLS4_CANLF	Vimentin OS=Canis lupus familiaris OX=9615 GN=VIM PE=3 SV=1
sp|Q28278|PROC_CANLF	Vitamin K-dependent protein C OS=Canis lupus familiaris OX=9615 GN=PROC PE=2 SV=2
tr|E2R948|E2R948_CANLF	Voltage dependent anion channel 2 OS=Canis lupus familiaris OX=9615 GN=VDAC2 PE=4 SV=2
tr|A0A219Y8W3|A0A219Y8W3_CANLF	von Willebrand factor OS=Canis lupus familiaris OX=9615 PE=2 SV=1
tr|F1PR93|F1PR93_CANLF	WD repeat domain 1 OS=Canis lupus familiaris OX=9615 GN=WDR1 PE=2 SV=2
tr|J9P3T6|J9P3T6_CANLF	YOD1 deubiquitinase OS=Canis lupus familiaris OX=9615 GN=YOD1 PE=4 SV=1
tr|E2QXX5|E2QXX5_CANLF	Zinc finger C4H2-type containing OS=Canis lupus familiaris OX=9615 GN=ZC4H2 PE=4 SV=2
