# Supplementary material for: Data-Independent Acquisition Enables Robust Quantification of 400 Proteins in Non-Depleted Canine Plasma
Source: Proteomes. 2022 Feb 28;10(1):9. doi: 10.3390/proteomes10010009 (PMC8953371; doi:10.3390/proteomes10010009)
Supplement: Supplementary file 1 [file proteomes-10-00009-s001.zip › Supplementary Tables/Supplementary Table S4 - Reproducible quantitation of proteins using technical replicates.xlsx]

## Sheet: Supplementary Table S6 - Reprod
Protein Name	Protein Description	Peptide Modified Sequence	Peptide Sequence	Precursor Charge	Total Area Normalized	Product Charge	Fragment Ion	Average Measured Retention Time	Cv Total Area Normalized	HG114 Peptide Retention Time	HG114 Detection Q Value	HG114 Library Dot Product	HG114 Replicate	HG114 Total Area	HG114 Total Area Normalized	HG114 Average Mass Error PPM	HG114 Normalized Area	HG114 Precursor Normalized Area	HG114_2 Peptide Retention Time	HG114_2 Detection Q Value	HG114_2 Library Dot Product	HG114_2 Replicate	HG114_2 Total Area	HG114_2 Total Area Normalized	HG114_2 Average Mass Error PPM	HG114_2 Normalized Area	HG114_2 Precursor Normalized Area	HG114_3 Peptide Retention Time	HG114_3 Detection Q Value	HG114_3 Library Dot Product	HG114_3 Replicate	HG114_3 Total Area	HG114_3 Total Area Normalized	HG114_3 Average Mass Error PPM	HG114_3 Normalized Area	HG114_3 Precursor Normalized Area	HG114_4 Peptide Retention Time	HG114_4 Detection Q Value	HG114_4 Library Dot Product	HG114_4 Replicate	HG114_4 Total Area	HG114_4 Total Area Normalized	HG114_4 Average Mass Error PPM	HG114_4 Normalized Area	HG114_4 Precursor Normalized Area
Biognosys standards		LGGNEQVTR	LGGNEQVTR	2	1.5161%+/-0.2075%	1	y7	14.27	0.137	14.23	#N/A	0.9793	HG114	4410542	0.012651	-1.2	4338900	#N/A	14.64	#N/A	0.9766	HG114_2	4531474	0.017172	3.2	4483700	#N/A	14.18	#N/A	0.971	HG114_3	4600103	0.016517	2.3	4649100	#N/A	14.02	#N/A	0.9702	HG114_4	4593976	0.014304	3.1	4803800	#N/A
Biognosys standards		LGGNEQVTR	LGGNEQVTR	2	1.5161%+/-0.2075%	1	y5	14.27	0.137	14.23	#N/A	0.9793	HG114	4410542	0.012651	-1.2	4338900	#N/A	14.64	#N/A	0.9766	HG114_2	4531474	0.017172	3.2	4483700	#N/A	14.18	#N/A	0.971	HG114_3	4600103	0.016517	2.3	4649100	#N/A	14.02	#N/A	0.9702	HG114_4	4593976	0.014304	3.1	4803800	#N/A
Biognosys standards		LGGNEQVTR	LGGNEQVTR	2	1.5161%+/-0.2075%	1	y4	14.27	0.137	14.23	#N/A	0.9793	HG114	4410542	0.012651	-1.2	4338900	#N/A	14.64	#N/A	0.9766	HG114_2	4531474	0.017172	3.2	4483700	#N/A	14.18	#N/A	0.971	HG114_3	4600103	0.016517	2.3	4649100	#N/A	14.02	#N/A	0.9702	HG114_4	4593976	0.014304	3.1	4803800	#N/A
Biognosys standards		GAGSSEPVTGLDAK	GAGSSEPVTGLDAK	2	2.0169%+/-0.2037%	1	y10	27.74	0.101	27.8	#N/A	0.891	HG114	6315972	0.018117	-0.4	6213400	#N/A	28.01	#N/A	0.884	HG114_2	5917717	0.022425	1.9	5855300	#N/A	27.65	#N/A	0.8847	HG114_3	5936850	0.021317	3	6000100	#N/A	27.49	#N/A	0.8881	HG114_4	6043861	0.018818	3.3	6319900	#N/A
Biognosys standards		GAGSSEPVTGLDAK	GAGSSEPVTGLDAK	2	2.0169%+/-0.2037%	1	y8	27.74	0.101	27.8	#N/A	0.891	HG114	6315972	0.018117	-0.4	6213400	#N/A	28.01	#N/A	0.884	HG114_2	5917717	0.022425	1.9	5855300	#N/A	27.65	#N/A	0.8847	HG114_3	5936850	0.021317	3	6000100	#N/A	27.49	#N/A	0.8881	HG114_4	6043861	0.018818	3.3	6319900	#N/A
Biognosys standards		GAGSSEPVTGLDAK	GAGSSEPVTGLDAK	2	2.0169%+/-0.2037%	1	y6	27.74	0.101	27.8	#N/A	0.891	HG114	6315972	0.018117	-0.4	6213400	#N/A	28.01	#N/A	0.884	HG114_2	5917717	0.022425	1.9	5855300	#N/A	27.65	#N/A	0.8847	HG114_3	5936850	0.021317	3	6000100	#N/A	27.49	#N/A	0.8881	HG114_4	6043861	0.018818	3.3	6319900	#N/A
Biognosys standards		VEATFGVDESNAK	VEATFGVDESNAK	2	0.6162%+/-0.1231%	1	y11	34.18	0.2	34.22	#N/A	0.9853	HG114	1669425	0.004789	-0.7	1642300	#N/A	34.43	#N/A	0.9859	HG114_2	2032785	0.007703	1.1	2011300	#N/A	34.12	#N/A	0.9887	HG114_3	1795581	0.006447	1.6	1814700	#N/A	33.96	#N/A	0.9855	HG114_4	1833572	0.005709	1.9	1917300	#N/A
Biognosys standards		VEATFGVDESNAK	VEATFGVDESNAK	2	0.6162%+/-0.1231%	1	y9	34.18	0.2	34.22	#N/A	0.9853	HG114	1669425	0.004789	-0.7	1642300	#N/A	34.43	#N/A	0.9859	HG114_2	2032785	0.007703	1.1	2011300	#N/A	34.12	#N/A	0.9887	HG114_3	1795581	0.006447	1.6	1814700	#N/A	33.96	#N/A	0.9855	HG114_4	1833572	0.005709	1.9	1917300	#N/A
Biognosys standards		VEATFGVDESNAK	VEATFGVDESNAK	2	0.6162%+/-0.1231%	1	y8	34.18	0.2	34.22	#N/A	0.9853	HG114	1669425	0.004789	-0.7	1642300	#N/A	34.43	#N/A	0.9859	HG114_2	2032785	0.007703	1.1	2011300	#N/A	34.12	#N/A	0.9887	HG114_3	1795581	0.006447	1.6	1814700	#N/A	33.96	#N/A	0.9855	HG114_4	1833572	0.005709	1.9	1917300	#N/A
Biognosys standards		YILAGVENSK	YILAGVENSK	2	1.6357%+/-0.1488%	1	y8	39	0.091	39.08	#N/A	0.9765	HG114	5206635	0.014935	0.1	5122100	#N/A	39.18	#N/A	0.9759	HG114_2	4775026	0.018095	2.8	4724700	#N/A	38.93	#N/A	0.977	HG114_3	4756301	0.017078	2.8	4807000	#N/A	38.82	#N/A	0.9755	HG114_4	4920019	0.015319	3.9	5144700	#N/A
Biognosys standards		YILAGVENSK	YILAGVENSK	2	1.6357%+/-0.1488%	1	y7	39	0.091	39.08	#N/A	0.9765	HG114	5206635	0.014935	0.1	5122100	#N/A	39.18	#N/A	0.9759	HG114_2	4775026	0.018095	2.8	4724700	#N/A	38.93	#N/A	0.977	HG114_3	4756301	0.017078	2.8	4807000	#N/A	38.82	#N/A	0.9755	HG114_4	4920019	0.015319	3.9	5144700	#N/A
Biognosys standards		YILAGVENSK	YILAGVENSK	2	1.6357%+/-0.1488%	1	y6	39	0.091	39.08	#N/A	0.9765	HG114	5206635	0.014935	0.1	5122100	#N/A	39.18	#N/A	0.9759	HG114_2	4775026	0.018095	2.8	4724700	#N/A	38.93	#N/A	0.977	HG114_3	4756301	0.017078	2.8	4807000	#N/A	38.82	#N/A	0.9755	HG114_4	4920019	0.015319	3.9	5144700	#N/A
Biognosys standards		TPVISGGPYEYR	TPVISGGPYEYR	2	0.2845%+/-0.0295%	1	y9	42.65	0.104	42.69	#N/A	0.9618	HG114	847450	0.002431	0.3	833690	#N/A	42.84	#N/A	0.9612	HG114_2	765936	0.002903	1.6	757860	#N/A	42.59	#N/A	0.9651	HG114_3	812650	0.002918	3.1	821310	#N/A	42.48	#N/A	0.9676	HG114_4	1005011	0.003129	2.5	1050900	#N/A
Biognosys standards		TPVISGGPYEYR	TPVISGGPYEYR	2	0.2845%+/-0.0295%	1	y8	42.65	0.104	42.69	#N/A	0.9618	HG114	847450	0.002431	0.3	833690	#N/A	42.84	#N/A	0.9612	HG114_2	765936	0.002903	1.6	757860	#N/A	42.59	#N/A	0.9651	HG114_3	812650	0.002918	3.1	821310	#N/A	42.48	#N/A	0.9676	HG114_4	1005011	0.003129	2.5	1050900	#N/A
Biognosys standards		TPVISGGPYEYR	TPVISGGPYEYR	2	0.2845%+/-0.0295%	1	y7	42.65	0.104	42.69	#N/A	0.9618	HG114	847450	0.002431	0.3	833690	#N/A	42.84	#N/A	0.9612	HG114_2	765936	0.002903	1.6	757860	#N/A	42.59	#N/A	0.9651	HG114_3	812650	0.002918	3.1	821310	#N/A	42.48	#N/A	0.9676	HG114_4	1005011	0.003129	2.5	1050900	#N/A
Biognosys standards		TPVITGAPYEYR	TPVITGAPYEYR	2	0.3174%+/-0.0881%	1	y9	46.39	0.277	47.46	#N/A	0.9681	HG114	1237513	0.00355	-0.6	1217400	#N/A	47.41	#N/A	0.9687	HG114_2	1117344	0.004234	0.7	1105600	#N/A	45.36	#N/A	0.9639	HG114_3	649129	0.002331	1.7	656050	#N/A	45.31	#N/A	0.9647	HG114_4	829256	0.002582	1.3	867130	#N/A
Biognosys standards		TPVITGAPYEYR	TPVITGAPYEYR	2	0.3174%+/-0.0881%	1	y8	46.39	0.277	47.46	#N/A	0.9681	HG114	1237513	0.00355	-0.6	1217400	#N/A	47.41	#N/A	0.9687	HG114_2	1117344	0.004234	0.7	1105600	#N/A	45.36	#N/A	0.9639	HG114_3	649129	0.002331	1.7	656050	#N/A	45.31	#N/A	0.9647	HG114_4	829256	0.002582	1.3	867130	#N/A
Biognosys standards		TPVITGAPYEYR	TPVITGAPYEYR	2	0.3174%+/-0.0881%	1	y7	46.39	0.277	47.46	#N/A	0.9681	HG114	1237513	0.00355	-0.6	1217400	#N/A	47.41	#N/A	0.9687	HG114_2	1117344	0.004234	0.7	1105600	#N/A	45.36	#N/A	0.9639	HG114_3	649129	0.002331	1.7	656050	#N/A	45.31	#N/A	0.9647	HG114_4	829256	0.002582	1.3	867130	#N/A
Biognosys standards		DGLDAASYYAPVR	DGLDAASYYAPVR	2	0.6873%+/-0.4464%	1	y10	49.88	0.649	50.6	#N/A	0.9719	HG114	2580582	0.007402	-0.6	2538700	#N/A	49.83	#N/A	0.9694	HG114_2	3427284	0.012988	0.9	3391100	#N/A	49.57	#N/A	0.9638	HG114_3	1022709	0.003672	2.1	1033600	#N/A	49.52	#N/A	0.9731	HG114_4	1101714	0.00343	1.8	1152000	#N/A
Biognosys standards		DGLDAASYYAPVR	DGLDAASYYAPVR	2	0.6873%+/-0.4464%	1	y8	49.88	0.649	50.6	#N/A	0.9719	HG114	2580582	0.007402	-0.6	2538700	#N/A	49.83	#N/A	0.9694	HG114_2	3427284	0.012988	0.9	3391100	#N/A	49.57	#N/A	0.9638	HG114_3	1022709	0.003672	2.1	1033600	#N/A	49.52	#N/A	0.9731	HG114_4	1101714	0.00343	1.8	1152000	#N/A
Biognosys standards		DGLDAASYYAPVR	DGLDAASYYAPVR	2	0.6873%+/-0.4464%	1	y7	49.88	0.649	50.6	#N/A	0.9719	HG114	2580582	0.007402	-0.6	2538700	#N/A	49.83	#N/A	0.9694	HG114_2	3427284	0.012988	0.9	3391100	#N/A	49.57	#N/A	0.9638	HG114_3	1022709	0.003672	2.1	1033600	#N/A	49.52	#N/A	0.9731	HG114_4	1101714	0.00343	1.8	1152000	#N/A
Biognosys standards		ADVTPADFSEWSK	ADVTPADFSEWSK	2	1.0804%+/-0.0944%	1	y9	58.4	0.087	58.66	#N/A	0.9199	HG114	3460987	0.009928	-0.3	3404800	#N/A	58.61	#N/A	0.9122	HG114_2	3072825	0.011645	2.1	3040400	#N/A	58.3	#N/A	0.9116	HG114_3	3229551	0.011596	2.5	3264000	#N/A	58.04	#N/A	0.9108	HG114_4	3227067	0.010048	1.9	3374400	#N/A
Biognosys standards		ADVTPADFSEWSK	ADVTPADFSEWSK	2	1.0804%+/-0.0944%	1	y8	58.4	0.087	58.66	#N/A	0.9199	HG114	3460987	0.009928	-0.3	3404800	#N/A	58.61	#N/A	0.9122	HG114_2	3072825	0.011645	2.1	3040400	#N/A	58.3	#N/A	0.9116	HG114_3	3229551	0.011596	2.5	3264000	#N/A	58.04	#N/A	0.9108	HG114_4	3227067	0.010048	1.9	3374400	#N/A
Biognosys standards		ADVTPADFSEWSK	ADVTPADFSEWSK	2	1.0804%+/-0.0944%	1	b4	58.4	0.087	58.66	#N/A	0.9199	HG114	3460987	0.009928	-0.3	3404800	#N/A	58.61	#N/A	0.9122	HG114_2	3072825	0.011645	2.1	3040400	#N/A	58.3	#N/A	0.9116	HG114_3	3229551	0.011596	2.5	3264000	#N/A	58.04	#N/A	0.9108	HG114_4	3227067	0.010048	1.9	3374400	#N/A
Biognosys standards		GTFIIDPGGVIR	GTFIIDPGGVIR	2	0.3518%+/-0.0369%	1	y8	73.96	0.105	73.99	#N/A	0.9328	HG114	1133627	0.003252	-0.8	1115200	#N/A	74.05	#N/A	0.9442	HG114_2	1025445	0.003886	0.3	1014600	#N/A	73.99	#N/A	0.9475	HG114_3	1053266	0.003782	1.2	1064500	#N/A	73.79	#N/A	0.9423	HG114_4	1012492	0.003152	2	1058700	#N/A
Biognosys standards		GTFIIDPGGVIR	GTFIIDPGGVIR	2	0.3518%+/-0.0369%	1	y7	73.96	0.105	73.99	#N/A	0.9328	HG114	1133627	0.003252	-0.8	1115200	#N/A	74.05	#N/A	0.9442	HG114_2	1025445	0.003886	0.3	1014600	#N/A	73.99	#N/A	0.9475	HG114_3	1053266	0.003782	1.2	1064500	#N/A	73.79	#N/A	0.9423	HG114_4	1012492	0.003152	2	1058700	#N/A
Biognosys standards		GTFIIDPGGVIR	GTFIIDPGGVIR	2	0.3518%+/-0.0369%	1	y6	73.96	0.105	73.99	#N/A	0.9328	HG114	1133627	0.003252	-0.8	1115200	#N/A	74.05	#N/A	0.9442	HG114_2	1025445	0.003886	0.3	1014600	#N/A	73.99	#N/A	0.9475	HG114_3	1053266	0.003782	1.2	1064500	#N/A	73.79	#N/A	0.9423	HG114_4	1012492	0.003152	2	1058700	#N/A
Biognosys standards		GTFIIDPAAVIR	GTFIIDPAAVIR	2	0.1936%+/-0.0225%	1	y8	75.38	0.116	75.38	#N/A	0.958	HG114	565031	0.001621	-1.2	555860	#N/A	75.38	#N/A	0.962	HG114_2	547232	0.002074	2	541460	#N/A	75.38	#N/A	0.9657	HG114_3	590561	0.00212	1.5	596860	#N/A	75.38	#N/A	0.9654	HG114_4	619052	0.001927	1.6	647320	#N/A
Biognosys standards		GTFIIDPAAVIR	GTFIIDPAAVIR	2	0.1936%+/-0.0225%	1	y7	75.38	0.116	75.38	#N/A	0.958	HG114	565031	0.001621	-1.2	555860	#N/A	75.38	#N/A	0.962	HG114_2	547232	0.002074	2	541460	#N/A	75.38	#N/A	0.9657	HG114_3	590561	0.00212	1.5	596860	#N/A	75.38	#N/A	0.9654	HG114_4	619052	0.001927	1.6	647320	#N/A
Biognosys standards		GTFIIDPAAVIR	GTFIIDPAAVIR	2	0.1936%+/-0.0225%	1	y6	75.38	0.116	75.38	#N/A	0.958	HG114	565031	0.001621	-1.2	555860	#N/A	75.38	#N/A	0.962	HG114_2	547232	0.002074	2	541460	#N/A	75.38	#N/A	0.9657	HG114_3	590561	0.00212	1.5	596860	#N/A	75.38	#N/A	0.9654	HG114_4	619052	0.001927	1.6	647320	#N/A
Biognosys standards		LFLQFGAQGSPFLK	LFLQFGAQGSPFLK	2	0.0086%+/-0.0015%	1	y10	75.34	0.175	75.34	#N/A	0.9186	HG114	25538	7.3e-05	-2.4	25123	#N/A	75.34	#N/A	0.9048	HG114_2	27297	0.000103	-0.4	27009	#N/A	75.34	#N/A	0.9233	HG114_3	25752	9.2e-05	-1.8	26027	#N/A	75.34	#N/A	0.9438	HG114_4	23530	7.3e-05	-2.5	24605	#N/A
Biognosys standards		LFLQFGAQGSPFLK	LFLQFGAQGSPFLK	2	0.0086%+/-0.0015%	1	y9	75.34	0.175	75.34	#N/A	0.9186	HG114	25538	7.3e-05	-2.4	25123	#N/A	75.34	#N/A	0.9048	HG114_2	27297	0.000103	-0.4	27009	#N/A	75.34	#N/A	0.9233	HG114_3	25752	9.2e-05	-1.8	26027	#N/A	75.34	#N/A	0.9438	HG114_4	23530	7.3e-05	-2.5	24605	#N/A
Biognosys standards		LFLQFGAQGSPFLK	LFLQFGAQGSPFLK	2	0.0086%+/-0.0015%	1	y4	75.34	0.175	75.34	#N/A	0.9186	HG114	25538	7.3e-05	-2.4	25123	#N/A	75.34	#N/A	0.9048	HG114_2	27297	0.000103	-0.4	27009	#N/A	75.34	#N/A	0.9233	HG114_3	25752	9.2e-05	-1.8	26027	#N/A	75.34	#N/A	0.9438	HG114_4	23530	7.3e-05	-2.5	24605	#N/A
sp|P00011|CYC_CANLF	Cytochrome c OS=Canis lupus familiaris OX=9615 GN=CYCS PE=1 SV=2	GITWGEETLMEYLENPKK	GITWGEETLMEYLENPKK	3	0.012%+/-0.0018%	2	y16	75.29	0.15	75.29	0.0014	0.7887	HG114	35002	0.0001	1.3	34434	#N/A	75.29	0.0016	0.8295	HG114_2	37100	0.000141	1.8	36708	#N/A	75.29	0.001	0.7734	HG114_3	35915	0.000129	0.5	36298	#N/A	75.29	0.0016	0.7328	HG114_4	35626	0.000111	1.5	37253	#N/A
sp|P00011|CYC_CANLF	Cytochrome c OS=Canis lupus familiaris OX=9615 GN=CYCS PE=1 SV=2	GITWGEETLMEYLENPKK	GITWGEETLMEYLENPKK	3	0.012%+/-0.0018%	2	y15	75.29	0.15	75.29	0.0014	0.7887	HG114	35002	0.0001	1.3	34434	#N/A	75.29	0.0016	0.8295	HG114_2	37100	0.000141	1.8	36708	#N/A	75.29	0.001	0.7734	HG114_3	35915	0.000129	0.5	36298	#N/A	75.29	0.0016	0.7328	HG114_4	35626	0.000111	1.5	37253	#N/A
sp|P00011|CYC_CANLF	Cytochrome c OS=Canis lupus familiaris OX=9615 GN=CYCS PE=1 SV=2	GITWGEETLMEYLENPKK	GITWGEETLMEYLENPKK	3	0.012%+/-0.0018%	2	y14	75.29	0.15	75.29	0.0014	0.7887	HG114	35002	0.0001	1.3	34434	#N/A	75.29	0.0016	0.8295	HG114_2	37100	0.000141	1.8	36708	#N/A	75.29	0.001	0.7734	HG114_3	35915	0.000129	0.5	36298	#N/A	75.29	0.0016	0.7328	HG114_4	35626	0.000111	1.5	37253	#N/A
sp|P01785|HV02_CANLF	Ig heavy chain V region MOO OS=Canis lupus familiaris OX=9615 PE=1 SV=1	EVKLVESGGDLVKPGGSLR	EVKLVESGGDLVKPGGSLR	2	0.2904%+/-0.0531%	1	y14	69.03	0.183	69.1	0.0005	0.9365	HG114	805521	0.002311	-1.2	22113000	#N/A	69.47	0.0005	0.9102	HG114_2	918311	0.00348	0.8	20591000	#N/A	69.15	0.0005	0.9235	HG114_3	890420	0.003197	0.6	21842000	#N/A	68.39	0.0006	0.9193	HG114_4	843708	0.002627	0.6	21303000	#N/A
sp|P01785|HV02_CANLF	Ig heavy chain V region MOO OS=Canis lupus familiaris OX=9615 PE=1 SV=1	EVKLVESGGDLVKPGGSLR	EVKLVESGGDLVKPGGSLR	2	0.2904%+/-0.0531%	1	y13	69.03	0.183	69.1	0.0005	0.9365	HG114	805521	0.002311	-1.2	22113000	#N/A	69.47	0.0005	0.9102	HG114_2	918311	0.00348	0.8	20591000	#N/A	69.15	0.0005	0.9235	HG114_3	890420	0.003197	0.6	21842000	#N/A	68.39	0.0006	0.9193	HG114_4	843708	0.002627	0.6	21303000	#N/A
sp|P01785|HV02_CANLF	Ig heavy chain V region MOO OS=Canis lupus familiaris OX=9615 PE=1 SV=1	EVKLVESGGDLVKPGGSLR	EVKLVESGGDLVKPGGSLR	2	0.2904%+/-0.0531%	1	y6	69.03	0.183	69.1	0.0005	0.9365	HG114	805521	0.002311	-1.2	22113000	#N/A	69.47	0.0005	0.9102	HG114_2	918311	0.00348	0.8	20591000	#N/A	69.15	0.0005	0.9235	HG114_3	890420	0.003197	0.6	21842000	#N/A	68.39	0.0006	0.9193	HG114_4	843708	0.002627	0.6	21303000	#N/A
sp|P01785|HV02_CANLF	Ig heavy chain V region MOO OS=Canis lupus familiaris OX=9615 PE=1 SV=1	EVKLVESGGDLVKPGGSLR	EVKLVESGGDLVKPGGSLR	3	6.7108%+/-0.7572%	1	y6	69.03	0.113	69.1	0.0005	0.887	HG114	21369852	0.061299	-0.3	22113000	#N/A	69.47	0.0005	0.8879	HG114_2	19558098	0.074116	3.8	20591000	#N/A	69.15	0.0005	0.8889	HG114_3	20375228	0.073158	4	21842000	#N/A	68.39	0.0006	0.8906	HG114_4	19225476	0.05986	3.5	21303000	#N/A
sp|P01785|HV02_CANLF	Ig heavy chain V region MOO OS=Canis lupus familiaris OX=9615 PE=1 SV=1	EVKLVESGGDLVKPGGSLR	EVKLVESGGDLVKPGGSLR	3	6.7108%+/-0.7572%	2	y15	69.03	0.113	69.1	0.0005	0.887	HG114	21369852	0.061299	-0.3	22113000	#N/A	69.47	0.0005	0.8879	HG114_2	19558098	0.074116	3.8	20591000	#N/A	69.15	0.0005	0.8889	HG114_3	20375228	0.073158	4	21842000	#N/A	68.39	0.0006	0.8906	HG114_4	19225476	0.05986	3.5	21303000	#N/A
sp|P01785|HV02_CANLF	Ig heavy chain V region MOO OS=Canis lupus familiaris OX=9615 PE=1 SV=1	EVKLVESGGDLVKPGGSLR	EVKLVESGGDLVKPGGSLR	3	6.7108%+/-0.7572%	2	y14	69.03	0.113	69.1	0.0005	0.887	HG114	21369852	0.061299	-0.3	22113000	#N/A	69.47	0.0005	0.8879	HG114_2	19558098	0.074116	3.8	20591000	#N/A	69.15	0.0005	0.8889	HG114_3	20375228	0.073158	4	21842000	#N/A	68.39	0.0006	0.8906	HG114_4	19225476	0.05986	3.5	21303000	#N/A
sp|P01785|HV02_CANLF	Ig heavy chain V region MOO OS=Canis lupus familiaris OX=9615 PE=1 SV=1	EVKLVESGGDLVKPGGSLR	EVKLVESGGDLVKPGGSLR	4	0.1081%+/-0.0204%	1	y6	69.03	0.188	69.1	0.0005	0.9327	HG114	302944	0.000869	-1.4	22113000	#N/A	69.47	0.0005	0.9316	HG114_2	334270	0.001267	2.5	20591000	#N/A	69.15	0.0005	0.9274	HG114_3	346403	0.001244	2.3	21842000	#N/A	68.39	0.0006	0.9176	HG114_4	303616	0.000945	1.8	21303000	#N/A
sp|P01785|HV02_CANLF	Ig heavy chain V region MOO OS=Canis lupus familiaris OX=9615 PE=1 SV=1	EVKLVESGGDLVKPGGSLR	EVKLVESGGDLVKPGGSLR	4	0.1081%+/-0.0204%	2	y13	69.03	0.188	69.1	0.0005	0.9327	HG114	302944	0.000869	-1.4	22113000	#N/A	69.47	0.0005	0.9316	HG114_2	334270	0.001267	2.5	20591000	#N/A	69.15	0.0005	0.9274	HG114_3	346403	0.001244	2.3	21842000	#N/A	68.39	0.0006	0.9176	HG114_4	303616	0.000945	1.8	21303000	#N/A
sp|P01785|HV02_CANLF	Ig heavy chain V region MOO OS=Canis lupus familiaris OX=9615 PE=1 SV=1	EVKLVESGGDLVKPGGSLR	EVKLVESGGDLVKPGGSLR	4	0.1081%+/-0.0204%	2	y12	69.03	0.188	69.1	0.0005	0.9327	HG114	302944	0.000869	-1.4	22113000	#N/A	69.47	0.0005	0.9316	HG114_2	334270	0.001267	2.5	20591000	#N/A	69.15	0.0005	0.9274	HG114_3	346403	0.001244	2.3	21842000	#N/A	68.39	0.0006	0.9176	HG114_4	303616	0.000945	1.8	21303000	#N/A
sp|P02648|APOA1_CANLF	Apolipoprotein A-I OS=Canis lupus familiaris OX=9615 GN=APOA1 PE=1 SV=2	KWQEEVELYR	KWQEEVELYR	2	0.0104%+/-0.0014%	1	y9	75.28	0.14	75.29	0.0023	0.7492	HG114	30704	8.8e-05	12.6	34517	#N/A	75.29	0.0019	0.716	HG114_2	31353	0.000119	14.4	35038	#N/A	75.29	0.0029	0.7316	HG114_3	31372	0.000113	14.6	35631	#N/A	75.27	0.0031	0.7476	HG114_4	30522	9.5e-05	14.2	37606	#N/A
sp|P02648|APOA1_CANLF	Apolipoprotein A-I OS=Canis lupus familiaris OX=9615 GN=APOA1 PE=1 SV=2	KWQEEVELYR	KWQEEVELYR	2	0.0104%+/-0.0014%	1	y8	75.28	0.14	75.29	0.0023	0.7492	HG114	30704	8.8e-05	12.6	34517	#N/A	75.29	0.0019	0.716	HG114_2	31353	0.000119	14.4	35038	#N/A	75.29	0.0029	0.7316	HG114_3	31372	0.000113	14.6	35631	#N/A	75.27	0.0031	0.7476	HG114_4	30522	9.5e-05	14.2	37606	#N/A
sp|P02648|APOA1_CANLF	Apolipoprotein A-I OS=Canis lupus familiaris OX=9615 GN=APOA1 PE=1 SV=2	KWQEEVELYR	KWQEEVELYR	2	0.0104%+/-0.0014%	1	y7	75.28	0.14	75.29	0.0023	0.7492	HG114	30704	8.8e-05	12.6	34517	#N/A	75.29	0.0019	0.716	HG114_2	31353	0.000119	14.4	35038	#N/A	75.29	0.0029	0.7316	HG114_3	31372	0.000113	14.6	35631	#N/A	75.27	0.0031	0.7476	HG114_4	30522	9.5e-05	14.2	37606	#N/A
sp|P02648|APOA1_CANLF	Apolipoprotein A-I OS=Canis lupus familiaris OX=9615 GN=APOA1 PE=1 SV=2	KWQEEVELYR	KWQEEVELYR	3	0.0015%+/-0.0002%	1	y4	75.28	0.128	75.29	0.0023	0.9156	HG114	4383	1.3e-05	-4.7	34517	#N/A	75.29	0.0019	0.8964	HG114_2	4059	1.5e-05	-3.7	35038	#N/A	75.29	0.0029	0.8717	HG114_3	3883	1.4e-05	-6.2	35631	#N/A	75.27	0.0031	0.8743	HG114_4	5442	1.7e-05	-1	37606	#N/A
sp|P02648|APOA1_CANLF	Apolipoprotein A-I OS=Canis lupus familiaris OX=9615 GN=APOA1 PE=1 SV=2	KWQEEVELYR	KWQEEVELYR	3	0.0015%+/-0.0002%	1	y3	75.28	0.128	75.29	0.0023	0.9156	HG114	4383	1.3e-05	-4.7	34517	#N/A	75.29	0.0019	0.8964	HG114_2	4059	1.5e-05	-3.7	35038	#N/A	75.29	0.0029	0.8717	HG114_3	3883	1.4e-05	-6.2	35631	#N/A	75.27	0.0031	0.8743	HG114_4	5442	1.7e-05	-1	37606	#N/A
sp|P02648|APOA1_CANLF	Apolipoprotein A-I OS=Canis lupus familiaris OX=9615 GN=APOA1 PE=1 SV=2	KWQEEVELYR	KWQEEVELYR	3	0.0015%+/-0.0002%	1	b5	75.28	0.128	75.29	0.0023	0.9156	HG114	4383	1.3e-05	-4.7	34517	#N/A	75.29	0.0019	0.8964	HG114_2	4059	1.5e-05	-3.7	35038	#N/A	75.29	0.0029	0.8717	HG114_3	3883	1.4e-05	-6.2	35631	#N/A	75.27	0.0031	0.8743	HG114_4	5442	1.7e-05	-1	37606	#N/A
sp|P02648|APOA1_CANLF	Apolipoprotein A-I OS=Canis lupus familiaris OX=9615 GN=APOA1 PE=1 SV=2	QKVAPLGSELR	QKVAPLGSELR	2	0.0951%+/-0.0082%	1	y9	31.77	0.086	31.8	0.0006	0.9726	HG114	296205	0.00085	-0.7	291400	#N/A	32.06	0.0006	0.9669	HG114_2	270805	0.001026	0	267950	#N/A	31.7	0.0007	0.9729	HG114_3	280790	0.001008	1.3	283780	#N/A	31.54	0.0007	0.9707	HG114_4	295423	0.00092	1.1	308910	#N/A
sp|P02648|APOA1_CANLF	Apolipoprotein A-I OS=Canis lupus familiaris OX=9615 GN=APOA1 PE=1 SV=2	QKVAPLGSELR	QKVAPLGSELR	2	0.0951%+/-0.0082%	1	y8	31.77	0.086	31.8	0.0006	0.9726	HG114	296205	0.00085	-0.7	291400	#N/A	32.06	0.0006	0.9669	HG114_2	270805	0.001026	0	267950	#N/A	31.7	0.0007	0.9729	HG114_3	280790	0.001008	1.3	283780	#N/A	31.54	0.0007	0.9707	HG114_4	295423	0.00092	1.1	308910	#N/A
sp|P02648|APOA1_CANLF	Apolipoprotein A-I OS=Canis lupus familiaris OX=9615 GN=APOA1 PE=1 SV=2	QKVAPLGSELR	QKVAPLGSELR	2	0.0951%+/-0.0082%	1	y7	31.77	0.086	31.8	0.0006	0.9726	HG114	296205	0.00085	-0.7	291400	#N/A	32.06	0.0006	0.9669	HG114_2	270805	0.001026	0	267950	#N/A	31.7	0.0007	0.9729	HG114_3	280790	0.001008	1.3	283780	#N/A	31.54	0.0007	0.9707	HG114_4	295423	0.00092	1.1	308910	#N/A
sp|P02648|APOA1_CANLF	Apolipoprotein A-I OS=Canis lupus familiaris OX=9615 GN=APOA1 PE=1 SV=2	VAPLGSELREGAR	VAPLGSELREGAR	2	0.0018%+/-0.0004%	2	y11	34.13	0.225	34.15	0.0007	0.8433	HG114	5180	1.5e-05	3.7	1572000	#N/A	34.33	0.0007	0.941	HG114_2	5379	2e-05	6.1	1491800	#N/A	34.07	0.0007	0.963	HG114_3	6161	2.2e-05	-0.1	1500000	#N/A	33.97	0.0008	0.8366	HG114_4	4506	1.4e-05	4.4	1491700	#N/A
sp|P02648|APOA1_CANLF	Apolipoprotein A-I OS=Canis lupus familiaris OX=9615 GN=APOA1 PE=1 SV=2	VAPLGSELREGAR	VAPLGSELREGAR	2	0.0018%+/-0.0004%	1	b10	34.13	0.225	34.15	0.0007	0.8433	HG114	5180	1.5e-05	3.7	1572000	#N/A	34.33	0.0007	0.941	HG114_2	5379	2e-05	6.1	1491800	#N/A	34.07	0.0007	0.963	HG114_3	6161	2.2e-05	-0.1	1500000	#N/A	33.97	0.0008	0.8366	HG114_4	4506	1.4e-05	4.4	1491700	#N/A
sp|P02648|APOA1_CANLF	Apolipoprotein A-I OS=Canis lupus familiaris OX=9615 GN=APOA1 PE=1 SV=2	VAPLGSELREGAR	VAPLGSELREGAR	2	0.0018%+/-0.0004%	1	b12	34.13	0.225	34.15	0.0007	0.8433	HG114	5180	1.5e-05	3.7	1572000	#N/A	34.33	0.0007	0.941	HG114_2	5379	2e-05	6.1	1491800	#N/A	34.07	0.0007	0.963	HG114_3	6161	2.2e-05	-0.1	1500000	#N/A	33.97	0.0008	0.8366	HG114_4	4506	1.4e-05	4.4	1491700	#N/A
sp|P02648|APOA1_CANLF	Apolipoprotein A-I OS=Canis lupus familiaris OX=9615 GN=APOA1 PE=1 SV=2	VAPLGSELREGAR	VAPLGSELREGAR	3	0.4999%+/-0.0602%	2	y11	34.13	0.12	34.15	0.0007	0.9332	HG114	1592765	0.004569	-0.2	1572000	#N/A	34.33	0.0007	0.9401	HG114_2	1502337	0.005693	4.5	1491800	#N/A	34.07	0.0007	0.9321	HG114_3	1478008	0.005307	6.2	1500000	#N/A	33.97	0.0008	0.9377	HG114_4	1422076	0.004428	6.7	1491700	#N/A
sp|P02648|APOA1_CANLF	Apolipoprotein A-I OS=Canis lupus familiaris OX=9615 GN=APOA1 PE=1 SV=2	VAPLGSELREGAR	VAPLGSELREGAR	3	0.4999%+/-0.0602%	2	y9	34.13	0.12	34.15	0.0007	0.9332	HG114	1592765	0.004569	-0.2	1572000	#N/A	34.33	0.0007	0.9401	HG114_2	1502337	0.005693	4.5	1491800	#N/A	34.07	0.0007	0.9321	HG114_3	1478008	0.005307	6.2	1500000	#N/A	33.97	0.0008	0.9377	HG114_4	1422076	0.004428	6.7	1491700	#N/A
sp|P02648|APOA1_CANLF	Apolipoprotein A-I OS=Canis lupus familiaris OX=9615 GN=APOA1 PE=1 SV=2	VAPLGSELREGAR	VAPLGSELREGAR	3	0.4999%+/-0.0602%	3	y11	34.13	0.12	34.15	0.0007	0.9332	HG114	1592765	0.004569	-0.2	1572000	#N/A	34.33	0.0007	0.9401	HG114_2	1502337	0.005693	4.5	1491800	#N/A	34.07	0.0007	0.9321	HG114_3	1478008	0.005307	6.2	1500000	#N/A	33.97	0.0008	0.9377	HG114_4	1422076	0.004428	6.7	1491700	#N/A
sp|P02648|APOA1_CANLF	Apolipoprotein A-I OS=Canis lupus familiaris OX=9615 GN=APOA1 PE=1 SV=2	VAPLGSELR	VAPLGSELR	2	58.3963%+/-5.3804%	1	y7	36.95	0.092	36.97	0.0006	0.8484	HG114	190015328	0.545052	0	186930000	#N/A	37.17	0.0006	0.821	HG114_2	168627040	0.63902	4.6	166850000	#N/A	36.92	0.0006	0.8309	HG114_3	172859760	0.620661	4.9	174700000	#N/A	36.76	0.0006	0.8162	HG114_4	170580464	0.531117	5.1	178370000	#N/A
sp|P02648|APOA1_CANLF	Apolipoprotein A-I OS=Canis lupus familiaris OX=9615 GN=APOA1 PE=1 SV=2	VAPLGSELR	VAPLGSELR	2	58.3963%+/-5.3804%	1	y5	36.95	0.092	36.97	0.0006	0.8484	HG114	190015328	0.545052	0	186930000	#N/A	37.17	0.0006	0.821	HG114_2	168627040	0.63902	4.6	166850000	#N/A	36.92	0.0006	0.8309	HG114_3	172859760	0.620661	4.9	174700000	#N/A	36.76	0.0006	0.8162	HG114_4	170580464	0.531117	5.1	178370000	#N/A
sp|P02648|APOA1_CANLF	Apolipoprotein A-I OS=Canis lupus familiaris OX=9615 GN=APOA1 PE=1 SV=2	VAPLGSELR	VAPLGSELR	2	58.3963%+/-5.3804%	2	y7	36.95	0.092	36.97	0.0006	0.8484	HG114	190015328	0.545052	0	186930000	#N/A	37.17	0.0006	0.821	HG114_2	168627040	0.63902	4.6	166850000	#N/A	36.92	0.0006	0.8309	HG114_3	172859760	0.620661	4.9	174700000	#N/A	36.76	0.0006	0.8162	HG114_4	170580464	0.531117	5.1	178370000	#N/A
sp|P02648|APOA1_CANLF	Apolipoprotein A-I OS=Canis lupus familiaris OX=9615 GN=APOA1 PE=1 SV=2	QKLQELQEK	QKLQELQEK	2	0.7642%+/-0.0598%	1	y7	17.39	0.078	17.32	0.0005	0.9777	HG114	2492686	0.00715	0.2	2452200	#N/A	17.73	0.0005	0.9757	HG114_2	2186233	0.008285	1.9	2163200	#N/A	17.32	0.0005	0.9751	HG114_3	2232433	0.008016	2.2	2256200	#N/A	17.17	0.0005	0.971	HG114_4	2285353	0.007116	2.8	2389700	#N/A
sp|P02648|APOA1_CANLF	Apolipoprotein A-I OS=Canis lupus familiaris OX=9615 GN=APOA1 PE=1 SV=2	QKLQELQEK	QKLQELQEK	2	0.7642%+/-0.0598%	1	y6	17.39	0.078	17.32	0.0005	0.9777	HG114	2492686	0.00715	0.2	2452200	#N/A	17.73	0.0005	0.9757	HG114_2	2186233	0.008285	1.9	2163200	#N/A	17.32	0.0005	0.9751	HG114_3	2232433	0.008016	2.2	2256200	#N/A	17.17	0.0005	0.971	HG114_4	2285353	0.007116	2.8	2389700	#N/A
sp|P02648|APOA1_CANLF	Apolipoprotein A-I OS=Canis lupus familiaris OX=9615 GN=APOA1 PE=1 SV=2	QKLQELQEK	QKLQELQEK	2	0.7642%+/-0.0598%	1	y5	17.39	0.078	17.32	0.0005	0.9777	HG114	2492686	0.00715	0.2	2452200	#N/A	17.73	0.0005	0.9757	HG114_2	2186233	0.008285	1.9	2163200	#N/A	17.32	0.0005	0.9751	HG114_3	2232433	0.008016	2.2	2256200	#N/A	17.17	0.0005	0.971	HG114_4	2285353	0.007116	2.8	2389700	#N/A
sp|P02648|APOA1_CANLF	Apolipoprotein A-I OS=Canis lupus familiaris OX=9615 GN=APOA1 PE=1 SV=2	LQELQEK	LQELQEK	2	7.4787%+/-0.5284%	1	y6	18	0.071	17.97	0.0005	0.9349	HG114	24088536	0.069097	-3	23697000	#N/A	18.33	0.0005	0.9423	HG114_2	20948642	0.079386	3.4	20728000	#N/A	17.92	0.0005	0.9385	HG114_3	22052964	0.079182	2.8	22288000	#N/A	17.77	0.0005	0.9374	HG114_4	22958502	0.071483	4	24007000	#N/A
sp|P02648|APOA1_CANLF	Apolipoprotein A-I OS=Canis lupus familiaris OX=9615 GN=APOA1 PE=1 SV=2	LQELQEK	LQELQEK	2	7.4787%+/-0.5284%	1	y5	18	0.071	17.97	0.0005	0.9349	HG114	24088536	0.069097	-3	23697000	#N/A	18.33	0.0005	0.9423	HG114_2	20948642	0.079386	3.4	20728000	#N/A	17.92	0.0005	0.9385	HG114_3	22052964	0.079182	2.8	22288000	#N/A	17.77	0.0005	0.9374	HG114_4	22958502	0.071483	4	24007000	#N/A
sp|P02648|APOA1_CANLF	Apolipoprotein A-I OS=Canis lupus familiaris OX=9615 GN=APOA1 PE=1 SV=2	LQELQEK	LQELQEK	2	7.4787%+/-0.5284%	1	b2	18	0.071	17.97	0.0005	0.9349	HG114	24088536	0.069097	-3	23697000	#N/A	18.33	0.0005	0.9423	HG114_2	20948642	0.079386	3.4	20728000	#N/A	17.92	0.0005	0.9385	HG114_3	22052964	0.079182	2.8	22288000	#N/A	17.77	0.0005	0.9374	HG114_4	22958502	0.071483	4	24007000	#N/A
sp|P02648|APOA1_CANLF	Apolipoprotein A-I OS=Canis lupus familiaris OX=9615 GN=APOA1 PE=1 SV=2	THVDALR	THVDALR	2	14.4714%+/-1.6365%	1	y5	13.14	0.113	13.09	0.0005	0.9276	HG114	53907680	0.154632	-1.1	53032000	#N/A	13.5	0.0005	0.9358	HG114_2	42029116	0.159271	4.7	41586000	#N/A	13.04	0.0005	0.9306	HG114_3	39636060	0.142315	4.1	40059000	#N/A	12.94	0.0005	0.9248	HG114_4	39387976	0.122638	5.8	41187000	#N/A
sp|P02648|APOA1_CANLF	Apolipoprotein A-I OS=Canis lupus familiaris OX=9615 GN=APOA1 PE=1 SV=2	THVDALR	THVDALR	2	14.4714%+/-1.6365%	1	y4	13.14	0.113	13.09	0.0005	0.9276	HG114	53907680	0.154632	-1.1	53032000	#N/A	13.5	0.0005	0.9358	HG114_2	42029116	0.159271	4.7	41586000	#N/A	13.04	0.0005	0.9306	HG114_3	39636060	0.142315	4.1	40059000	#N/A	12.94	0.0005	0.9248	HG114_4	39387976	0.122638	5.8	41187000	#N/A
sp|P02648|APOA1_CANLF	Apolipoprotein A-I OS=Canis lupus familiaris OX=9615 GN=APOA1 PE=1 SV=2	THVDALR	THVDALR	2	14.4714%+/-1.6365%	1	b2	13.14	0.113	13.09	0.0005	0.9276	HG114	53907680	0.154632	-1.1	53032000	#N/A	13.5	0.0005	0.9358	HG114_2	42029116	0.159271	4.7	41586000	#N/A	13.04	0.0005	0.9306	HG114_3	39636060	0.142315	4.1	40059000	#N/A	12.94	0.0005	0.9248	HG114_4	39387976	0.122638	5.8	41187000	#N/A
sp|P02648|APOA1_CANLF	Apolipoprotein A-I OS=Canis lupus familiaris OX=9615 GN=APOA1 PE=1 SV=2	AQLAPYSDDLRER	AQLAPYSDDLRER	2	0.0332%+/-0.0041%	1	y9	36.69	0.125	36.75	0.0005	0.896	HG114	96516	0.000277	-2.7	9856700	#N/A	36.85	0.0005	0.8799	HG114_2	97838	0.000371	1.8	9653900	#N/A	36.62	0.0005	0.8913	HG114_3	98892	0.000355	2.3	9677700	#N/A	36.54	0.0005	0.8696	HG114_4	104358	0.000325	2.1	10484000	#N/A
sp|P02648|APOA1_CANLF	Apolipoprotein A-I OS=Canis lupus familiaris OX=9615 GN=APOA1 PE=1 SV=2	AQLAPYSDDLRER	AQLAPYSDDLRER	2	0.0332%+/-0.0041%	1	b2	36.69	0.125	36.75	0.0005	0.896	HG114	96516	0.000277	-2.7	9856700	#N/A	36.85	0.0005	0.8799	HG114_2	97838	0.000371	1.8	9653900	#N/A	36.62	0.0005	0.8913	HG114_3	98892	0.000355	2.3	9677700	#N/A	36.54	0.0005	0.8696	HG114_4	104358	0.000325	2.1	10484000	#N/A
sp|P02648|APOA1_CANLF	Apolipoprotein A-I OS=Canis lupus familiaris OX=9615 GN=APOA1 PE=1 SV=2	AQLAPYSDDLRER	AQLAPYSDDLRER	2	0.0332%+/-0.0041%	1	b3	36.69	0.125	36.75	0.0005	0.896	HG114	96516	0.000277	-2.7	9856700	#N/A	36.85	0.0005	0.8799	HG114_2	97838	0.000371	1.8	9653900	#N/A	36.62	0.0005	0.8913	HG114_3	98892	0.000355	2.3	9677700	#N/A	36.54	0.0005	0.8696	HG114_4	104358	0.000325	2.1	10484000	#N/A
sp|P02648|APOA1_CANLF	Apolipoprotein A-I OS=Canis lupus familiaris OX=9615 GN=APOA1 PE=1 SV=2	AQLAPYSDDLRER	AQLAPYSDDLRER	3	3.2496%+/-0.3561%	2	y11	36.69	0.11	36.75	0.0005	0.9733	HG114	9922891	0.028463	-0.5	9856700	#N/A	36.85	0.0005	0.9842	HG114_2	9658999	0.036603	6.1	9653900	#N/A	36.62	0.0005	0.9818	HG114_3	9476688	0.034026	5.6	9677700	#N/A	36.54	0.0005	0.9763	HG114_4	9921465	0.030891	6.2	10484000	#N/A
sp|P02648|APOA1_CANLF	Apolipoprotein A-I OS=Canis lupus familiaris OX=9615 GN=APOA1 PE=1 SV=2	AQLAPYSDDLRER	AQLAPYSDDLRER	3	3.2496%+/-0.3561%	2	y10	36.69	0.11	36.75	0.0005	0.9733	HG114	9922891	0.028463	-0.5	9856700	#N/A	36.85	0.0005	0.9842	HG114_2	9658999	0.036603	6.1	9653900	#N/A	36.62	0.0005	0.9818	HG114_3	9476688	0.034026	5.6	9677700	#N/A	36.54	0.0005	0.9763	HG114_4	9921465	0.030891	6.2	10484000	#N/A
sp|P02648|APOA1_CANLF	Apolipoprotein A-I OS=Canis lupus familiaris OX=9615 GN=APOA1 PE=1 SV=2	AQLAPYSDDLRER	AQLAPYSDDLRER	3	3.2496%+/-0.3561%	2	y9	36.69	0.11	36.75	0.0005	0.9733	HG114	9922891	0.028463	-0.5	9856700	#N/A	36.85	0.0005	0.9842	HG114_2	9658999	0.036603	6.1	9653900	#N/A	36.62	0.0005	0.9818	HG114_3	9476688	0.034026	5.6	9677700	#N/A	36.54	0.0005	0.9763	HG114_4	9921465	0.030891	6.2	10484000	#N/A
sp|P02648|APOA1_CANLF	Apolipoprotein A-I OS=Canis lupus familiaris OX=9615 GN=APOA1 PE=1 SV=2	AQLAPYSDDLR	AQLAPYSDDLR	2	11.4515%+/-1.1836%	1	y9	40.81	0.103	40.86	0.0005	0.9631	HG114	34639864	0.099363	-1.8	34117000	#N/A	41.02	0.0005	0.9554	HG114_2	32988080	0.12501	1	32669000	#N/A	40.71	0.0005	0.9586	HG114_3	34186108	0.122747	2.6	34585000	#N/A	40.66	0.0005	0.9616	HG114_4	35630812	0.11094	2.7	37295000	#N/A
sp|P02648|APOA1_CANLF	Apolipoprotein A-I OS=Canis lupus familiaris OX=9615 GN=APOA1 PE=1 SV=2	AQLAPYSDDLR	AQLAPYSDDLR	2	11.4515%+/-1.1836%	1	y8	40.81	0.103	40.86	0.0005	0.9631	HG114	34639864	0.099363	-1.8	34117000	#N/A	41.02	0.0005	0.9554	HG114_2	32988080	0.12501	1	32669000	#N/A	40.71	0.0005	0.9586	HG114_3	34186108	0.122747	2.6	34585000	#N/A	40.66	0.0005	0.9616	HG114_4	35630812	0.11094	2.7	37295000	#N/A
sp|P02648|APOA1_CANLF	Apolipoprotein A-I OS=Canis lupus familiaris OX=9615 GN=APOA1 PE=1 SV=2	AQLAPYSDDLR	AQLAPYSDDLR	2	11.4515%+/-1.1836%	1	y7	40.81	0.103	40.86	0.0005	0.9631	HG114	34639864	0.099363	-1.8	34117000	#N/A	41.02	0.0005	0.9554	HG114_2	32988080	0.12501	1	32669000	#N/A	40.71	0.0005	0.9586	HG114_3	34186108	0.122747	2.6	34585000	#N/A	40.66	0.0005	0.9616	HG114_4	35630812	0.11094	2.7	37295000	#N/A
sp|P02648|APOA1_CANLF	Apolipoprotein A-I OS=Canis lupus familiaris OX=9615 GN=APOA1 PE=1 SV=2	AQLAPYSDDLR	AQLAPYSDDLR	3	0.0115%+/-0.0005%	1	y5	40.81	0.044	40.86	0.0005	0.9479	HG114	39801	0.000114	0	34117000	#N/A	41.02	0.0005	0.9089	HG114_2	29308	0.000111	1	32669000	#N/A	40.71	0.0005	0.9193	HG114_3	33907	0.000122	3.7	34585000	#N/A	40.66	0.0005	0.9492	HG114_4	35718	0.000111	1.7	37295000	#N/A
sp|P02648|APOA1_CANLF	Apolipoprotein A-I OS=Canis lupus familiaris OX=9615 GN=APOA1 PE=1 SV=2	AQLAPYSDDLR	AQLAPYSDDLR	3	0.0115%+/-0.0005%	1	y4	40.81	0.044	40.86	0.0005	0.9479	HG114	39801	0.000114	0	34117000	#N/A	41.02	0.0005	0.9089	HG114_2	29308	0.000111	1	32669000	#N/A	40.71	0.0005	0.9193	HG114_3	33907	0.000122	3.7	34585000	#N/A	40.66	0.0005	0.9492	HG114_4	35718	0.000111	1.7	37295000	#N/A
sp|P02648|APOA1_CANLF	Apolipoprotein A-I OS=Canis lupus familiaris OX=9615 GN=APOA1 PE=1 SV=2	AQLAPYSDDLR	AQLAPYSDDLR	3	0.0115%+/-0.0005%	1	b5	40.81	0.044	40.86	0.0005	0.9479	HG114	39801	0.000114	0	34117000	#N/A	41.02	0.0005	0.9089	HG114_2	29308	0.000111	1	32669000	#N/A	40.71	0.0005	0.9193	HG114_3	33907	0.000122	3.7	34585000	#N/A	40.66	0.0005	0.9492	HG114_4	35718	0.000111	1.7	37295000	#N/A
sp|P02648|APOA1_CANLF	Apolipoprotein A-I OS=Canis lupus familiaris OX=9615 GN=APOA1 PE=1 SV=2	LEALKEGGGASLAEYHAR	LEALKEGGGASLAEYHAR	3	0.0249%+/-0.0035%	1	y6	69.82	0.141	70.03	0.0016	0.967	HG114	74328	0.000213	0.9	321100	#N/A	70.03	0.0021	0.9637	HG114_2	78540	0.000298	2.7	309190	#N/A	69.93	0.0019	0.9671	HG114_3	67173	0.000241	0.8	287380	#N/A	69.29	0.0025	0.948	HG114_4	78933	0.000246	1.5	310150	#N/A
sp|P02648|APOA1_CANLF	Apolipoprotein A-I OS=Canis lupus familiaris OX=9615 GN=APOA1 PE=1 SV=2	LEALKEGGGASLAEYHAR	LEALKEGGGASLAEYHAR	3	0.0249%+/-0.0035%	1	y5	69.82	0.141	70.03	0.0016	0.967	HG114	74328	0.000213	0.9	321100	#N/A	70.03	0.0021	0.9637	HG114_2	78540	0.000298	2.7	309190	#N/A	69.93	0.0019	0.9671	HG114_3	67173	0.000241	0.8	287380	#N/A	69.29	0.0025	0.948	HG114_4	78933	0.000246	1.5	310150	#N/A
sp|P02648|APOA1_CANLF	Apolipoprotein A-I OS=Canis lupus familiaris OX=9615 GN=APOA1 PE=1 SV=2	LEALKEGGGASLAEYHAR	LEALKEGGGASLAEYHAR	3	0.0249%+/-0.0035%	1	y4	69.82	0.141	70.03	0.0016	0.967	HG114	74328	0.000213	0.9	321100	#N/A	70.03	0.0021	0.9637	HG114_2	78540	0.000298	2.7	309190	#N/A	69.93	0.0019	0.9671	HG114_3	67173	0.000241	0.8	287380	#N/A	69.29	0.0025	0.948	HG114_4	78933	0.000246	1.5	310150	#N/A
sp|P02648|APOA1_CANLF	Apolipoprotein A-I OS=Canis lupus familiaris OX=9615 GN=APOA1 PE=1 SV=2	LEALKEGGGASLAEYHAR	LEALKEGGGASLAEYHAR	4	0.0767%+/-0.009%	1	y6	69.82	0.118	70.03	0.0016	0.8974	HG114	252069	0.000723	1.1	321100	#N/A	70.03	0.0021	0.9067	HG114_2	233948	0.000887	4.6	309190	#N/A	69.93	0.0019	0.9204	HG114_3	217175	0.00078	4	287380	#N/A	69.29	0.0025	0.8912	HG114_4	217668	0.000678	3.9	310150	#N/A
sp|P02648|APOA1_CANLF	Apolipoprotein A-I OS=Canis lupus familiaris OX=9615 GN=APOA1 PE=1 SV=2	LEALKEGGGASLAEYHAR	LEALKEGGGASLAEYHAR	4	0.0767%+/-0.009%	1	y5	69.82	0.118	70.03	0.0016	0.8974	HG114	252069	0.000723	1.1	321100	#N/A	70.03	0.0021	0.9067	HG114_2	233948	0.000887	4.6	309190	#N/A	69.93	0.0019	0.9204	HG114_3	217175	0.00078	4	287380	#N/A	69.29	0.0025	0.8912	HG114_4	217668	0.000678	3.9	310150	#N/A
sp|P02648|APOA1_CANLF	Apolipoprotein A-I OS=Canis lupus familiaris OX=9615 GN=APOA1 PE=1 SV=2	LEALKEGGGASLAEYHAR	LEALKEGGGASLAEYHAR	4	0.0767%+/-0.009%	3	y16	69.82	0.118	70.03	0.0016	0.8974	HG114	252069	0.000723	1.1	321100	#N/A	70.03	0.0021	0.9067	HG114_2	233948	0.000887	4.6	309190	#N/A	69.93	0.0019	0.9204	HG114_3	217175	0.00078	4	287380	#N/A	69.29	0.0025	0.8912	HG114_4	217668	0.000678	3.9	310150	#N/A
sp|P02648|APOA1_CANLF	Apolipoprotein A-I OS=Canis lupus familiaris OX=9615 GN=APOA1 PE=1 SV=2	EGGGASLAEYH	EGGGASLAEYH	2	0.0329%+/-0.0031%	1	y6	25.8	0.093	25.84	0.0024	0.867	HG114	100841	0.000289	0.1	99203	#N/A	26.09	0.002	0.8455	HG114_2	92725	0.000351	1	91747	#N/A	25.79	0.0022	0.8495	HG114_3	98836	0.000355	2.3	99890	#N/A	25.48	0.0021	0.8785	HG114_4	102707	0.00032	1.3	107400	#N/A
sp|P02648|APOA1_CANLF	Apolipoprotein A-I OS=Canis lupus familiaris OX=9615 GN=APOA1 PE=1 SV=2	EGGGASLAEYH	EGGGASLAEYH	2	0.0329%+/-0.0031%	1	y5	25.8	0.093	25.84	0.0024	0.867	HG114	100841	0.000289	0.1	99203	#N/A	26.09	0.002	0.8455	HG114_2	92725	0.000351	1	91747	#N/A	25.79	0.0022	0.8495	HG114_3	98836	0.000355	2.3	99890	#N/A	25.48	0.0021	0.8785	HG114_4	102707	0.00032	1.3	107400	#N/A
sp|P02648|APOA1_CANLF	Apolipoprotein A-I OS=Canis lupus familiaris OX=9615 GN=APOA1 PE=1 SV=2	EGGGASLAEYH	EGGGASLAEYH	2	0.0329%+/-0.0031%	1	y4	25.8	0.093	25.84	0.0024	0.867	HG114	100841	0.000289	0.1	99203	#N/A	26.09	0.002	0.8455	HG114_2	92725	0.000351	1	91747	#N/A	25.79	0.0022	0.8495	HG114_3	98836	0.000355	2.3	99890	#N/A	25.48	0.0021	0.8785	HG114_4	102707	0.00032	1.3	107400	#N/A
sp|P02648|APOA1_CANLF	Apolipoprotein A-I OS=Canis lupus familiaris OX=9615 GN=APOA1 PE=1 SV=2	EGGGASLAEYHAR	EGGGASLAEYHAR	2	0.5915%+/-0.0648%	1	y8	23.19	0.109	23.19	0.0005	0.9699	HG114	1871880	0.005369	0	23402000	#N/A	23.5	0.0005	0.9776	HG114_2	1739337	0.006591	1.8	21853000	#N/A	23.14	0.0005	0.9685	HG114_3	1767811	0.006347	2.9	22526000	#N/A	22.94	0.0005	0.9734	HG114_4	1719137	0.005353	2.6	23470000	#N/A
sp|P02648|APOA1_CANLF	Apolipoprotein A-I OS=Canis lupus familiaris OX=9615 GN=APOA1 PE=1 SV=2	EGGGASLAEYHAR	EGGGASLAEYHAR	2	0.5915%+/-0.0648%	1	y7	23.19	0.109	23.19	0.0005	0.9699	HG114	1871880	0.005369	0	23402000	#N/A	23.5	0.0005	0.9776	HG114_2	1739337	0.006591	1.8	21853000	#N/A	23.14	0.0005	0.9685	HG114_3	1767811	0.006347	2.9	22526000	#N/A	22.94	0.0005	0.9734	HG114_4	1719137	0.005353	2.6	23470000	#N/A
sp|P02648|APOA1_CANLF	Apolipoprotein A-I OS=Canis lupus familiaris OX=9615 GN=APOA1 PE=1 SV=2	EGGGASLAEYHAR	EGGGASLAEYHAR	2	0.5915%+/-0.0648%	1	y6	23.19	0.109	23.19	0.0005	0.9699	HG114	1871880	0.005369	0	23402000	#N/A	23.5	0.0005	0.9776	HG114_2	1739337	0.006591	1.8	21853000	#N/A	23.14	0.0005	0.9685	HG114_3	1767811	0.006347	2.9	22526000	#N/A	22.94	0.0005	0.9734	HG114_4	1719137	0.005353	2.6	23470000	#N/A
sp|P02648|APOA1_CANLF	Apolipoprotein A-I OS=Canis lupus familiaris OX=9615 GN=APOA1 PE=1 SV=2	EGGGASLAEYHAR	EGGGASLAEYHAR	3	6.9545%+/-0.6928%	1	y6	23.19	0.1	23.19	0.0005	0.8796	HG114	21915912	0.062865	0.2	23402000	#N/A	23.5	0.0005	0.8843	HG114_2	20346784	0.077105	5	21853000	#N/A	23.14	0.0005	0.8846	HG114_3	20520194	0.073679	6.2	22526000	#N/A	22.94	0.0005	0.8797	HG114_4	20725834	0.064532	7.4	23470000	#N/A
sp|P02648|APOA1_CANLF	Apolipoprotein A-I OS=Canis lupus familiaris OX=9615 GN=APOA1 PE=1 SV=2	EGGGASLAEYHAR	EGGGASLAEYHAR	3	6.9545%+/-0.6928%	1	y5	23.19	0.1	23.19	0.0005	0.8796	HG114	21915912	0.062865	0.2	23402000	#N/A	23.5	0.0005	0.8843	HG114_2	20346784	0.077105	5	21853000	#N/A	23.14	0.0005	0.8846	HG114_3	20520194	0.073679	6.2	22526000	#N/A	22.94	0.0005	0.8797	HG114_4	20725834	0.064532	7.4	23470000	#N/A
sp|P02648|APOA1_CANLF	Apolipoprotein A-I OS=Canis lupus familiaris OX=9615 GN=APOA1 PE=1 SV=2	EGGGASLAEYHAR	EGGGASLAEYHAR	3	6.9545%+/-0.6928%	2	y8	23.19	0.1	23.19	0.0005	0.8796	HG114	21915912	0.062865	0.2	23402000	#N/A	23.5	0.0005	0.8843	HG114_2	20346784	0.077105	5	21853000	#N/A	23.14	0.0005	0.8846	HG114_3	20520194	0.073679	6.2	22526000	#N/A	22.94	0.0005	0.8797	HG114_4	20725834	0.064532	7.4	23470000	#N/A
sp|P02648|APOA1_CANLF	Apolipoprotein A-I OS=Canis lupus familiaris OX=9615 GN=APOA1 PE=1 SV=2	GGGASLAEYHAR	GGGASLAEYHAR	2	0.0095%+/-0.0013%	1	y8	23.19	0.14	23.23	0.0013	0.9589	HG114	27295	7.8e-05	0.2	26851	#N/A	23.48	0.0015	0.9639	HG114_2	28539	0.000108	2.2	28238	#N/A	23.07	0.0015	0.9722	HG114_3	28690	0.000103	2.5	28996	#N/A	22.97	0.0011	0.9838	HG114_4	29221	9.1e-05	-0.7	30555	#N/A
sp|P02648|APOA1_CANLF	Apolipoprotein A-I OS=Canis lupus familiaris OX=9615 GN=APOA1 PE=1 SV=2	GGGASLAEYHAR	GGGASLAEYHAR	2	0.0095%+/-0.0013%	1	y7	23.19	0.14	23.23	0.0013	0.9589	HG114	27295	7.8e-05	0.2	26851	#N/A	23.48	0.0015	0.9639	HG114_2	28539	0.000108	2.2	28238	#N/A	23.07	0.0015	0.9722	HG114_3	28690	0.000103	2.5	28996	#N/A	22.97	0.0011	0.9838	HG114_4	29221	9.1e-05	-0.7	30555	#N/A
sp|P02648|APOA1_CANLF	Apolipoprotein A-I OS=Canis lupus familiaris OX=9615 GN=APOA1 PE=1 SV=2	GGGASLAEYHAR	GGGASLAEYHAR	2	0.0095%+/-0.0013%	1	y6	23.19	0.14	23.23	0.0013	0.9589	HG114	27295	7.8e-05	0.2	26851	#N/A	23.48	0.0015	0.9639	HG114_2	28539	0.000108	2.2	28238	#N/A	23.07	0.0015	0.9722	HG114_3	28690	0.000103	2.5	28996	#N/A	22.97	0.0011	0.9838	HG114_4	29221	9.1e-05	-0.7	30555	#N/A
sp|P02648|APOA1_CANLF	Apolipoprotein A-I OS=Canis lupus familiaris OX=9615 GN=APOA1 PE=1 SV=2	GGASLAEYHAR	GGASLAEYHAR	2	0.0102%+/-0.0018%	1	y6	23.18	0.18	23.22	0.0022	0.9226	HG114	26204	7.5e-05	-1.4	25779	#N/A	23.48	0.0022	0.9051	HG114_2	30026	0.000114	-1.9	29710	#N/A	23.12	0.0022	0.9046	HG114_3	31741	0.000114	-0.2	32079	#N/A	22.92	0.0024	0.8786	HG114_4	33365	0.000104	-2.8	34889	#N/A
sp|P02648|APOA1_CANLF	Apolipoprotein A-I OS=Canis lupus familiaris OX=9615 GN=APOA1 PE=1 SV=2	GGASLAEYHAR	GGASLAEYHAR	2	0.0102%+/-0.0018%	1	y5	23.18	0.18	23.22	0.0022	0.9226	HG114	26204	7.5e-05	-1.4	25779	#N/A	23.48	0.0022	0.9051	HG114_2	30026	0.000114	-1.9	29710	#N/A	23.12	0.0022	0.9046	HG114_3	31741	0.000114	-0.2	32079	#N/A	22.92	0.0024	0.8786	HG114_4	33365	0.000104	-2.8	34889	#N/A
sp|P02648|APOA1_CANLF	Apolipoprotein A-I OS=Canis lupus familiaris OX=9615 GN=APOA1 PE=1 SV=2	GGASLAEYHAR	GGASLAEYHAR	2	0.0102%+/-0.0018%	1	y4	23.18	0.18	23.22	0.0022	0.9226	HG114	26204	7.5e-05	-1.4	25779	#N/A	23.48	0.0022	0.9051	HG114_2	30026	0.000114	-1.9	29710	#N/A	23.12	0.0022	0.9046	HG114_3	31741	0.000114	-0.2	32079	#N/A	22.92	0.0024	0.8786	HG114_4	33365	0.000104	-2.8	34889	#N/A
sp|P02648|APOA1_CANLF	Apolipoprotein A-I OS=Canis lupus familiaris OX=9615 GN=APOA1 PE=1 SV=2	ASLAEYHAR	ASLAEYHAR	2	0.0183%+/-0.0022%	1	y6	23.18	0.119	23.22	0.0007	0.9354	HG114	55620	0.00016	-1	54717	#N/A	23.47	0.0008	0.9406	HG114_2	54724	0.000207	-0.4	54146	#N/A	23.11	0.0008	0.9345	HG114_3	54028	0.000194	0.6	54605	#N/A	22.91	0.0008	0.9272	HG114_4	54859	0.000171	-0.2	57364	#N/A
sp|P02648|APOA1_CANLF	Apolipoprotein A-I OS=Canis lupus familiaris OX=9615 GN=APOA1 PE=1 SV=2	ASLAEYHAR	ASLAEYHAR	2	0.0183%+/-0.0022%	1	y5	23.18	0.119	23.22	0.0007	0.9354	HG114	55620	0.00016	-1	54717	#N/A	23.47	0.0008	0.9406	HG114_2	54724	0.000207	-0.4	54146	#N/A	23.11	0.0008	0.9345	HG114_3	54028	0.000194	0.6	54605	#N/A	22.91	0.0008	0.9272	HG114_4	54859	0.000171	-0.2	57364	#N/A
sp|P02648|APOA1_CANLF	Apolipoprotein A-I OS=Canis lupus familiaris OX=9615 GN=APOA1 PE=1 SV=2	ASLAEYHAR	ASLAEYHAR	2	0.0183%+/-0.0022%	1	y4	23.18	0.119	23.22	0.0007	0.9354	HG114	55620	0.00016	-1	54717	#N/A	23.47	0.0008	0.9406	HG114_2	54724	0.000207	-0.4	54146	#N/A	23.11	0.0008	0.9345	HG114_3	54028	0.000194	0.6	54605	#N/A	22.91	0.0008	0.9272	HG114_4	54859	0.000171	-0.2	57364	#N/A
sp|P02648|APOA1_CANLF	Apolipoprotein A-I OS=Canis lupus familiaris OX=9615 GN=APOA1 PE=1 SV=2	SLAEYHAR	SLAEYHAR	2	0.0148%+/-0.003%	1	y6	31.57	0.2	31.58	0.0017	0.9371	HG114	39405	0.000113	-0.2	38765	#N/A	31.78	0.002	0.9068	HG114_2	46718	0.000177	1.3	46225	#N/A	31.53	0.0014	0.9042	HG114_3	46689	0.000168	-0.3	47187	#N/A	31.37	0.0017	0.9105	HG114_4	43316	0.000135	-1	45295	#N/A
sp|P02648|APOA1_CANLF	Apolipoprotein A-I OS=Canis lupus familiaris OX=9615 GN=APOA1 PE=1 SV=2	SLAEYHAR	SLAEYHAR	2	0.0148%+/-0.003%	1	y5	31.57	0.2	31.58	0.0017	0.9371	HG114	39405	0.000113	-0.2	38765	#N/A	31.78	0.002	0.9068	HG114_2	46718	0.000177	1.3	46225	#N/A	31.53	0.0014	0.9042	HG114_3	46689	0.000168	-0.3	47187	#N/A	31.37	0.0017	0.9105	HG114_4	43316	0.000135	-1	45295	#N/A
sp|P02648|APOA1_CANLF	Apolipoprotein A-I OS=Canis lupus familiaris OX=9615 GN=APOA1 PE=1 SV=2	SLAEYHAR	SLAEYHAR	2	0.0148%+/-0.003%	1	y4	31.57	0.2	31.58	0.0017	0.9371	HG114	39405	0.000113	-0.2	38765	#N/A	31.78	0.002	0.9068	HG114_2	46718	0.000177	1.3	46225	#N/A	31.53	0.0014	0.9042	HG114_3	46689	0.000168	-0.3	47187	#N/A	31.37	0.0017	0.9105	HG114_4	43316	0.000135	-1	45295	#N/A
sp|P02648|APOA1_CANLF	Apolipoprotein A-I OS=Canis lupus familiaris OX=9615 GN=APOA1 PE=1 SV=2	ASEQLSALGEKARPALEDLR	ASEQLSALGEKARPALEDLR	3	0.0081%+/-0.003%	1	y7	75.27	0.374	75.28	0.0015	0.8708	HG114	25633	7.4e-05	-4.6	46071	#N/A	75.3	0.0015	0.8998	HG114_2	31032	0.000118	-3.7	53829	#N/A	75.25	0.0015	0.8597	HG114_3	24143	8.7e-05	-5.6	42695	#N/A	75.25	0.0021	0.8664	HG114_4	14425	4.5e-05	-4.9	33581	#N/A
sp|P02648|APOA1_CANLF	Apolipoprotein A-I OS=Canis lupus familiaris OX=9615 GN=APOA1 PE=1 SV=2	ASEQLSALGEKARPALEDLR	ASEQLSALGEKARPALEDLR	3	0.0081%+/-0.003%	1	y2	75.27	0.374	75.28	0.0015	0.8708	HG114	25633	7.4e-05	-4.6	46071	#N/A	75.3	0.0015	0.8998	HG114_2	31032	0.000118	-3.7	53829	#N/A	75.25	0.0015	0.8597	HG114_3	24143	8.7e-05	-5.6	42695	#N/A	75.25	0.0021	0.8664	HG114_4	14425	4.5e-05	-4.9	33581	#N/A
sp|P02648|APOA1_CANLF	Apolipoprotein A-I OS=Canis lupus familiaris OX=9615 GN=APOA1 PE=1 SV=2	ASEQLSALGEKARPALEDLR	ASEQLSALGEKARPALEDLR	3	0.0081%+/-0.003%	2	y16	75.27	0.374	75.28	0.0015	0.8708	HG114	25633	7.4e-05	-4.6	46071	#N/A	75.3	0.0015	0.8998	HG114_2	31032	0.000118	-3.7	53829	#N/A	75.25	0.0015	0.8597	HG114_3	24143	8.7e-05	-5.6	42695	#N/A	75.25	0.0021	0.8664	HG114_4	14425	4.5e-05	-4.9	33581	#N/A
sp|P02648|APOA1_CANLF	Apolipoprotein A-I OS=Canis lupus familiaris OX=9615 GN=APOA1 PE=1 SV=2	ASEQLSALGEKARPALEDLR	ASEQLSALGEKARPALEDLR	4	0.0067%+/-0.0015%	1	y7	75.27	0.218	75.28	0.0015	0.8719	HG114	21198	6.1e-05	-6.8	46071	#N/A	75.3	0.0015	0.8204	HG114_2	23370	8.9e-05	-4.3	53829	#N/A	75.25	0.0015	0.8369	HG114_3	18101	6.5e-05	-3.4	42695	#N/A	75.25	0.0021	0.8028	HG114_4	17690	5.5e-05	-3.4	33581	#N/A
sp|P02648|APOA1_CANLF	Apolipoprotein A-I OS=Canis lupus familiaris OX=9615 GN=APOA1 PE=1 SV=2	ASEQLSALGEKARPALEDLR	ASEQLSALGEKARPALEDLR	4	0.0067%+/-0.0015%	1	y2	75.27	0.218	75.28	0.0015	0.8719	HG114	21198	6.1e-05	-6.8	46071	#N/A	75.3	0.0015	0.8204	HG114_2	23370	8.9e-05	-4.3	53829	#N/A	75.25	0.0015	0.8369	HG114_3	18101	6.5e-05	-3.4	42695	#N/A	75.25	0.0021	0.8028	HG114_4	17690	5.5e-05	-3.4	33581	#N/A
sp|P02648|APOA1_CANLF	Apolipoprotein A-I OS=Canis lupus familiaris OX=9615 GN=APOA1 PE=1 SV=2	ASEQLSALGEKARPALEDLR	ASEQLSALGEKARPALEDLR	4	0.0067%+/-0.0015%	2	y12	75.27	0.218	75.28	0.0015	0.8719	HG114	21198	6.1e-05	-6.8	46071	#N/A	75.3	0.0015	0.8204	HG114_2	23370	8.9e-05	-4.3	53829	#N/A	75.25	0.0015	0.8369	HG114_3	18101	6.5e-05	-3.4	42695	#N/A	75.25	0.0021	0.8028	HG114_4	17690	5.5e-05	-3.4	33581	#N/A
sp|P02648|APOA1_CANLF	Apolipoprotein A-I OS=Canis lupus familiaris OX=9615 GN=APOA1 PE=1 SV=2	ASEQLSALGEK	ASEQLSALGEK	2	24.6498%+/-2.3986%	1	y8	30.83	0.097	30.82	0.0005	0.9091	HG114	76992040	0.220849	-2.7	75742000	#N/A	31.03	0.0005	0.9081	HG114_2	71729368	0.271822	1.7	70973000	#N/A	30.82	0.0005	0.9065	HG114_3	72765672	0.261268	3.9	73542000	#N/A	30.67	0.0005	0.9042	HG114_4	74528952	0.232052	4	77933000	#N/A
sp|P02648|APOA1_CANLF	Apolipoprotein A-I OS=Canis lupus familiaris OX=9615 GN=APOA1 PE=1 SV=2	ASEQLSALGEK	ASEQLSALGEK	2	24.6498%+/-2.3986%	1	y7	30.83	0.097	30.82	0.0005	0.9091	HG114	76992040	0.220849	-2.7	75742000	#N/A	31.03	0.0005	0.9081	HG114_2	71729368	0.271822	1.7	70973000	#N/A	30.82	0.0005	0.9065	HG114_3	72765672	0.261268	3.9	73542000	#N/A	30.67	0.0005	0.9042	HG114_4	74528952	0.232052	4	77933000	#N/A
sp|P02648|APOA1_CANLF	Apolipoprotein A-I OS=Canis lupus familiaris OX=9615 GN=APOA1 PE=1 SV=2	ASEQLSALGEK	ASEQLSALGEK	2	24.6498%+/-2.3986%	1	y3	30.83	0.097	30.82	0.0005	0.9091	HG114	76992040	0.220849	-2.7	75742000	#N/A	31.03	0.0005	0.9081	HG114_2	71729368	0.271822	1.7	70973000	#N/A	30.82	0.0005	0.9065	HG114_3	72765672	0.261268	3.9	73542000	#N/A	30.67	0.0005	0.9042	HG114_4	74528952	0.232052	4	77933000	#N/A
sp|P02648|APOA1_CANLF	Apolipoprotein A-I OS=Canis lupus familiaris OX=9615 GN=APOA1 PE=1 SV=2	ASEQLSALGEKAR	ASEQLSALGEKAR	3	0.0145%+/-0.0016%	1	y8	28.78	0.108	28.8	0.001	0.8844	HG114	45443	0.00013	-1.7	44705	#N/A	29.01	0.0013	0.8852	HG114_2	42725	0.000162	0.4	42274	#N/A	28.75	0.001	0.9019	HG114_3	43246	0.000155	2.4	43707	#N/A	28.55	0.0012	0.8935	HG114_4	42941	0.000134	2.7	44902	#N/A
sp|P02648|APOA1_CANLF	Apolipoprotein A-I OS=Canis lupus familiaris OX=9615 GN=APOA1 PE=1 SV=2	ASEQLSALGEKAR	ASEQLSALGEKAR	3	0.0145%+/-0.0016%	1	y5	28.78	0.108	28.8	0.001	0.8844	HG114	45443	0.00013	-1.7	44705	#N/A	29.01	0.0013	0.8852	HG114_2	42725	0.000162	0.4	42274	#N/A	28.75	0.001	0.9019	HG114_3	43246	0.000155	2.4	43707	#N/A	28.55	0.0012	0.8935	HG114_4	42941	0.000134	2.7	44902	#N/A
sp|P02648|APOA1_CANLF	Apolipoprotein A-I OS=Canis lupus familiaris OX=9615 GN=APOA1 PE=1 SV=2	ASEQLSALGEKAR	ASEQLSALGEKAR	3	0.0145%+/-0.0016%	2	y9	28.78	0.108	28.8	0.001	0.8844	HG114	45443	0.00013	-1.7	44705	#N/A	29.01	0.0013	0.8852	HG114_2	42725	0.000162	0.4	42274	#N/A	28.75	0.001	0.9019	HG114_3	43246	0.000155	2.4	43707	#N/A	28.55	0.0012	0.8935	HG114_4	42941	0.000134	2.7	44902	#N/A
sp|P02648|APOA1_CANLF	Apolipoprotein A-I OS=Canis lupus familiaris OX=9615 GN=APOA1 PE=1 SV=2	SEQLSALGEK	SEQLSALGEK	2	0.035%+/-0.0024%	1	y8	29.69	0.068	29.74	0.0007	0.9617	HG114	111914	0.000321	-0.7	110100	#N/A	29.94	0.0009	0.9741	HG114_2	100052	0.000379	0.7	98997	#N/A	29.63	0.0007	0.9536	HG114_3	98160	0.000352	1.2	99206	#N/A	29.43	0.0007	0.9674	HG114_4	111590	0.000347	0.9	116690	#N/A
sp|P02648|APOA1_CANLF	Apolipoprotein A-I OS=Canis lupus familiaris OX=9615 GN=APOA1 PE=1 SV=2	SEQLSALGEK	SEQLSALGEK	2	0.035%+/-0.0024%	1	y7	29.69	0.068	29.74	0.0007	0.9617	HG114	111914	0.000321	-0.7	110100	#N/A	29.94	0.0009	0.9741	HG114_2	100052	0.000379	0.7	98997	#N/A	29.63	0.0007	0.9536	HG114_3	98160	0.000352	1.2	99206	#N/A	29.43	0.0007	0.9674	HG114_4	111590	0.000347	0.9	116690	#N/A
sp|P02648|APOA1_CANLF	Apolipoprotein A-I OS=Canis lupus familiaris OX=9615 GN=APOA1 PE=1 SV=2	SEQLSALGEK	SEQLSALGEK	2	0.035%+/-0.0024%	1	y6	29.69	0.068	29.74	0.0007	0.9617	HG114	111914	0.000321	-0.7	110100	#N/A	29.94	0.0009	0.9741	HG114_2	100052	0.000379	0.7	98997	#N/A	29.63	0.0007	0.9536	HG114_3	98160	0.000352	1.2	99206	#N/A	29.43	0.0007	0.9674	HG114_4	111590	0.000347	0.9	116690	#N/A
sp|P02648|APOA1_CANLF	Apolipoprotein A-I OS=Canis lupus familiaris OX=9615 GN=APOA1 PE=1 SV=2	ARPALEDLR	ARPALEDLR	2	0.1396%+/-0.0174%	1	y7	30.08	0.125	30.1	0.0007	0.9174	HG114	451273	0.001294	-1.9	443950	#N/A	30.35	0.0007	0.9222	HG114_2	412639	0.001564	1.2	408290	#N/A	30.04	0.0007	0.9287	HG114_3	424153	0.001523	2	428680	#N/A	29.84	0.0007	0.9182	HG114_4	386888	0.001205	1.1	404560	#N/A
sp|P02648|APOA1_CANLF	Apolipoprotein A-I OS=Canis lupus familiaris OX=9615 GN=APOA1 PE=1 SV=2	ARPALEDLR	ARPALEDLR	2	0.1396%+/-0.0174%	1	y2	30.08	0.125	30.1	0.0007	0.9174	HG114	451273	0.001294	-1.9	443950	#N/A	30.35	0.0007	0.9222	HG114_2	412639	0.001564	1.2	408290	#N/A	30.04	0.0007	0.9287	HG114_3	424153	0.001523	2	428680	#N/A	29.84	0.0007	0.9182	HG114_4	386888	0.001205	1.1	404560	#N/A
sp|P02648|APOA1_CANLF	Apolipoprotein A-I OS=Canis lupus familiaris OX=9615 GN=APOA1 PE=1 SV=2	ARPALEDLR	ARPALEDLR	2	0.1396%+/-0.0174%	1	b7	30.08	0.125	30.1	0.0007	0.9174	HG114	451273	0.001294	-1.9	443950	#N/A	30.35	0.0007	0.9222	HG114_2	412639	0.001564	1.2	408290	#N/A	30.04	0.0007	0.9287	HG114_3	424153	0.001523	2	428680	#N/A	29.84	0.0007	0.9182	HG114_4	386888	0.001205	1.1	404560	#N/A
sp|P02648|APOA1_CANLF	Apolipoprotein A-I OS=Canis lupus familiaris OX=9615 GN=APOA1 PE=1 SV=2	PALEDLR	PALEDLR	2	0.584%+/-0.0582%	1	y6	33.53	0.1	33.57	0.0005	0.9609	HG114	1904402	0.005463	0.7	1873500	#N/A	33.78	0.0005	0.9584	HG114_2	1704673	0.00646	4.1	1686700	#N/A	33.47	0.0005	0.9654	HG114_3	1726112	0.006198	3.9	1744500	#N/A	33.32	0.0005	0.9748	HG114_4	1682545	0.005239	4.1	1759400	#N/A
sp|P02648|APOA1_CANLF	Apolipoprotein A-I OS=Canis lupus familiaris OX=9615 GN=APOA1 PE=1 SV=2	PALEDLR	PALEDLR	2	0.584%+/-0.0582%	1	y5	33.53	0.1	33.57	0.0005	0.9609	HG114	1904402	0.005463	0.7	1873500	#N/A	33.78	0.0005	0.9584	HG114_2	1704673	0.00646	4.1	1686700	#N/A	33.47	0.0005	0.9654	HG114_3	1726112	0.006198	3.9	1744500	#N/A	33.32	0.0005	0.9748	HG114_4	1682545	0.005239	4.1	1759400	#N/A
sp|P02648|APOA1_CANLF	Apolipoprotein A-I OS=Canis lupus familiaris OX=9615 GN=APOA1 PE=1 SV=2	PALEDLR	PALEDLR	2	0.584%+/-0.0582%	1	y2	33.53	0.1	33.57	0.0005	0.9609	HG114	1904402	0.005463	0.7	1873500	#N/A	33.78	0.0005	0.9584	HG114_2	1704673	0.00646	4.1	1686700	#N/A	33.47	0.0005	0.9654	HG114_3	1726112	0.006198	3.9	1744500	#N/A	33.32	0.0005	0.9748	HG114_4	1682545	0.005239	4.1	1759400	#N/A
sp|P02648|APOA1_CANLF	Apolipoprotein A-I OS=Canis lupus familiaris OX=9615 GN=APOA1 PE=1 SV=2	ALEDLRQGLLPVLESFK	ALEDLRQGLLPVLESFK	3	0.0082%+/-0.0013%	1	y10	75.34	0.152	75.33	0.0037	0.7524	HG114	26860	7.7e-05	-1	26424	#N/A	75.38	0.0035	0.7661	HG114_2	23838	9e-05	-0.7	23586	#N/A	75.28	0.0037	0.7758	HG114_3	26423	9.5e-05	-2.6	26704	#N/A	75.38	0.003	0.8411	HG114_4	21648	6.7e-05	-1.2	22637	#N/A
sp|P02648|APOA1_CANLF	Apolipoprotein A-I OS=Canis lupus familiaris OX=9615 GN=APOA1 PE=1 SV=2	ALEDLRQGLLPVLESFK	ALEDLRQGLLPVLESFK	3	0.0082%+/-0.0013%	1	y7	75.34	0.152	75.33	0.0037	0.7524	HG114	26860	7.7e-05	-1	26424	#N/A	75.38	0.0035	0.7661	HG114_2	23838	9e-05	-0.7	23586	#N/A	75.28	0.0037	0.7758	HG114_3	26423	9.5e-05	-2.6	26704	#N/A	75.38	0.003	0.8411	HG114_4	21648	6.7e-05	-1.2	22637	#N/A
sp|P02648|APOA1_CANLF	Apolipoprotein A-I OS=Canis lupus familiaris OX=9615 GN=APOA1 PE=1 SV=2	ALEDLRQGLLPVLESFK	ALEDLRQGLLPVLESFK	3	0.0082%+/-0.0013%	1	y5	75.34	0.152	75.33	0.0037	0.7524	HG114	26860	7.7e-05	-1	26424	#N/A	75.38	0.0035	0.7661	HG114_2	23838	9e-05	-0.7	23586	#N/A	75.28	0.0037	0.7758	HG114_3	26423	9.5e-05	-2.6	26704	#N/A	75.38	0.003	0.8411	HG114_4	21648	6.7e-05	-1.2	22637	#N/A
sp|P02648|APOA1_CANLF	Apolipoprotein A-I OS=Canis lupus familiaris OX=9615 GN=APOA1 PE=1 SV=2	QGLLPVLESF	QGLLPVLESF	2	0.0026%+/-0.0002%	1	y2	75.36	0.066	#N/A	0.0172	0	HG114	#N/A	#N/A	#N/A	#N/A	#N/A	75.32	0.0077	0.8838	HG114_2	7018	2.7e-05	3.7	6943.9	#N/A	75.37	0.0031	0.8783	HG114_3	6804	2.4e-05	-1.5	6877	#N/A	75.37	0.0027	0.787	HG114_4	8944	2.8e-05	1.1	9352.3	#N/A
sp|P02648|APOA1_CANLF	Apolipoprotein A-I OS=Canis lupus familiaris OX=9615 GN=APOA1 PE=1 SV=2	QGLLPVLESF	QGLLPVLESF	2	0.0026%+/-0.0002%	1	y1	75.36	0.066	#N/A	0.0172	0	HG114	#N/A	#N/A	#N/A	#N/A	#N/A	75.32	0.0077	0.8838	HG114_2	7018	2.7e-05	3.7	6943.9	#N/A	75.37	0.0031	0.8783	HG114_3	6804	2.4e-05	-1.5	6877	#N/A	75.37	0.0027	0.787	HG114_4	8944	2.8e-05	1.1	9352.3	#N/A
sp|P02648|APOA1_CANLF	Apolipoprotein A-I OS=Canis lupus familiaris OX=9615 GN=APOA1 PE=1 SV=2	QGLLPVLESF	QGLLPVLESF	2	0.0026%+/-0.0002%	1	b6	75.36	0.066	#N/A	0.0172	0	HG114	#N/A	#N/A	#N/A	#N/A	#N/A	75.32	0.0077	0.8838	HG114_2	7018	2.7e-05	3.7	6943.9	#N/A	75.37	0.0031	0.8783	HG114_3	6804	2.4e-05	-1.5	6877	#N/A	75.37	0.0027	0.787	HG114_4	8944	2.8e-05	1.1	9352.3	#N/A
sp|P02648|APOA1_CANLF	Apolipoprotein A-I OS=Canis lupus familiaris OX=9615 GN=APOA1 PE=1 SV=2	QGLLPVLESFK	QGLLPVLESFK	2	0.3972%+/-0.0581%	1	y7	75.38	0.146	75.38	0.0005	0.8533	HG114	1324400	0.003799	-11.1	1302900	#N/A	75.38	0.0005	0.8422	HG114_2	1224504	0.00464	-8.3	1211600	#N/A	75.38	0.0005	0.8515	HG114_3	1163863	0.004179	-7.3	1176300	#N/A	75.38	0.0005	0.8555	HG114_4	1049957	0.003269	-7.3	1097900	#N/A
sp|P02648|APOA1_CANLF	Apolipoprotein A-I OS=Canis lupus familiaris OX=9615 GN=APOA1 PE=1 SV=2	QGLLPVLESFK	QGLLPVLESFK	2	0.3972%+/-0.0581%	1	y5	75.38	0.146	75.38	0.0005	0.8533	HG114	1324400	0.003799	-11.1	1302900	#N/A	75.38	0.0005	0.8422	HG114_2	1224504	0.00464	-8.3	1211600	#N/A	75.38	0.0005	0.8515	HG114_3	1163863	0.004179	-7.3	1176300	#N/A	75.38	0.0005	0.8555	HG114_4	1049957	0.003269	-7.3	1097900	#N/A
sp|P02648|APOA1_CANLF	Apolipoprotein A-I OS=Canis lupus familiaris OX=9615 GN=APOA1 PE=1 SV=2	QGLLPVLESFK	QGLLPVLESFK	2	0.3972%+/-0.0581%	1	b3	75.38	0.146	75.38	0.0005	0.8533	HG114	1324400	0.003799	-11.1	1302900	#N/A	75.38	0.0005	0.8422	HG114_2	1224504	0.00464	-8.3	1211600	#N/A	75.38	0.0005	0.8515	HG114_3	1163863	0.004179	-7.3	1176300	#N/A	75.38	0.0005	0.8555	HG114_4	1049957	0.003269	-7.3	1097900	#N/A
sp|P02648|APOA1_CANLF	Apolipoprotein A-I OS=Canis lupus familiaris OX=9615 GN=APOA1 PE=1 SV=2	QGLLPVLESFKVSLLAAIDEATK	QGLLPVLESFKVSLLAAIDEATK	3	0.0323%+/-0.0048%	1	y11	75.34	0.15	75.34	0.0008	0.7945	HG114	102277	0.000293	-3.5	100620	#N/A	75.34	0.0007	0.7791	HG114_2	103723	0.000393	-2.1	102630	#N/A	75.34	0.0008	0.807	HG114_3	87618	0.000315	-1.7	88552	#N/A	75.34	0.0008	0.7745	HG114_4	92960	0.000289	-2.1	97206	#N/A
sp|P02648|APOA1_CANLF	Apolipoprotein A-I OS=Canis lupus familiaris OX=9615 GN=APOA1 PE=1 SV=2	QGLLPVLESFKVSLLAAIDEATK	QGLLPVLESFKVSLLAAIDEATK	3	0.0323%+/-0.0048%	2	y19	75.34	0.15	75.34	0.0008	0.7945	HG114	102277	0.000293	-3.5	100620	#N/A	75.34	0.0007	0.7791	HG114_2	103723	0.000393	-2.1	102630	#N/A	75.34	0.0008	0.807	HG114_3	87618	0.000315	-1.7	88552	#N/A	75.34	0.0008	0.7745	HG114_4	92960	0.000289	-2.1	97206	#N/A
sp|P02648|APOA1_CANLF	Apolipoprotein A-I OS=Canis lupus familiaris OX=9615 GN=APOA1 PE=1 SV=2	QGLLPVLESFKVSLLAAIDEATK	QGLLPVLESFKVSLLAAIDEATK	3	0.0323%+/-0.0048%	1	b3	75.34	0.15	75.34	0.0008	0.7945	HG114	102277	0.000293	-3.5	100620	#N/A	75.34	0.0007	0.7791	HG114_2	103723	0.000393	-2.1	102630	#N/A	75.34	0.0008	0.807	HG114_3	87618	0.000315	-1.7	88552	#N/A	75.34	0.0008	0.7745	HG114_4	92960	0.000289	-2.1	97206	#N/A
sp|P02648|APOA1_CANLF	Apolipoprotein A-I OS=Canis lupus familiaris OX=9615 GN=APOA1 PE=1 SV=2	LPVLESFKVSLLAAIDEATK	LPVLESFKVSLLAAIDEATK	3	0.0169%+/-0.004%	1	y9	75.39	0.233	75.39	0.0021	0.9027	HG114	55403	0.000159	-3.3	54504	#N/A	75.39	0.0019	0.8838	HG114_2	56795	0.000215	-2.1	56196	#N/A	75.39	0.0024	0.8821	HG114_3	50753	0.000182	-0.5	51294	#N/A	75.39	0.0025	0.9274	HG114_4	38979	0.000121	-1.4	40759	#N/A
sp|P02648|APOA1_CANLF	Apolipoprotein A-I OS=Canis lupus familiaris OX=9615 GN=APOA1 PE=1 SV=2	LPVLESFKVSLLAAIDEATK	LPVLESFKVSLLAAIDEATK	3	0.0169%+/-0.004%	1	y8	75.39	0.233	75.39	0.0021	0.9027	HG114	55403	0.000159	-3.3	54504	#N/A	75.39	0.0019	0.8838	HG114_2	56795	0.000215	-2.1	56196	#N/A	75.39	0.0024	0.8821	HG114_3	50753	0.000182	-0.5	51294	#N/A	75.39	0.0025	0.9274	HG114_4	38979	0.000121	-1.4	40759	#N/A
sp|P02648|APOA1_CANLF	Apolipoprotein A-I OS=Canis lupus familiaris OX=9615 GN=APOA1 PE=1 SV=2	LPVLESFKVSLLAAIDEATK	LPVLESFKVSLLAAIDEATK	3	0.0169%+/-0.004%	1	y7	75.39	0.233	75.39	0.0021	0.9027	HG114	55403	0.000159	-3.3	54504	#N/A	75.39	0.0019	0.8838	HG114_2	56795	0.000215	-2.1	56196	#N/A	75.39	0.0024	0.8821	HG114_3	50753	0.000182	-0.5	51294	#N/A	75.39	0.0025	0.9274	HG114_4	38979	0.000121	-1.4	40759	#N/A
sp|P02648|APOA1_CANLF	Apolipoprotein A-I OS=Canis lupus familiaris OX=9615 GN=APOA1 PE=1 SV=2	LESFKVSLLAAIDEATK	LESFKVSLLAAIDEATK	3	1.1885%+/-0.1286%	1	y9	75.38	0.108	75.38	0.0005	0.9614	HG114	4003521	0.011484	-0.7	3938500	#N/A	75.38	0.0005	0.9647	HG114_2	3519941	0.013339	3.2	3482800	#N/A	75.38	0.0005	0.9595	HG114_3	3451234	0.012392	3	3488000	#N/A	75.38	0.0005	0.9493	HG114_4	3316327	0.010326	2.8	3467800	#N/A
sp|P02648|APOA1_CANLF	Apolipoprotein A-I OS=Canis lupus familiaris OX=9615 GN=APOA1 PE=1 SV=2	LESFKVSLLAAIDEATK	LESFKVSLLAAIDEATK	3	1.1885%+/-0.1286%	1	y8	75.38	0.108	75.38	0.0005	0.9614	HG114	4003521	0.011484	-0.7	3938500	#N/A	75.38	0.0005	0.9647	HG114_2	3519941	0.013339	3.2	3482800	#N/A	75.38	0.0005	0.9595	HG114_3	3451234	0.012392	3	3488000	#N/A	75.38	0.0005	0.9493	HG114_4	3316327	0.010326	2.8	3467800	#N/A
sp|P02648|APOA1_CANLF	Apolipoprotein A-I OS=Canis lupus familiaris OX=9615 GN=APOA1 PE=1 SV=2	LESFKVSLLAAIDEATK	LESFKVSLLAAIDEATK	3	1.1885%+/-0.1286%	1	y7	75.38	0.108	75.38	0.0005	0.9614	HG114	4003521	0.011484	-0.7	3938500	#N/A	75.38	0.0005	0.9647	HG114_2	3519941	0.013339	3.2	3482800	#N/A	75.38	0.0005	0.9595	HG114_3	3451234	0.012392	3	3488000	#N/A	75.38	0.0005	0.9493	HG114_4	3316327	0.010326	2.8	3467800	#N/A
sp|P02648|APOA1_CANLF	Apolipoprotein A-I OS=Canis lupus familiaris OX=9615 GN=APOA1 PE=1 SV=2	VSLLAAIDEATKK	VSLLAAIDEATKK	2	0.0105%+/-0.0021%	1	y10	75.32	0.201	75.32	0.0009	0.9635	HG114	34826	0.0001	-5.1	83524	#N/A	75.32	0.0009	0.9601	HG114_2	35533	0.000135	-4.3	83339	#N/A	75.32	0.0012	0.9858	HG114_3	27350	9.8e-05	-2.9	71269	#N/A	75.32	0.0013	0.9726	HG114_4	27513	8.6e-05	-5.3	71799	#N/A
sp|P02648|APOA1_CANLF	Apolipoprotein A-I OS=Canis lupus familiaris OX=9615 GN=APOA1 PE=1 SV=2	VSLLAAIDEATKK	VSLLAAIDEATKK	2	0.0105%+/-0.0021%	1	y9	75.32	0.201	75.32	0.0009	0.9635	HG114	34826	0.0001	-5.1	83524	#N/A	75.32	0.0009	0.9601	HG114_2	35533	0.000135	-4.3	83339	#N/A	75.32	0.0012	0.9858	HG114_3	27350	9.8e-05	-2.9	71269	#N/A	75.32	0.0013	0.9726	HG114_4	27513	8.6e-05	-5.3	71799	#N/A
sp|P02648|APOA1_CANLF	Apolipoprotein A-I OS=Canis lupus familiaris OX=9615 GN=APOA1 PE=1 SV=2	VSLLAAIDEATKK	VSLLAAIDEATKK	2	0.0105%+/-0.0021%	1	y8	75.32	0.201	75.32	0.0009	0.9635	HG114	34826	0.0001	-5.1	83524	#N/A	75.32	0.0009	0.9601	HG114_2	35533	0.000135	-4.3	83339	#N/A	75.32	0.0012	0.9858	HG114_3	27350	9.8e-05	-2.9	71269	#N/A	75.32	0.0013	0.9726	HG114_4	27513	8.6e-05	-5.3	71799	#N/A
sp|P02648|APOA1_CANLF	Apolipoprotein A-I OS=Canis lupus familiaris OX=9615 GN=APOA1 PE=1 SV=2	VSLLAAIDEATKK	VSLLAAIDEATKK	3	0.0153%+/-0.0024%	1	y9	75.32	0.156	75.32	0.0009	0.9784	HG114	50077	0.000144	-0.9	83524	#N/A	75.32	0.0009	0.9925	HG114_2	48694	0.000185	-0.4	83339	#N/A	75.32	0.0012	0.9824	HG114_3	43167	0.000155	-1.5	71269	#N/A	75.32	0.0013	0.9807	HG114_4	41150	0.000128	-0.1	71799	#N/A
sp|P02648|APOA1_CANLF	Apolipoprotein A-I OS=Canis lupus familiaris OX=9615 GN=APOA1 PE=1 SV=2	VSLLAAIDEATKK	VSLLAAIDEATKK	3	0.0153%+/-0.0024%	1	y8	75.32	0.156	75.32	0.0009	0.9784	HG114	50077	0.000144	-0.9	83524	#N/A	75.32	0.0009	0.9925	HG114_2	48694	0.000185	-0.4	83339	#N/A	75.32	0.0012	0.9824	HG114_3	43167	0.000155	-1.5	71269	#N/A	75.32	0.0013	0.9807	HG114_4	41150	0.000128	-0.1	71799	#N/A
sp|P02648|APOA1_CANLF	Apolipoprotein A-I OS=Canis lupus familiaris OX=9615 GN=APOA1 PE=1 SV=2	VSLLAAIDEATKK	VSLLAAIDEATKK	3	0.0153%+/-0.0024%	1	y6	75.32	0.156	75.32	0.0009	0.9784	HG114	50077	0.000144	-0.9	83524	#N/A	75.32	0.0009	0.9925	HG114_2	48694	0.000185	-0.4	83339	#N/A	75.32	0.0012	0.9824	HG114_3	43167	0.000155	-1.5	71269	#N/A	75.32	0.0013	0.9807	HG114_4	41150	0.000128	-0.1	71799	#N/A
sp|P02648|APOA1_CANLF	Apolipoprotein A-I OS=Canis lupus familiaris OX=9615 GN=APOA1 PE=1 SV=2	VSLLAAIDEATK	VSLLAAIDEATK	2	1.1957%+/-0.1282%	1	y9	75.36	0.107	75.36	0.0005	0.9608	HG114	4010973	0.011505	-1.3	3956000	#N/A	75.36	0.0005	0.9618	HG114_2	3540956	0.013419	2.9	3514800	#N/A	75.36	0.0005	0.9632	HG114_3	3473675	0.012472	2.8	3522500	#N/A	75.36	0.0005	0.9687	HG114_4	3350508	0.010432	2.8	3514900	#N/A
sp|P02648|APOA1_CANLF	Apolipoprotein A-I OS=Canis lupus familiaris OX=9615 GN=APOA1 PE=1 SV=2	VSLLAAIDEATK	VSLLAAIDEATK	2	1.1957%+/-0.1282%	1	y8	75.36	0.107	75.36	0.0005	0.9608	HG114	4010973	0.011505	-1.3	3956000	#N/A	75.36	0.0005	0.9618	HG114_2	3540956	0.013419	2.9	3514800	#N/A	75.36	0.0005	0.9632	HG114_3	3473675	0.012472	2.8	3522500	#N/A	75.36	0.0005	0.9687	HG114_4	3350508	0.010432	2.8	3514900	#N/A
sp|P02648|APOA1_CANLF	Apolipoprotein A-I OS=Canis lupus familiaris OX=9615 GN=APOA1 PE=1 SV=2	VSLLAAIDEATK	VSLLAAIDEATK	2	1.1957%+/-0.1282%	1	y7	75.36	0.107	75.36	0.0005	0.9608	HG114	4010973	0.011505	-1.3	3956000	#N/A	75.36	0.0005	0.9618	HG114_2	3540956	0.013419	2.9	3514800	#N/A	75.36	0.0005	0.9632	HG114_3	3473675	0.012472	2.8	3522500	#N/A	75.36	0.0005	0.9687	HG114_4	3350508	0.010432	2.8	3514900	#N/A
sp|P02648|APOA1_CANLF	Apolipoprotein A-I OS=Canis lupus familiaris OX=9615 GN=APOA1 PE=1 SV=2	VSLLAAIDEATK	VSLLAAIDEATK	3	0.0037%+/-0.0006%	1	y6	75.36	0.172	75.36	0.0005	0.902	HG114	10334	3e-05	-1.3	3956000	#N/A	75.36	0.0005	0.8968	HG114_2	11290	4.3e-05	0.6	3514800	#N/A	75.36	0.0005	0.9368	HG114_3	11677	4.2e-05	4.9	3522500	#N/A	75.36	0.0005	0.9268	HG114_4	10869	3.4e-05	0.1	3514900	#N/A
sp|P02648|APOA1_CANLF	Apolipoprotein A-I OS=Canis lupus familiaris OX=9615 GN=APOA1 PE=1 SV=2	VSLLAAIDEATK	VSLLAAIDEATK	3	0.0037%+/-0.0006%	1	y5	75.36	0.172	75.36	0.0005	0.902	HG114	10334	3e-05	-1.3	3956000	#N/A	75.36	0.0005	0.8968	HG114_2	11290	4.3e-05	0.6	3514800	#N/A	75.36	0.0005	0.9368	HG114_3	11677	4.2e-05	4.9	3522500	#N/A	75.36	0.0005	0.9268	HG114_4	10869	3.4e-05	0.1	3514900	#N/A
sp|P02648|APOA1_CANLF	Apolipoprotein A-I OS=Canis lupus familiaris OX=9615 GN=APOA1 PE=1 SV=2	VSLLAAIDEATK	VSLLAAIDEATK	3	0.0037%+/-0.0006%	1	b6	75.36	0.172	75.36	0.0005	0.902	HG114	10334	3e-05	-1.3	3956000	#N/A	75.36	0.0005	0.8968	HG114_2	11290	4.3e-05	0.6	3514800	#N/A	75.36	0.0005	0.9368	HG114_3	11677	4.2e-05	4.9	3522500	#N/A	75.36	0.0005	0.9268	HG114_4	10869	3.4e-05	0.1	3514900	#N/A
sp|P02648|APOA1_CANLF	Apolipoprotein A-I OS=Canis lupus familiaris OX=9615 GN=APOA1 PE=1 SV=2	SLLAAIDEATKK	SLLAAIDEATKK	2	0.0061%+/-0.0014%	1	y10	75.28	0.236	75.28	0.0022	0.8299	HG114	18449	5.3e-05	0.9	18149	#N/A	75.28	0.0023	0.8683	HG114_2	19009	7.2e-05	-0.7	18808	#N/A	75.28	0.0028	0.8508	HG114_3	20410	7.3e-05	3.3	20628	#N/A	75.28	0.0061	0.7594	HG114_4	14244	4.4e-05	8.7	14895	#N/A
sp|P02648|APOA1_CANLF	Apolipoprotein A-I OS=Canis lupus familiaris OX=9615 GN=APOA1 PE=1 SV=2	SLLAAIDEATKK	SLLAAIDEATKK	2	0.0061%+/-0.0014%	1	y9	75.28	0.236	75.28	0.0022	0.8299	HG114	18449	5.3e-05	0.9	18149	#N/A	75.28	0.0023	0.8683	HG114_2	19009	7.2e-05	-0.7	18808	#N/A	75.28	0.0028	0.8508	HG114_3	20410	7.3e-05	3.3	20628	#N/A	75.28	0.0061	0.7594	HG114_4	14244	4.4e-05	8.7	14895	#N/A
sp|P02648|APOA1_CANLF	Apolipoprotein A-I OS=Canis lupus familiaris OX=9615 GN=APOA1 PE=1 SV=2	SLLAAIDEATKK	SLLAAIDEATKK	2	0.0061%+/-0.0014%	1	y8	75.28	0.236	75.28	0.0022	0.8299	HG114	18449	5.3e-05	0.9	18149	#N/A	75.28	0.0023	0.8683	HG114_2	19009	7.2e-05	-0.7	18808	#N/A	75.28	0.0028	0.8508	HG114_3	20410	7.3e-05	3.3	20628	#N/A	75.28	0.0061	0.7594	HG114_4	14244	4.4e-05	8.7	14895	#N/A
sp|P02648|APOA1_CANLF	Apolipoprotein A-I OS=Canis lupus familiaris OX=9615 GN=APOA1 PE=1 SV=2	LAAIDEATKK	LAAIDEATKK	2	0.0075%+/-0.0014%	1	y9	29.12	0.184	29.17	0.0025	0.7467	HG114	20362	5.8e-05	-7.8	20031	#N/A	29.38	0.0026	0.744	HG114_2	24106	9.1e-05	-4.9	23851	#N/A	29.07	0.0033	0.7106	HG114_3	21835	7.8e-05	-3.4	22067	#N/A	28.87	0.0042	0.7327	HG114_4	22848	7.1e-05	-5.8	23891	#N/A
sp|P02648|APOA1_CANLF	Apolipoprotein A-I OS=Canis lupus familiaris OX=9615 GN=APOA1 PE=1 SV=2	LAAIDEATKK	LAAIDEATKK	2	0.0075%+/-0.0014%	1	y8	29.12	0.184	29.17	0.0025	0.7467	HG114	20362	5.8e-05	-7.8	20031	#N/A	29.38	0.0026	0.744	HG114_2	24106	9.1e-05	-4.9	23851	#N/A	29.07	0.0033	0.7106	HG114_3	21835	7.8e-05	-3.4	22067	#N/A	28.87	0.0042	0.7327	HG114_4	22848	7.1e-05	-5.8	23891	#N/A
sp|P02648|APOA1_CANLF	Apolipoprotein A-I OS=Canis lupus familiaris OX=9615 GN=APOA1 PE=1 SV=2	LAAIDEATKK	LAAIDEATKK	2	0.0075%+/-0.0014%	1	b2	29.12	0.184	29.17	0.0025	0.7467	HG114	20362	5.8e-05	-7.8	20031	#N/A	29.38	0.0026	0.744	HG114_2	24106	9.1e-05	-4.9	23851	#N/A	29.07	0.0033	0.7106	HG114_3	21835	7.8e-05	-3.4	22067	#N/A	28.87	0.0042	0.7327	HG114_4	22848	7.1e-05	-5.8	23891	#N/A
sp|P02648|APOA1_CANLF	Apolipoprotein A-I OS=Canis lupus familiaris OX=9615 GN=APOA1 PE=1 SV=2	AAIDEATKK	AAIDEATKK	2	0.0298%+/-0.0035%	1	y7	52.64	0.118	52.78	0.0023	0.801	HG114	93246	0.000267	7	91732	#N/A	52.78	0.0046	0.7909	HG114_2	90711	0.000344	6.9	89754	#N/A	52.52	0.0045	0.7702	HG114_3	85278	0.000306	5.2	86187	#N/A	52.47	0.0028	0.7886	HG114_4	87923	0.000274	6.4	91939	#N/A
sp|P02648|APOA1_CANLF	Apolipoprotein A-I OS=Canis lupus familiaris OX=9615 GN=APOA1 PE=1 SV=2	AAIDEATKK	AAIDEATKK	2	0.0298%+/-0.0035%	1	y6	52.64	0.118	52.78	0.0023	0.801	HG114	93246	0.000267	7	91732	#N/A	52.78	0.0046	0.7909	HG114_2	90711	0.000344	6.9	89754	#N/A	52.52	0.0045	0.7702	HG114_3	85278	0.000306	5.2	86187	#N/A	52.47	0.0028	0.7886	HG114_4	87923	0.000274	6.4	91939	#N/A
sp|P02648|APOA1_CANLF	Apolipoprotein A-I OS=Canis lupus familiaris OX=9615 GN=APOA1 PE=1 SV=2	AAIDEATKK	AAIDEATKK	2	0.0298%+/-0.0035%	1	y5	52.64	0.118	52.78	0.0023	0.801	HG114	93246	0.000267	7	91732	#N/A	52.78	0.0046	0.7909	HG114_2	90711	0.000344	6.9	89754	#N/A	52.52	0.0045	0.7702	HG114_3	85278	0.000306	5.2	86187	#N/A	52.47	0.0028	0.7886	HG114_4	87923	0.000274	6.4	91939	#N/A
sp|P02677|FIBB_CANLF	Fibrinogen beta chain (Fragment) OS=Canis lupus familiaris OX=9615 GN=FGB PE=1 SV=2	HYYDDTDEEER	HYYDDTDEEER	2	0.0059%+/-0.0005%	1	y10	24.02	0.08	24.01	0.002	0.9396	HG114	20112	5.8e-05	6.1	19786	#N/A	24.27	0.0083	0.8386	HG114_2	16579	6.3e-05	5.4	16404	#N/A	24.06	0.004	0.9093	HG114_3	17285	6.2e-05	4.9	17469	#N/A	23.75	0.0027	0.9022	HG114_4	16894	5.3e-05	6.4	17665	#N/A
sp|P02677|FIBB_CANLF	Fibrinogen beta chain (Fragment) OS=Canis lupus familiaris OX=9615 GN=FGB PE=1 SV=2	HYYDDTDEEER	HYYDDTDEEER	2	0.0059%+/-0.0005%	1	y9	24.02	0.08	24.01	0.002	0.9396	HG114	20112	5.8e-05	6.1	19786	#N/A	24.27	0.0083	0.8386	HG114_2	16579	6.3e-05	5.4	16404	#N/A	24.06	0.004	0.9093	HG114_3	17285	6.2e-05	4.9	17469	#N/A	23.75	0.0027	0.9022	HG114_4	16894	5.3e-05	6.4	17665	#N/A
sp|P02677|FIBB_CANLF	Fibrinogen beta chain (Fragment) OS=Canis lupus familiaris OX=9615 GN=FGB PE=1 SV=2	HYYDDTDEEER	HYYDDTDEEER	2	0.0059%+/-0.0005%	1	b2	24.02	0.08	24.01	0.002	0.9396	HG114	20112	5.8e-05	6.1	19786	#N/A	24.27	0.0083	0.8386	HG114_2	16579	6.3e-05	5.4	16404	#N/A	24.06	0.004	0.9093	HG114_3	17285	6.2e-05	4.9	17469	#N/A	23.75	0.0027	0.9022	HG114_4	16894	5.3e-05	6.4	17665	#N/A
sp|P02677|FIBB_CANLF	Fibrinogen beta chain (Fragment) OS=Canis lupus familiaris OX=9615 GN=FGB PE=1 SV=2	IVSTVDAR	IVSTVDAR	2	0.3612%+/-0.0454%	1	y7	18.24	0.126	18.23	0.0006	0.9493	HG114	1133986	0.003253	-2	1115600	#N/A	18.59	0.0006	0.9592	HG114_2	1108055	0.004199	1.1	1096400	#N/A	18.18	0.0006	0.9443	HG114_3	1042506	0.003743	1.6	1053600	#N/A	17.97	0.0006	0.9592	HG114_4	1045144	0.003254	2.8	1092900	#N/A
sp|P02677|FIBB_CANLF	Fibrinogen beta chain (Fragment) OS=Canis lupus familiaris OX=9615 GN=FGB PE=1 SV=2	IVSTVDAR	IVSTVDAR	2	0.3612%+/-0.0454%	1	y6	18.24	0.126	18.23	0.0006	0.9493	HG114	1133986	0.003253	-2	1115600	#N/A	18.59	0.0006	0.9592	HG114_2	1108055	0.004199	1.1	1096400	#N/A	18.18	0.0006	0.9443	HG114_3	1042506	0.003743	1.6	1053600	#N/A	17.97	0.0006	0.9592	HG114_4	1045144	0.003254	2.8	1092900	#N/A
sp|P02677|FIBB_CANLF	Fibrinogen beta chain (Fragment) OS=Canis lupus familiaris OX=9615 GN=FGB PE=1 SV=2	IVSTVDAR	IVSTVDAR	2	0.3612%+/-0.0454%	1	b2	18.24	0.126	18.23	0.0006	0.9493	HG114	1133986	0.003253	-2	1115600	#N/A	18.59	0.0006	0.9592	HG114_2	1108055	0.004199	1.1	1096400	#N/A	18.18	0.0006	0.9443	HG114_3	1042506	0.003743	1.6	1053600	#N/A	17.97	0.0006	0.9592	HG114_4	1045144	0.003254	2.8	1092900	#N/A
sp|P05123|KCRM_CANLF	Creatine kinase M-type OS=Canis lupus familiaris OX=9615 GN=CKM PE=1 SV=3	LGSSEVEQVQLVVDGVK	LGSSEVEQVQLVVDGVK	2	0.0104%+/-0.002%	1	y12	75.32	0.193	75.31	0.002	0.867	HG114	33037	9.5e-05	-7	36804	#N/A	75.33	0.0019	0.8314	HG114_2	35184	0.000133	-4.8	38307	#N/A	75.33	0.0019	0.8428	HG114_3	26452	9.5e-05	-4.6	30667	#N/A	75.31	0.0022	0.8431	HG114_4	29215	9.1e-05	-4.4	34813	#N/A
sp|P05123|KCRM_CANLF	Creatine kinase M-type OS=Canis lupus familiaris OX=9615 GN=CKM PE=1 SV=3	LGSSEVEQVQLVVDGVK	LGSSEVEQVQLVVDGVK	2	0.0104%+/-0.002%	1	y11	75.32	0.193	75.31	0.002	0.867	HG114	33037	9.5e-05	-7	36804	#N/A	75.33	0.0019	0.8314	HG114_2	35184	0.000133	-4.8	38307	#N/A	75.33	0.0019	0.8428	HG114_3	26452	9.5e-05	-4.6	30667	#N/A	75.31	0.0022	0.8431	HG114_4	29215	9.1e-05	-4.4	34813	#N/A
sp|P05123|KCRM_CANLF	Creatine kinase M-type OS=Canis lupus familiaris OX=9615 GN=CKM PE=1 SV=3	LGSSEVEQVQLVVDGVK	LGSSEVEQVQLVVDGVK	2	0.0104%+/-0.002%	1	y8	75.32	0.193	75.31	0.002	0.867	HG114	33037	9.5e-05	-7	36804	#N/A	75.33	0.0019	0.8314	HG114_2	35184	0.000133	-4.8	38307	#N/A	75.33	0.0019	0.8428	HG114_3	26452	9.5e-05	-4.6	30667	#N/A	75.31	0.0022	0.8431	HG114_4	29215	9.1e-05	-4.4	34813	#N/A
sp|P05123|KCRM_CANLF	Creatine kinase M-type OS=Canis lupus familiaris OX=9615 GN=CKM PE=1 SV=3	LGSSEVEQVQLVVDGVK	LGSSEVEQVQLVVDGVK	3	0.0013%+/-0.0001%	1	y8	75.32	0.05	75.31	0.002	0.9057	HG114	4375	1.3e-05	0.6	36804	#N/A	75.33	0.0019	0.9745	HG114_2	3531	1.3e-05	-5	38307	#N/A	75.33	0.0019	0.9552	HG114_3	3891	1.4e-05	-5.5	30667	#N/A	75.31	0.0022	0.9372	HG114_4	4078	1.3e-05	3.8	34813	#N/A
sp|P05123|KCRM_CANLF	Creatine kinase M-type OS=Canis lupus familiaris OX=9615 GN=CKM PE=1 SV=3	LGSSEVEQVQLVVDGVK	LGSSEVEQVQLVVDGVK	3	0.0013%+/-0.0001%	1	y7	75.32	0.05	75.31	0.002	0.9057	HG114	4375	1.3e-05	0.6	36804	#N/A	75.33	0.0019	0.9745	HG114_2	3531	1.3e-05	-5	38307	#N/A	75.33	0.0019	0.9552	HG114_3	3891	1.4e-05	-5.5	30667	#N/A	75.31	0.0022	0.9372	HG114_4	4078	1.3e-05	3.8	34813	#N/A
sp|P05123|KCRM_CANLF	Creatine kinase M-type OS=Canis lupus familiaris OX=9615 GN=CKM PE=1 SV=3	LGSSEVEQVQLVVDGVK	LGSSEVEQVQLVVDGVK	3	0.0013%+/-0.0001%	1	y6	75.32	0.05	75.31	0.002	0.9057	HG114	4375	1.3e-05	0.6	36804	#N/A	75.33	0.0019	0.9745	HG114_2	3531	1.3e-05	-5	38307	#N/A	75.33	0.0019	0.9552	HG114_3	3891	1.4e-05	-5.5	30667	#N/A	75.31	0.0022	0.9372	HG114_4	4078	1.3e-05	3.8	34813	#N/A
sp|P05123|KCRM_CANLF	Creatine kinase M-type OS=Canis lupus familiaris OX=9615 GN=CKM PE=1 SV=3	GQSIDDMIPAQK	GQSIDDMIPAQK	2	0.0086%+/-0.0016%	1	y10	75.32	0.186	75.28	0.0023	0.8156	HG114	25168	7.2e-05	0	24760	#N/A	75.23	0.0042	0.8419	HG114_2	27617	0.000105	0.2	27326	#N/A	75.38	0.0022	0.7822	HG114_3	26305	9.4e-05	-0.6	26585	#N/A	75.38	0.0026	0.8064	HG114_4	23540	7.3e-05	-1.1	24615	#N/A
sp|P05123|KCRM_CANLF	Creatine kinase M-type OS=Canis lupus familiaris OX=9615 GN=CKM PE=1 SV=3	GQSIDDMIPAQK	GQSIDDMIPAQK	2	0.0086%+/-0.0016%	1	y8	75.32	0.186	75.28	0.0023	0.8156	HG114	25168	7.2e-05	0	24760	#N/A	75.23	0.0042	0.8419	HG114_2	27617	0.000105	0.2	27326	#N/A	75.38	0.0022	0.7822	HG114_3	26305	9.4e-05	-0.6	26585	#N/A	75.38	0.0026	0.8064	HG114_4	23540	7.3e-05	-1.1	24615	#N/A
sp|P05123|KCRM_CANLF	Creatine kinase M-type OS=Canis lupus familiaris OX=9615 GN=CKM PE=1 SV=3	GQSIDDMIPAQK	GQSIDDMIPAQK	2	0.0086%+/-0.0016%	1	y4	75.32	0.186	75.28	0.0023	0.8156	HG114	25168	7.2e-05	0	24760	#N/A	75.23	0.0042	0.8419	HG114_2	27617	0.000105	0.2	27326	#N/A	75.38	0.0022	0.7822	HG114_3	26305	9.4e-05	-0.6	26585	#N/A	75.38	0.0026	0.8064	HG114_4	23540	7.3e-05	-1.1	24615	#N/A
sp|P05124|KCRB_CANLF	Creatine kinase B-type OS=Canis lupus familiaris OX=9615 GN=CKB PE=1 SV=1	VLTPELYAELR	VLTPELYAELR	2	0.002%+/-0.0002%	1	y9	75.31	0.112	75.28	0.0026	0.9215	HG114	6785	1.9e-05	0.1	6674.7	#N/A	75.33	0.0039	0.8765	HG114_2	6209	2.4e-05	-0.6	6143.4	#N/A	75.33	0.0077	0.9526	HG114_3	5593	2e-05	-2.2	5652.6	#N/A	75.28	0.0035	0.9354	HG114_4	5839	1.8e-05	-3.2	6106	#N/A
sp|P05124|KCRB_CANLF	Creatine kinase B-type OS=Canis lupus familiaris OX=9615 GN=CKB PE=1 SV=1	VLTPELYAELR	VLTPELYAELR	2	0.002%+/-0.0002%	1	y8	75.31	0.112	75.28	0.0026	0.9215	HG114	6785	1.9e-05	0.1	6674.7	#N/A	75.33	0.0039	0.8765	HG114_2	6209	2.4e-05	-0.6	6143.4	#N/A	75.33	0.0077	0.9526	HG114_3	5593	2e-05	-2.2	5652.6	#N/A	75.28	0.0035	0.9354	HG114_4	5839	1.8e-05	-3.2	6106	#N/A
sp|P05124|KCRB_CANLF	Creatine kinase B-type OS=Canis lupus familiaris OX=9615 GN=CKB PE=1 SV=1	VLTPELYAELR	VLTPELYAELR	2	0.002%+/-0.0002%	2	y8	75.31	0.112	75.28	0.0026	0.9215	HG114	6785	1.9e-05	0.1	6674.7	#N/A	75.33	0.0039	0.8765	HG114_2	6209	2.4e-05	-0.6	6143.4	#N/A	75.33	0.0077	0.9526	HG114_3	5593	2e-05	-2.2	5652.6	#N/A	75.28	0.0035	0.9354	HG114_4	5839	1.8e-05	-3.2	6106	#N/A
sp|P12800|FIBG_CANLF	Fibrinogen gamma chain (Fragment) OS=Canis lupus familiaris OX=9615 GN=FGG PE=1 SV=1	DNC[+57]C[+57]ILDER	DNCCILDER	2	0.1806%+/-0.0139%	1	y6	33.31	0.077	33.34	0.0006	0.9355	HG114	564537	0.001619	-0.3	555370	#N/A	33.54	0.0006	0.9419	HG114_2	507770	0.001924	1.8	502410	#N/A	33.24	0.0006	0.9373	HG114_3	528339	0.001897	2.7	533970	#N/A	33.13	0.0006	0.9254	HG114_4	572424	0.001782	2.4	598570	#N/A
sp|P12800|FIBG_CANLF	Fibrinogen gamma chain (Fragment) OS=Canis lupus familiaris OX=9615 GN=FGG PE=1 SV=1	DNC[+57]C[+57]ILDER	DNCCILDER	2	0.1806%+/-0.0139%	1	y4	33.31	0.077	33.34	0.0006	0.9355	HG114	564537	0.001619	-0.3	555370	#N/A	33.54	0.0006	0.9419	HG114_2	507770	0.001924	1.8	502410	#N/A	33.24	0.0006	0.9373	HG114_3	528339	0.001897	2.7	533970	#N/A	33.13	0.0006	0.9254	HG114_4	572424	0.001782	2.4	598570	#N/A
sp|P12800|FIBG_CANLF	Fibrinogen gamma chain (Fragment) OS=Canis lupus familiaris OX=9615 GN=FGG PE=1 SV=1	DNC[+57]C[+57]ILDER	DNCCILDER	2	0.1806%+/-0.0139%	1	y2	33.31	0.077	33.34	0.0006	0.9355	HG114	564537	0.001619	-0.3	555370	#N/A	33.54	0.0006	0.9419	HG114_2	507770	0.001924	1.8	502410	#N/A	33.24	0.0006	0.9373	HG114_3	528339	0.001897	2.7	533970	#N/A	33.13	0.0006	0.9254	HG114_4	572424	0.001782	2.4	598570	#N/A
sp|P18649|APOE_CANLF	Apolipoprotein E OS=Canis lupus familiaris OX=9615 GN=APOE PE=1 SV=2	DVQPEPELER	DVQPEPELER	2	0.3933%+/-0.0379%	1	y7	31.12	0.096	31.13	0.0005	0.8858	HG114	1203478	0.003452	0.1	1183900	#N/A	31.39	0.0005	0.8911	HG114_2	1124297	0.004261	1.6	1112400	#N/A	31.03	0.0006	0.8847	HG114_3	1172404	0.00421	2.8	1184900	#N/A	30.93	0.0006	0.8869	HG114_4	1223604	0.00381	3	1279500	#N/A
sp|P18649|APOE_CANLF	Apolipoprotein E OS=Canis lupus familiaris OX=9615 GN=APOE PE=1 SV=2	DVQPEPELER	DVQPEPELER	2	0.3933%+/-0.0379%	1	y5	31.12	0.096	31.13	0.0005	0.8858	HG114	1203478	0.003452	0.1	1183900	#N/A	31.39	0.0005	0.8911	HG114_2	1124297	0.004261	1.6	1112400	#N/A	31.03	0.0006	0.8847	HG114_3	1172404	0.00421	2.8	1184900	#N/A	30.93	0.0006	0.8869	HG114_4	1223604	0.00381	3	1279500	#N/A
sp|P18649|APOE_CANLF	Apolipoprotein E OS=Canis lupus familiaris OX=9615 GN=APOE PE=1 SV=2	DVQPEPELER	DVQPEPELER	2	0.3933%+/-0.0379%	1	b3	31.12	0.096	31.13	0.0005	0.8858	HG114	1203478	0.003452	0.1	1183900	#N/A	31.39	0.0005	0.8911	HG114_2	1124297	0.004261	1.6	1112400	#N/A	31.03	0.0006	0.8847	HG114_3	1172404	0.00421	2.8	1184900	#N/A	30.93	0.0006	0.8869	HG114_4	1223604	0.00381	3	1279500	#N/A
sp|P18649|APOE_CANLF	Apolipoprotein E OS=Canis lupus familiaris OX=9615 GN=APOE PE=1 SV=2	DVQPEPELERELEPK	DVQPEPELERELEPK	3	0.0058%+/-0.0007%	2	y13	75.28	0.126	75.28	0.0027	0.7698	HG114	17882	5.1e-05	-0.6	17591	#N/A	75.28	0.0026	0.7533	HG114_2	17866	6.8e-05	0.3	17677	#N/A	75.28	0.0029	0.7297	HG114_3	16790	6e-05	3.7	16969	#N/A	75.28	0.0059	0.7176	HG114_4	17276	5.4e-05	0.3	18065	#N/A
sp|P18649|APOE_CANLF	Apolipoprotein E OS=Canis lupus familiaris OX=9615 GN=APOE PE=1 SV=2	DVQPEPELERELEPK	DVQPEPELERELEPK	3	0.0058%+/-0.0007%	2	y12	75.28	0.126	75.28	0.0027	0.7698	HG114	17882	5.1e-05	-0.6	17591	#N/A	75.28	0.0026	0.7533	HG114_2	17866	6.8e-05	0.3	17677	#N/A	75.28	0.0029	0.7297	HG114_3	16790	6e-05	3.7	16969	#N/A	75.28	0.0059	0.7176	HG114_4	17276	5.4e-05	0.3	18065	#N/A
sp|P18649|APOE_CANLF	Apolipoprotein E OS=Canis lupus familiaris OX=9615 GN=APOE PE=1 SV=2	DVQPEPELERELEPK	DVQPEPELERELEPK	3	0.0058%+/-0.0007%	2	y10	75.28	0.126	75.28	0.0027	0.7698	HG114	17882	5.1e-05	-0.6	17591	#N/A	75.28	0.0026	0.7533	HG114_2	17866	6.8e-05	0.3	17677	#N/A	75.28	0.0029	0.7297	HG114_3	16790	6e-05	3.7	16969	#N/A	75.28	0.0059	0.7176	HG114_4	17276	5.4e-05	0.3	18065	#N/A
sp|P18649|APOE_CANLF	Apolipoprotein E OS=Canis lupus familiaris OX=9615 GN=APOE PE=1 SV=2	VQQELEPEAGWQTGQPWEAALAR	VQQELEPEAGWQTGQPWEAALAR	3	0.0765%+/-0.0065%	1	y11	73.67	0.085	73.65	0.0007	0.9916	HG114	248265	0.000712	-1.9	244230	#N/A	73.71	0.0007	0.981	HG114_2	224839	0.000852	-1.4	222470	#N/A	73.71	0.0008	0.9871	HG114_3	216680	0.000778	-0.5	218990	#N/A	73.6	0.0008	0.9673	HG114_4	230553	0.000718	-0.7	241080	#N/A
sp|P18649|APOE_CANLF	Apolipoprotein E OS=Canis lupus familiaris OX=9615 GN=APOE PE=1 SV=2	VQQELEPEAGWQTGQPWEAALAR	VQQELEPEAGWQTGQPWEAALAR	3	0.0765%+/-0.0065%	1	y10	73.67	0.085	73.65	0.0007	0.9916	HG114	248265	0.000712	-1.9	244230	#N/A	73.71	0.0007	0.981	HG114_2	224839	0.000852	-1.4	222470	#N/A	73.71	0.0008	0.9871	HG114_3	216680	0.000778	-0.5	218990	#N/A	73.6	0.0008	0.9673	HG114_4	230553	0.000718	-0.7	241080	#N/A
sp|P18649|APOE_CANLF	Apolipoprotein E OS=Canis lupus familiaris OX=9615 GN=APOE PE=1 SV=2	VQQELEPEAGWQTGQPWEAALAR	VQQELEPEAGWQTGQPWEAALAR	3	0.0765%+/-0.0065%	1	y8	73.67	0.085	73.65	0.0007	0.9916	HG114	248265	0.000712	-1.9	244230	#N/A	73.71	0.0007	0.981	HG114_2	224839	0.000852	-1.4	222470	#N/A	73.71	0.0008	0.9871	HG114_3	216680	0.000778	-0.5	218990	#N/A	73.6	0.0008	0.9673	HG114_4	230553	0.000718	-0.7	241080	#N/A
sp|P18649|APOE_CANLF	Apolipoprotein E OS=Canis lupus familiaris OX=9615 GN=APOE PE=1 SV=2	AYKAELDEQLGPMTSETQAR	AYKAELDEQLGPMTSETQAR	3	0.0076%+/-0.0014%	1	y10	75.25	0.18	75.24	0.0024	0.9124	HG114	27355	7.8e-05	0.4	26911	#N/A	75.29	0.0022	0.918	HG114_2	23933	9.1e-05	1.4	23681	#N/A	75.24	0.003	0.8757	HG114_3	21054	7.6e-05	2.7	21278	#N/A	75.24	0.0032	0.8901	HG114_4	18522	5.8e-05	2.1	19368	#N/A
sp|P18649|APOE_CANLF	Apolipoprotein E OS=Canis lupus familiaris OX=9615 GN=APOE PE=1 SV=2	AYKAELDEQLGPMTSETQAR	AYKAELDEQLGPMTSETQAR	3	0.0076%+/-0.0014%	1	y9	75.25	0.18	75.24	0.0024	0.9124	HG114	27355	7.8e-05	0.4	26911	#N/A	75.29	0.0022	0.918	HG114_2	23933	9.1e-05	1.4	23681	#N/A	75.24	0.003	0.8757	HG114_3	21054	7.6e-05	2.7	21278	#N/A	75.24	0.0032	0.8901	HG114_4	18522	5.8e-05	2.1	19368	#N/A
sp|P18649|APOE_CANLF	Apolipoprotein E OS=Canis lupus familiaris OX=9615 GN=APOE PE=1 SV=2	AYKAELDEQLGPMTSETQAR	AYKAELDEQLGPMTSETQAR	3	0.0076%+/-0.0014%	1	y7	75.25	0.18	75.24	0.0024	0.9124	HG114	27355	7.8e-05	0.4	26911	#N/A	75.29	0.0022	0.918	HG114_2	23933	9.1e-05	1.4	23681	#N/A	75.24	0.003	0.8757	HG114_3	21054	7.6e-05	2.7	21278	#N/A	75.24	0.0032	0.8901	HG114_4	18522	5.8e-05	2.1	19368	#N/A
sp|P18649|APOE_CANLF	Apolipoprotein E OS=Canis lupus familiaris OX=9615 GN=APOE PE=1 SV=2	AELDEQLGPMTSETQAR	AELDEQLGPMTSETQAR	2	0.1412%+/-0.0186%	1	y11	47.47	0.132	47.51	0.002	0.9874	HG114	420316	0.001206	-0.3	507280	#N/A	47.61	0.0018	0.9811	HG114_2	419832	0.001591	0.5	524870	#N/A	47.48	0.0017	0.9881	HG114_3	430605	0.001546	1.6	527260	#N/A	47.3	0.0016	0.976	HG114_4	419133	0.001305	1.5	534460	#N/A
sp|P18649|APOE_CANLF	Apolipoprotein E OS=Canis lupus familiaris OX=9615 GN=APOE PE=1 SV=2	AELDEQLGPMTSETQAR	AELDEQLGPMTSETQAR	2	0.1412%+/-0.0186%	1	y10	47.47	0.132	47.51	0.002	0.9874	HG114	420316	0.001206	-0.3	507280	#N/A	47.61	0.0018	0.9811	HG114_2	419832	0.001591	0.5	524870	#N/A	47.48	0.0017	0.9881	HG114_3	430605	0.001546	1.6	527260	#N/A	47.3	0.0016	0.976	HG114_4	419133	0.001305	1.5	534460	#N/A
sp|P18649|APOE_CANLF	Apolipoprotein E OS=Canis lupus familiaris OX=9615 GN=APOE PE=1 SV=2	AELDEQLGPMTSETQAR	AELDEQLGPMTSETQAR	2	0.1412%+/-0.0186%	1	y9	47.47	0.132	47.51	0.002	0.9874	HG114	420316	0.001206	-0.3	507280	#N/A	47.61	0.0018	0.9811	HG114_2	419832	0.001591	0.5	524870	#N/A	47.48	0.0017	0.9881	HG114_3	430605	0.001546	1.6	527260	#N/A	47.3	0.0016	0.976	HG114_4	419133	0.001305	1.5	534460	#N/A
sp|P18649|APOE_CANLF	Apolipoprotein E OS=Canis lupus familiaris OX=9615 GN=APOE PE=1 SV=2	AELDEQLGPMTSETQAR	AELDEQLGPMTSETQAR	3	0.0327%+/-0.0066%	1	y10	47.47	0.202	47.51	0.002	0.9687	HG114	95335	0.000273	-0.2	507280	#N/A	47.61	0.0018	0.958	HG114_2	110632	0.000419	2.4	524870	#N/A	47.48	0.0017	0.9585	HG114_3	91095	0.000327	2	527260	#N/A	47.3	0.0016	0.98	HG114_4	91983	0.000286	1.8	534460	#N/A
sp|P18649|APOE_CANLF	Apolipoprotein E OS=Canis lupus familiaris OX=9615 GN=APOE PE=1 SV=2	AELDEQLGPMTSETQAR	AELDEQLGPMTSETQAR	3	0.0327%+/-0.0066%	1	y7	47.47	0.202	47.51	0.002	0.9687	HG114	95335	0.000273	-0.2	507280	#N/A	47.61	0.0018	0.958	HG114_2	110632	0.000419	2.4	524870	#N/A	47.48	0.0017	0.9585	HG114_3	91095	0.000327	2	527260	#N/A	47.3	0.0016	0.98	HG114_4	91983	0.000286	1.8	534460	#N/A
sp|P18649|APOE_CANLF	Apolipoprotein E OS=Canis lupus familiaris OX=9615 GN=APOE PE=1 SV=2	AELDEQLGPMTSETQAR	AELDEQLGPMTSETQAR	3	0.0327%+/-0.0066%	1	y6	47.47	0.202	47.51	0.002	0.9687	HG114	95335	0.000273	-0.2	507280	#N/A	47.61	0.0018	0.958	HG114_2	110632	0.000419	2.4	524870	#N/A	47.48	0.0017	0.9585	HG114_3	91095	0.000327	2	527260	#N/A	47.3	0.0016	0.98	HG114_4	91983	0.000286	1.8	534460	#N/A
sp|P18649|APOE_CANLF	Apolipoprotein E OS=Canis lupus familiaris OX=9615 GN=APOE PE=1 SV=2	VAKELQAAQAR	VAKELQAAQAR	2	0.0033%+/-0.0003%	1	y8	75.33	0.091	75.38	0.0033	0.948	HG114	11814	3.4e-05	6.9	11622	#N/A	75.27	0.0079	0.8803	HG114_2	9498	3.6e-05	0.9	9398.3	#N/A	75.38	0.0071	0.9232	HG114_3	9551	3.4e-05	1.2	9652.4	#N/A	75.27	0.0047	0.9	HG114_4	9298	2.9e-05	1.1	9722.6	#N/A
sp|P18649|APOE_CANLF	Apolipoprotein E OS=Canis lupus familiaris OX=9615 GN=APOE PE=1 SV=2	VAKELQAAQAR	VAKELQAAQAR	2	0.0033%+/-0.0003%	1	y7	75.33	0.091	75.38	0.0033	0.948	HG114	11814	3.4e-05	6.9	11622	#N/A	75.27	0.0079	0.8803	HG114_2	9498	3.6e-05	0.9	9398.3	#N/A	75.38	0.0071	0.9232	HG114_3	9551	3.4e-05	1.2	9652.4	#N/A	75.27	0.0047	0.9	HG114_4	9298	2.9e-05	1.1	9722.6	#N/A
sp|P18649|APOE_CANLF	Apolipoprotein E OS=Canis lupus familiaris OX=9615 GN=APOE PE=1 SV=2	VAKELQAAQAR	VAKELQAAQAR	2	0.0033%+/-0.0003%	1	y6	75.33	0.091	75.38	0.0033	0.948	HG114	11814	3.4e-05	6.9	11622	#N/A	75.27	0.0079	0.8803	HG114_2	9498	3.6e-05	0.9	9398.3	#N/A	75.38	0.0071	0.9232	HG114_3	9551	3.4e-05	1.2	9652.4	#N/A	75.27	0.0047	0.9	HG114_4	9298	2.9e-05	1.1	9722.6	#N/A
sp|P18649|APOE_CANLF	Apolipoprotein E OS=Canis lupus familiaris OX=9615 GN=APOE PE=1 SV=2	SWFEPLLEDMQR	SWFEPLLEDMQR	2	0.0049%+/-0.0008%	1	y10	75.24	0.163	75.24	0.0023	0.8801	HG114	17893	5.1e-05	0.3	17603	#N/A	75.24	0.0027	0.8382	HG114_2	15344	5.8e-05	3.1	15182	#N/A	75.24	0.0032	0.9008	HG114_3	12593	4.5e-05	2.6	12728	#N/A	75.24	0.004	0.837	HG114_4	12754	4e-05	2.4	13336	#N/A
sp|P18649|APOE_CANLF	Apolipoprotein E OS=Canis lupus familiaris OX=9615 GN=APOE PE=1 SV=2	SWFEPLLEDMQR	SWFEPLLEDMQR	2	0.0049%+/-0.0008%	1	y8	75.24	0.163	75.24	0.0023	0.8801	HG114	17893	5.1e-05	0.3	17603	#N/A	75.24	0.0027	0.8382	HG114_2	15344	5.8e-05	3.1	15182	#N/A	75.24	0.0032	0.9008	HG114_3	12593	4.5e-05	2.6	12728	#N/A	75.24	0.004	0.837	HG114_4	12754	4e-05	2.4	13336	#N/A
sp|P18649|APOE_CANLF	Apolipoprotein E OS=Canis lupus familiaris OX=9615 GN=APOE PE=1 SV=2	SWFEPLLEDMQR	SWFEPLLEDMQR	2	0.0049%+/-0.0008%	1	b2	75.24	0.163	75.24	0.0023	0.8801	HG114	17893	5.1e-05	0.3	17603	#N/A	75.24	0.0027	0.8382	HG114_2	15344	5.8e-05	3.1	15182	#N/A	75.24	0.0032	0.9008	HG114_3	12593	4.5e-05	2.6	12728	#N/A	75.24	0.004	0.837	HG114_4	12754	4e-05	2.4	13336	#N/A
sp|P18649|APOE_CANLF	Apolipoprotein E OS=Canis lupus familiaris OX=9615 GN=APOE PE=1 SV=2	QWDGLVEK	QWDGLVEK	2	0.0756%+/-0.0075%	1	y6	39.36	0.099	39.38	0.0022	0.8405	HG114	236672	0.000679	-1.9	232830	#N/A	39.59	0.0023	0.8879	HG114_2	222733	0.000844	1	220380	#N/A	39.28	0.0025	0.8308	HG114_3	219996	0.00079	2.5	222340	#N/A	39.18	0.0013	0.897	HG114_4	228387	0.000711	1.4	238820	#N/A
sp|P18649|APOE_CANLF	Apolipoprotein E OS=Canis lupus familiaris OX=9615 GN=APOE PE=1 SV=2	QWDGLVEK	QWDGLVEK	2	0.0756%+/-0.0075%	1	y5	39.36	0.099	39.38	0.0022	0.8405	HG114	236672	0.000679	-1.9	232830	#N/A	39.59	0.0023	0.8879	HG114_2	222733	0.000844	1	220380	#N/A	39.28	0.0025	0.8308	HG114_3	219996	0.00079	2.5	222340	#N/A	39.18	0.0013	0.897	HG114_4	228387	0.000711	1.4	238820	#N/A
sp|P18649|APOE_CANLF	Apolipoprotein E OS=Canis lupus familiaris OX=9615 GN=APOE PE=1 SV=2	QWDGLVEK	QWDGLVEK	2	0.0756%+/-0.0075%	1	y4	39.36	0.099	39.38	0.0022	0.8405	HG114	236672	0.000679	-1.9	232830	#N/A	39.59	0.0023	0.8879	HG114_2	222733	0.000844	1	220380	#N/A	39.28	0.0025	0.8308	HG114_3	219996	0.00079	2.5	222340	#N/A	39.18	0.0013	0.897	HG114_4	228387	0.000711	1.4	238820	#N/A
sp|P18649|APOE_CANLF	Apolipoprotein E OS=Canis lupus familiaris OX=9615 GN=APOE PE=1 SV=2	VQAAVATIPTSKPVEEP	VQAAVATIPTSKPVEEP	2	0.0099%+/-0.0007%	1	y12	75.33	0.07	75.33	0.0019	0.8875	HG114	31518	9e-05	-2.1	31006	#N/A	75.33	0.0028	0.838	HG114_2	25529	9.7e-05	-2.6	25260	#N/A	75.33	0.0029	0.8751	HG114_3	29305	0.000105	-2.9	29617	#N/A	75.33	0.004	0.8782	HG114_4	33465	0.000104	-1.9	34993	#N/A
sp|P18649|APOE_CANLF	Apolipoprotein E OS=Canis lupus familiaris OX=9615 GN=APOE PE=1 SV=2	VQAAVATIPTSKPVEEP	VQAAVATIPTSKPVEEP	2	0.0099%+/-0.0007%	1	y9	75.33	0.07	75.33	0.0019	0.8875	HG114	31518	9e-05	-2.1	31006	#N/A	75.33	0.0028	0.838	HG114_2	25529	9.7e-05	-2.6	25260	#N/A	75.33	0.0029	0.8751	HG114_3	29305	0.000105	-2.9	29617	#N/A	75.33	0.004	0.8782	HG114_4	33465	0.000104	-1.9	34993	#N/A
sp|P18649|APOE_CANLF	Apolipoprotein E OS=Canis lupus familiaris OX=9615 GN=APOE PE=1 SV=2	VQAAVATIPTSKPVEEP	VQAAVATIPTSKPVEEP	2	0.0099%+/-0.0007%	1	b4	75.33	0.07	75.33	0.0019	0.8875	HG114	31518	9e-05	-2.1	31006	#N/A	75.33	0.0028	0.838	HG114_2	25529	9.7e-05	-2.6	25260	#N/A	75.33	0.0029	0.8751	HG114_3	29305	0.000105	-2.9	29617	#N/A	75.33	0.004	0.8782	HG114_4	33465	0.000104	-1.9	34993	#N/A
sp|P19540|FA9_CANLF	Coagulation factor IX OS=Canis lupus familiaris OX=9615 GN=F9 PE=1 SV=1	NC[+57]ELDVTC[+57]NIK	NCELDVTCNIK	2	0.0206%+/-0.0034%	1	y9	39.3	0.165	39.35	0.0014	0.9463	HG114	57730	0.000166	-4.1	56792	#N/A	39.51	0.0016	0.9728	HG114_2	64659	0.000245	-2.9	63977	#N/A	39.2	0.0014	0.9461	HG114_3	60933	0.000219	-2.2	61583	#N/A	39.15	0.0015	0.9485	HG114_4	62177	0.000194	-1.9	65017	#N/A
sp|P19540|FA9_CANLF	Coagulation factor IX OS=Canis lupus familiaris OX=9615 GN=F9 PE=1 SV=1	NC[+57]ELDVTC[+57]NIK	NCELDVTCNIK	2	0.0206%+/-0.0034%	1	y8	39.3	0.165	39.35	0.0014	0.9463	HG114	57730	0.000166	-4.1	56792	#N/A	39.51	0.0016	0.9728	HG114_2	64659	0.000245	-2.9	63977	#N/A	39.2	0.0014	0.9461	HG114_3	60933	0.000219	-2.2	61583	#N/A	39.15	0.0015	0.9485	HG114_4	62177	0.000194	-1.9	65017	#N/A
sp|P19540|FA9_CANLF	Coagulation factor IX OS=Canis lupus familiaris OX=9615 GN=F9 PE=1 SV=1	NC[+57]ELDVTC[+57]NIK	NCELDVTCNIK	2	0.0206%+/-0.0034%	1	y7	39.3	0.165	39.35	0.0014	0.9463	HG114	57730	0.000166	-4.1	56792	#N/A	39.51	0.0016	0.9728	HG114_2	64659	0.000245	-2.9	63977	#N/A	39.2	0.0014	0.9461	HG114_3	60933	0.000219	-2.2	61583	#N/A	39.15	0.0015	0.9485	HG114_4	62177	0.000194	-1.9	65017	#N/A
sp|P19540|FA9_CANLF	Coagulation factor IX OS=Canis lupus familiaris OX=9615 GN=F9 PE=1 SV=1	VVC[+57]SC[+57]TTGYQLAEDQR	VVCSCTTGYQLAEDQR	2	0.0046%+/-0.0006%	1	y11	35.62	0.127	35.68	0.003	0.8971	HG114	14401	4.1e-05	-1.2	38852	#N/A	35.78	0.0023	0.9038	HG114_2	14266	5.4e-05	3.1	38691	#N/A	35.53	0.0022	0.9274	HG114_3	12425	4.5e-05	0.4	34204	#N/A	35.48	0.0028	0.9166	HG114_4	13665	4.3e-05	0	39006	#N/A
sp|P19540|FA9_CANLF	Coagulation factor IX OS=Canis lupus familiaris OX=9615 GN=F9 PE=1 SV=1	VVC[+57]SC[+57]TTGYQLAEDQR	VVCSCTTGYQLAEDQR	2	0.0046%+/-0.0006%	1	y9	35.62	0.127	35.68	0.003	0.8971	HG114	14401	4.1e-05	-1.2	38852	#N/A	35.78	0.0023	0.9038	HG114_2	14266	5.4e-05	3.1	38691	#N/A	35.53	0.0022	0.9274	HG114_3	12425	4.5e-05	0.4	34204	#N/A	35.48	0.0028	0.9166	HG114_4	13665	4.3e-05	0	39006	#N/A
sp|P19540|FA9_CANLF	Coagulation factor IX OS=Canis lupus familiaris OX=9615 GN=F9 PE=1 SV=1	VVC[+57]SC[+57]TTGYQLAEDQR	VVCSCTTGYQLAEDQR	2	0.0046%+/-0.0006%	1	y2	35.62	0.127	35.68	0.003	0.8971	HG114	14401	4.1e-05	-1.2	38852	#N/A	35.78	0.0023	0.9038	HG114_2	14266	5.4e-05	3.1	38691	#N/A	35.53	0.0022	0.9274	HG114_3	12425	4.5e-05	0.4	34204	#N/A	35.48	0.0028	0.9166	HG114_4	13665	4.3e-05	0	39006	#N/A
sp|P19540|FA9_CANLF	Coagulation factor IX OS=Canis lupus familiaris OX=9615 GN=F9 PE=1 SV=1	VVC[+57]SC[+57]TTGYQLAEDQR	VVCSCTTGYQLAEDQR	3	0.0079%+/-0.001%	1	y6	35.62	0.129	35.68	0.003	0.9445	HG114	25092	7.2e-05	-0.4	38852	#N/A	35.78	0.0023	0.9561	HG114_2	24838	9.4e-05	1.2	38691	#N/A	35.53	0.0022	0.9487	HG114_3	21418	7.7e-05	-0.1	34204	#N/A	35.48	0.0028	0.913	HG114_4	23638	7.4e-05	-0.1	39006	#N/A
sp|P19540|FA9_CANLF	Coagulation factor IX OS=Canis lupus familiaris OX=9615 GN=F9 PE=1 SV=1	VVC[+57]SC[+57]TTGYQLAEDQR	VVCSCTTGYQLAEDQR	3	0.0079%+/-0.001%	1	y5	35.62	0.129	35.68	0.003	0.9445	HG114	25092	7.2e-05	-0.4	38852	#N/A	35.78	0.0023	0.9561	HG114_2	24838	9.4e-05	1.2	38691	#N/A	35.53	0.0022	0.9487	HG114_3	21418	7.7e-05	-0.1	34204	#N/A	35.48	0.0028	0.913	HG114_4	23638	7.4e-05	-0.1	39006	#N/A
sp|P19540|FA9_CANLF	Coagulation factor IX OS=Canis lupus familiaris OX=9615 GN=F9 PE=1 SV=1	VVC[+57]SC[+57]TTGYQLAEDQR	VVCSCTTGYQLAEDQR	3	0.0079%+/-0.001%	1	y4	35.62	0.129	35.68	0.003	0.9445	HG114	25092	7.2e-05	-0.4	38852	#N/A	35.78	0.0023	0.9561	HG114_2	24838	9.4e-05	1.2	38691	#N/A	35.53	0.0022	0.9487	HG114_3	21418	7.7e-05	-0.1	34204	#N/A	35.48	0.0028	0.913	HG114_4	23638	7.4e-05	-0.1	39006	#N/A
sp|P19540|FA9_CANLF	Coagulation factor IX OS=Canis lupus familiaris OX=9615 GN=F9 PE=1 SV=1	SC[+57]EPAVPFPC[+57]GR	SCEPAVPFPCGR	2	0.0561%+/-0.0086%	1	y9	45.23	0.154	45.26	0.0015	0.9051	HG114	158365	0.000454	-1.6	155790	#N/A	45.41	0.0014	0.8987	HG114_2	157091	0.000595	1.4	155430	#N/A	45.15	0.0016	0.8973	HG114_3	149803	0.000538	1.6	151400	#N/A	45.1	0.0014	0.9004	HG114_4	211074	0.000657	2	220710	#N/A
sp|P19540|FA9_CANLF	Coagulation factor IX OS=Canis lupus familiaris OX=9615 GN=F9 PE=1 SV=1	SC[+57]EPAVPFPC[+57]GR	SCEPAVPFPCGR	2	0.0561%+/-0.0086%	1	y6	45.23	0.154	45.26	0.0015	0.9051	HG114	158365	0.000454	-1.6	155790	#N/A	45.41	0.0014	0.8987	HG114_2	157091	0.000595	1.4	155430	#N/A	45.15	0.0016	0.8973	HG114_3	149803	0.000538	1.6	151400	#N/A	45.1	0.0014	0.9004	HG114_4	211074	0.000657	2	220710	#N/A
sp|P19540|FA9_CANLF	Coagulation factor IX OS=Canis lupus familiaris OX=9615 GN=F9 PE=1 SV=1	SC[+57]EPAVPFPC[+57]GR	SCEPAVPFPCGR	2	0.0561%+/-0.0086%	1	b6	45.23	0.154	45.26	0.0015	0.9051	HG114	158365	0.000454	-1.6	155790	#N/A	45.41	0.0014	0.8987	HG114_2	157091	0.000595	1.4	155430	#N/A	45.15	0.0016	0.8973	HG114_3	149803	0.000538	1.6	151400	#N/A	45.1	0.0014	0.9004	HG114_4	211074	0.000657	2	220710	#N/A
sp|P19540|FA9_CANLF	Coagulation factor IX OS=Canis lupus familiaris OX=9615 GN=F9 PE=1 SV=1	VSVPHISMTR	VSVPHISMTR	2	0.0059%+/-0.0029%	1	y7	74.99	0.487	74.65	0.0032	0.8866	HG114	20903	6e-05	-3.2	20563	#N/A	75.32	0.0031	0.7295	HG114_2	14284	5.4e-05	-0.6	14134	#N/A	74.71	0.0021	0.8166	HG114_3	26546	9.5e-05	-2.2	26829	#N/A	75.27	0.0032	0.6636	HG114_4	8232	2.6e-05	-1.7	8608.4	#N/A
sp|P19540|FA9_CANLF	Coagulation factor IX OS=Canis lupus familiaris OX=9615 GN=F9 PE=1 SV=1	VSVPHISMTR	VSVPHISMTR	2	0.0059%+/-0.0029%	1	y5	74.99	0.487	74.65	0.0032	0.8866	HG114	20903	6e-05	-3.2	20563	#N/A	75.32	0.0031	0.7295	HG114_2	14284	5.4e-05	-0.6	14134	#N/A	74.71	0.0021	0.8166	HG114_3	26546	9.5e-05	-2.2	26829	#N/A	75.27	0.0032	0.6636	HG114_4	8232	2.6e-05	-1.7	8608.4	#N/A
sp|P19540|FA9_CANLF	Coagulation factor IX OS=Canis lupus familiaris OX=9615 GN=F9 PE=1 SV=1	VSVPHISMTR	VSVPHISMTR	2	0.0059%+/-0.0029%	2	y7	74.99	0.487	74.65	0.0032	0.8866	HG114	20903	6e-05	-3.2	20563	#N/A	75.32	0.0031	0.7295	HG114_2	14284	5.4e-05	-0.6	14134	#N/A	74.71	0.0021	0.8166	HG114_3	26546	9.5e-05	-2.2	26829	#N/A	75.27	0.0032	0.6636	HG114_4	8232	2.6e-05	-1.7	8608.4	#N/A
sp|P19540|FA9_CANLF	Coagulation factor IX OS=Canis lupus familiaris OX=9615 GN=F9 PE=1 SV=1	VDAFC[+57]GGSIINEK	VDAFCGGSIINEK	2	0.0078%+/-0.0008%	1	y9	47.3	0.099	47.36	0.0029	0.9319	HG114	25030	7.2e-05	-0.7	24623	#N/A	47.47	0.005	0.9404	HG114_2	23613	8.9e-05	1.2	23364	#N/A	47.16	0.0052	0.9543	HG114_3	21132	7.6e-05	1.3	21358	#N/A	47.21	0.0036	0.959	HG114_4	24226	7.5e-05	1.9	25332	#N/A
sp|P19540|FA9_CANLF	Coagulation factor IX OS=Canis lupus familiaris OX=9615 GN=F9 PE=1 SV=1	VDAFC[+57]GGSIINEK	VDAFCGGSIINEK	2	0.0078%+/-0.0008%	1	y8	47.3	0.099	47.36	0.0029	0.9319	HG114	25030	7.2e-05	-0.7	24623	#N/A	47.47	0.005	0.9404	HG114_2	23613	8.9e-05	1.2	23364	#N/A	47.16	0.0052	0.9543	HG114_3	21132	7.6e-05	1.3	21358	#N/A	47.21	0.0036	0.959	HG114_4	24226	7.5e-05	1.9	25332	#N/A
sp|P19540|FA9_CANLF	Coagulation factor IX OS=Canis lupus familiaris OX=9615 GN=F9 PE=1 SV=1	VDAFC[+57]GGSIINEK	VDAFCGGSIINEK	2	0.0078%+/-0.0008%	1	b3	47.3	0.099	47.36	0.0029	0.9319	HG114	25030	7.2e-05	-0.7	24623	#N/A	47.47	0.005	0.9404	HG114_2	23613	8.9e-05	1.2	23364	#N/A	47.16	0.0052	0.9543	HG114_3	21132	7.6e-05	1.3	21358	#N/A	47.21	0.0036	0.959	HG114_4	24226	7.5e-05	1.9	25332	#N/A
sp|P19540|FA9_CANLF	Coagulation factor IX OS=Canis lupus familiaris OX=9615 GN=F9 PE=1 SV=1	WVVTAAHC[+57]IEPDVK	WVVTAAHCIEPDVK	2	0.0045%+/-0.001%	1	y11	75.33	0.216	75.33	0.0026	0.7545	HG114	16081	4.6e-05	2.6	34252	#N/A	75.35	0.0035	0.7367	HG114_2	15238	5.8e-05	3.8	30779	#N/A	75.33	0.003	0.6833	HG114_3	11409	4.1e-05	1.1	25931	#N/A	75.33	0.0049	0.698	HG114_4	11216	3.5e-05	1.6	24005	#N/A
sp|P19540|FA9_CANLF	Coagulation factor IX OS=Canis lupus familiaris OX=9615 GN=F9 PE=1 SV=1	WVVTAAHC[+57]IEPDVK	WVVTAAHCIEPDVK	2	0.0045%+/-0.001%	1	b2	75.33	0.216	75.33	0.0026	0.7545	HG114	16081	4.6e-05	2.6	34252	#N/A	75.35	0.0035	0.7367	HG114_2	15238	5.8e-05	3.8	30779	#N/A	75.33	0.003	0.6833	HG114_3	11409	4.1e-05	1.1	25931	#N/A	75.33	0.0049	0.698	HG114_4	11216	3.5e-05	1.6	24005	#N/A
sp|P19540|FA9_CANLF	Coagulation factor IX OS=Canis lupus familiaris OX=9615 GN=F9 PE=1 SV=1	WVVTAAHC[+57]IEPDVK	WVVTAAHCIEPDVK	2	0.0045%+/-0.001%	2	b3	75.33	0.216	75.33	0.0026	0.7545	HG114	16081	4.6e-05	2.6	34252	#N/A	75.35	0.0035	0.7367	HG114_2	15238	5.8e-05	3.8	30779	#N/A	75.33	0.003	0.6833	HG114_3	11409	4.1e-05	1.1	25931	#N/A	75.33	0.0049	0.698	HG114_4	11216	3.5e-05	1.6	24005	#N/A
sp|P19540|FA9_CANLF	Coagulation factor IX OS=Canis lupus familiaris OX=9615 GN=F9 PE=1 SV=1	WVVTAAHC[+57]IEPDVK	WVVTAAHCIEPDVK	3	0.005%+/-0.001%	1	y2	75.33	0.198	75.33	0.0026	0.7449	HG114	18736	5.4e-05	3.6	34252	#N/A	75.35	0.0035	0.7894	HG114_2	15869	6e-05	9.8	30779	#N/A	75.33	0.003	0.757	HG114_3	14249	5.1e-05	7.6	25931	#N/A	75.33	0.0049	0.7231	HG114_4	11741	3.7e-05	11.9	24005	#N/A
sp|P19540|FA9_CANLF	Coagulation factor IX OS=Canis lupus familiaris OX=9615 GN=F9 PE=1 SV=1	WVVTAAHC[+57]IEPDVK	WVVTAAHCIEPDVK	3	0.005%+/-0.001%	2	y12	75.33	0.198	75.33	0.0026	0.7449	HG114	18736	5.4e-05	3.6	34252	#N/A	75.35	0.0035	0.7894	HG114_2	15869	6e-05	9.8	30779	#N/A	75.33	0.003	0.757	HG114_3	14249	5.1e-05	7.6	25931	#N/A	75.33	0.0049	0.7231	HG114_4	11741	3.7e-05	11.9	24005	#N/A
sp|P19540|FA9_CANLF	Coagulation factor IX OS=Canis lupus familiaris OX=9615 GN=F9 PE=1 SV=1	WVVTAAHC[+57]IEPDVK	WVVTAAHCIEPDVK	3	0.005%+/-0.001%	2	y11	75.33	0.198	75.33	0.0026	0.7449	HG114	18736	5.4e-05	3.6	34252	#N/A	75.35	0.0035	0.7894	HG114_2	15869	6e-05	9.8	30779	#N/A	75.33	0.003	0.757	HG114_3	14249	5.1e-05	7.6	25931	#N/A	75.33	0.0049	0.7231	HG114_4	11741	3.7e-05	11.9	24005	#N/A
sp|P19540|FA9_CANLF	Coagulation factor IX OS=Canis lupus familiaris OX=9615 GN=F9 PE=1 SV=1	ITIVAGEHNTEKR	ITIVAGEHNTEKR	3	0.0025%+/-0.0003%	2	y12	75.31	0.137	75.31	0.002	0.9119	HG114	7479	2.1e-05	0.9	7357.5	#N/A	75.31	0.0025	0.8735	HG114_2	7131	2.7e-05	3.1	7055.6	#N/A	75.31	0.0019	0.9434	HG114_3	7771	2.8e-05	-1.2	7854	#N/A	#N/A	0.0166	0	HG114_4	#N/A	#N/A	#N/A	#N/A	#N/A
sp|P19540|FA9_CANLF	Coagulation factor IX OS=Canis lupus familiaris OX=9615 GN=F9 PE=1 SV=1	ITIVAGEHNTEKR	ITIVAGEHNTEKR	3	0.0025%+/-0.0003%	2	y11	75.31	0.137	75.31	0.002	0.9119	HG114	7479	2.1e-05	0.9	7357.5	#N/A	75.31	0.0025	0.8735	HG114_2	7131	2.7e-05	3.1	7055.6	#N/A	75.31	0.0019	0.9434	HG114_3	7771	2.8e-05	-1.2	7854	#N/A	#N/A	0.0166	0	HG114_4	#N/A	#N/A	#N/A	#N/A	#N/A
sp|P19540|FA9_CANLF	Coagulation factor IX OS=Canis lupus familiaris OX=9615 GN=F9 PE=1 SV=1	ITIVAGEHNTEKR	ITIVAGEHNTEKR	3	0.0025%+/-0.0003%	2	y10	75.31	0.137	75.31	0.002	0.9119	HG114	7479	2.1e-05	0.9	7357.5	#N/A	75.31	0.0025	0.8735	HG114_2	7131	2.7e-05	3.1	7055.6	#N/A	75.31	0.0019	0.9434	HG114_3	7771	2.8e-05	-1.2	7854	#N/A	#N/A	0.0166	0	HG114_4	#N/A	#N/A	#N/A	#N/A	#N/A
sp|P19540|FA9_CANLF	Coagulation factor IX OS=Canis lupus familiaris OX=9615 GN=F9 PE=1 SV=1	FGSGYVSGWGR	FGSGYVSGWGR	2	0.0227%+/-0.0044%	1	y8	44.13	0.192	44.12	0.0024	0.9557	HG114	62772	0.00018	-2.2	61752	#N/A	44.32	0.0038	0.888	HG114_2	52860	0.0002	0.1	52303	#N/A	44.12	0.003	0.9558	HG114_3	73201	0.000263	0.8	73981	#N/A	43.96	0.0024	0.9247	HG114_4	85433	0.000266	1.4	89335	#N/A
sp|P19540|FA9_CANLF	Coagulation factor IX OS=Canis lupus familiaris OX=9615 GN=F9 PE=1 SV=1	FGSGYVSGWGR	FGSGYVSGWGR	2	0.0227%+/-0.0044%	1	y6	44.13	0.192	44.12	0.0024	0.9557	HG114	62772	0.00018	-2.2	61752	#N/A	44.32	0.0038	0.888	HG114_2	52860	0.0002	0.1	52303	#N/A	44.12	0.003	0.9558	HG114_3	73201	0.000263	0.8	73981	#N/A	43.96	0.0024	0.9247	HG114_4	85433	0.000266	1.4	89335	#N/A
sp|P19540|FA9_CANLF	Coagulation factor IX OS=Canis lupus familiaris OX=9615 GN=F9 PE=1 SV=1	FGSGYVSGWGR	FGSGYVSGWGR	2	0.0227%+/-0.0044%	1	y5	44.13	0.192	44.12	0.0024	0.9557	HG114	62772	0.00018	-2.2	61752	#N/A	44.32	0.0038	0.888	HG114_2	52860	0.0002	0.1	52303	#N/A	44.12	0.003	0.9558	HG114_3	73201	0.000263	0.8	73981	#N/A	43.96	0.0024	0.9247	HG114_4	85433	0.000266	1.4	89335	#N/A
sp|P19540|FA9_CANLF	Coagulation factor IX OS=Canis lupus familiaris OX=9615 GN=F9 PE=1 SV=1	SASILQYLK	SASILQYLK	2	0.0145%+/-0.0014%	1	y7	74.35	0.099	74.29	0.0012	0.9773	HG114	48073	0.000138	-1	47293	#N/A	74.49	0.0026	0.9801	HG114_2	42400	0.000161	0.7	41953	#N/A	74.49	0.0017	0.984	HG114_3	42508	0.000153	2.3	42961	#N/A	74.14	0.0017	0.9764	HG114_4	41350	0.000129	0.6	43238	#N/A
sp|P19540|FA9_CANLF	Coagulation factor IX OS=Canis lupus familiaris OX=9615 GN=F9 PE=1 SV=1	SASILQYLK	SASILQYLK	2	0.0145%+/-0.0014%	1	y6	74.35	0.099	74.29	0.0012	0.9773	HG114	48073	0.000138	-1	47293	#N/A	74.49	0.0026	0.9801	HG114_2	42400	0.000161	0.7	41953	#N/A	74.49	0.0017	0.984	HG114_3	42508	0.000153	2.3	42961	#N/A	74.14	0.0017	0.9764	HG114_4	41350	0.000129	0.6	43238	#N/A
sp|P19540|FA9_CANLF	Coagulation factor IX OS=Canis lupus familiaris OX=9615 GN=F9 PE=1 SV=1	SASILQYLK	SASILQYLK	2	0.0145%+/-0.0014%	1	y5	74.35	0.099	74.29	0.0012	0.9773	HG114	48073	0.000138	-1	47293	#N/A	74.49	0.0026	0.9801	HG114_2	42400	0.000161	0.7	41953	#N/A	74.49	0.0017	0.984	HG114_3	42508	0.000153	2.3	42961	#N/A	74.14	0.0017	0.9764	HG114_4	41350	0.000129	0.6	43238	#N/A
sp|P19708|SAA_CANLF	Serum amyloid A protein OS=Canis lupus familiaris OX=9615 GN=SAA1 PE=1 SV=2	ITDLLRFGDSGHGAEDSK	ITDLLRFGDSGHGAEDSK	3	0.0043%+/-0.0006%	1	y11	75.28	0.134	75.28	0.0043	0.8573	HG114	15307	4.4e-05	-1.7	15058	#N/A	75.28	0.0028	0.8629	HG114_2	13415	5.1e-05	-1.3	13273	#N/A	75.28	0.0021	0.8682	HG114_3	11469	4.1e-05	-0.3	11592	#N/A	75.28	0.0026	0.8498	HG114_4	11897	3.7e-05	-0.7	12441	#N/A
sp|P19708|SAA_CANLF	Serum amyloid A protein OS=Canis lupus familiaris OX=9615 GN=SAA1 PE=1 SV=2	ITDLLRFGDSGHGAEDSK	ITDLLRFGDSGHGAEDSK	3	0.0043%+/-0.0006%	1	y2	75.28	0.134	75.28	0.0043	0.8573	HG114	15307	4.4e-05	-1.7	15058	#N/A	75.28	0.0028	0.8629	HG114_2	13415	5.1e-05	-1.3	13273	#N/A	75.28	0.0021	0.8682	HG114_3	11469	4.1e-05	-0.3	11592	#N/A	75.28	0.0026	0.8498	HG114_4	11897	3.7e-05	-0.7	12441	#N/A
sp|P19708|SAA_CANLF	Serum amyloid A protein OS=Canis lupus familiaris OX=9615 GN=SAA1 PE=1 SV=2	ITDLLRFGDSGHGAEDSK	ITDLLRFGDSGHGAEDSK	3	0.0043%+/-0.0006%	1	b3	75.28	0.134	75.28	0.0043	0.8573	HG114	15307	4.4e-05	-1.7	15058	#N/A	75.28	0.0028	0.8629	HG114_2	13415	5.1e-05	-1.3	13273	#N/A	75.28	0.0021	0.8682	HG114_3	11469	4.1e-05	-0.3	11592	#N/A	75.28	0.0026	0.8498	HG114_4	11897	3.7e-05	-0.7	12441	#N/A
sp|P33703|APOH_CANLF	Beta-2-glycoprotein 1 OS=Canis lupus familiaris OX=9615 GN=APOH PE=2 SV=1	TC[+57]PKPDDIPFATVVPLK	TCPKPDDIPFATVVPLK	2	0.0714%+/-0.0087%	1	y13	75.29	0.122	75.29	0.0005	0.935	HG114	235653	0.000676	0.2	980200	#N/A	75.29	0.0005	0.935	HG114_2	201697	0.000764	1.7	861120	#N/A	75.29	0.0005	0.9385	HG114_3	224207	0.000805	0	942270	#N/A	75.29	0.0005	0.9135	HG114_4	196396	0.000611	0.5	1047700	#N/A
sp|P33703|APOH_CANLF	Beta-2-glycoprotein 1 OS=Canis lupus familiaris OX=9615 GN=APOH PE=2 SV=1	TC[+57]PKPDDIPFATVVPLK	TCPKPDDIPFATVVPLK	2	0.0714%+/-0.0087%	1	y3	75.29	0.122	75.29	0.0005	0.935	HG114	235653	0.000676	0.2	980200	#N/A	75.29	0.0005	0.935	HG114_2	201697	0.000764	1.7	861120	#N/A	75.29	0.0005	0.9385	HG114_3	224207	0.000805	0	942270	#N/A	75.29	0.0005	0.9135	HG114_4	196396	0.000611	0.5	1047700	#N/A
sp|P33703|APOH_CANLF	Beta-2-glycoprotein 1 OS=Canis lupus familiaris OX=9615 GN=APOH PE=2 SV=1	TC[+57]PKPDDIPFATVVPLK	TCPKPDDIPFATVVPLK	2	0.0714%+/-0.0087%	1	b8	75.29	0.122	75.29	0.0005	0.935	HG114	235653	0.000676	0.2	980200	#N/A	75.29	0.0005	0.935	HG114_2	201697	0.000764	1.7	861120	#N/A	75.29	0.0005	0.9385	HG114_3	224207	0.000805	0	942270	#N/A	75.29	0.0005	0.9135	HG114_4	196396	0.000611	0.5	1047700	#N/A
sp|P33703|APOH_CANLF	Beta-2-glycoprotein 1 OS=Canis lupus familiaris OX=9615 GN=APOH PE=2 SV=1	TC[+57]PKPDDIPFATVVPLK	TCPKPDDIPFATVVPLK	3	0.2442%+/-0.0174%	1	y7	75.29	0.071	75.29	0.0005	0.9321	HG114	760725	0.002182	-0.4	980200	#N/A	75.29	0.0005	0.9287	HG114_2	668609	0.002534	1.2	861120	#N/A	75.29	0.0005	0.9247	HG114_3	708126	0.002543	1.6	942270	#N/A	75.29	0.0005	0.9205	HG114_4	805539	0.002508	1.4	1047700	#N/A
sp|P33703|APOH_CANLF	Beta-2-glycoprotein 1 OS=Canis lupus familiaris OX=9615 GN=APOH PE=2 SV=1	TC[+57]PKPDDIPFATVVPLK	TCPKPDDIPFATVVPLK	3	0.2442%+/-0.0174%	1	y3	75.29	0.071	75.29	0.0005	0.9321	HG114	760725	0.002182	-0.4	980200	#N/A	75.29	0.0005	0.9287	HG114_2	668609	0.002534	1.2	861120	#N/A	75.29	0.0005	0.9247	HG114_3	708126	0.002543	1.6	942270	#N/A	75.29	0.0005	0.9205	HG114_4	805539	0.002508	1.4	1047700	#N/A
sp|P33703|APOH_CANLF	Beta-2-glycoprotein 1 OS=Canis lupus familiaris OX=9615 GN=APOH PE=2 SV=1	TC[+57]PKPDDIPFATVVPLK	TCPKPDDIPFATVVPLK	3	0.2442%+/-0.0174%	1	b8	75.29	0.071	75.29	0.0005	0.9321	HG114	760725	0.002182	-0.4	980200	#N/A	75.29	0.0005	0.9287	HG114_2	668609	0.002534	1.2	861120	#N/A	75.29	0.0005	0.9247	HG114_3	708126	0.002543	1.6	942270	#N/A	75.29	0.0005	0.9205	HG114_4	805539	0.002508	1.4	1047700	#N/A
sp|P33703|APOH_CANLF	Beta-2-glycoprotein 1 OS=Canis lupus familiaris OX=9615 GN=APOH PE=2 SV=1	TFYDPGEQIAYTC[+57]QPGYVFR	TFYDPGEQIAYTCQPGYVFR	3	0.0949%+/-0.011%	1	y10	72.78	0.116	72.73	0.0007	0.9824	HG114	323145	0.000927	-1	317900	#N/A	72.88	0.0007	0.9622	HG114_2	272497	0.001033	0.8	269620	#N/A	72.78	0.0007	0.9859	HG114_3	287943	0.001034	2.3	291010	#N/A	72.73	0.0007	0.9734	HG114_4	257788	0.000803	1.2	269560	#N/A
sp|P33703|APOH_CANLF	Beta-2-glycoprotein 1 OS=Canis lupus familiaris OX=9615 GN=APOH PE=2 SV=1	TFYDPGEQIAYTC[+57]QPGYVFR	TFYDPGEQIAYTCQPGYVFR	3	0.0949%+/-0.011%	1	y8	72.78	0.116	72.73	0.0007	0.9824	HG114	323145	0.000927	-1	317900	#N/A	72.88	0.0007	0.9622	HG114_2	272497	0.001033	0.8	269620	#N/A	72.78	0.0007	0.9859	HG114_3	287943	0.001034	2.3	291010	#N/A	72.73	0.0007	0.9734	HG114_4	257788	0.000803	1.2	269560	#N/A
sp|P33703|APOH_CANLF	Beta-2-glycoprotein 1 OS=Canis lupus familiaris OX=9615 GN=APOH PE=2 SV=1	TFYDPGEQIAYTC[+57]QPGYVFR	TFYDPGEQIAYTCQPGYVFR	3	0.0949%+/-0.011%	1	y6	72.78	0.116	72.73	0.0007	0.9824	HG114	323145	0.000927	-1	317900	#N/A	72.88	0.0007	0.9622	HG114_2	272497	0.001033	0.8	269620	#N/A	72.78	0.0007	0.9859	HG114_3	287943	0.001034	2.3	291010	#N/A	72.73	0.0007	0.9734	HG114_4	257788	0.000803	1.2	269560	#N/A
sp|P33703|APOH_CANLF	Beta-2-glycoprotein 1 OS=Canis lupus familiaris OX=9615 GN=APOH PE=2 SV=1	RFTC[+57]PLTGVWPTNTVR	RFTCPLTGVWPTNTVR	3	0.0064%+/-0.0009%	1	y7	75.38	0.14	75.38	0.0031	0.864	HG114	24391	7e-05	5.5	23995	#N/A	75.38	0.0032	0.9417	HG114_2	19329	7.3e-05	5.7	19125	#N/A	75.38	0.0038	0.8956	HG114_3	16308	5.9e-05	7.5	16482	#N/A	75.38	0.0054	0.8603	HG114_4	17487	5.4e-05	6.3	18286	#N/A
sp|P33703|APOH_CANLF	Beta-2-glycoprotein 1 OS=Canis lupus familiaris OX=9615 GN=APOH PE=2 SV=1	RFTC[+57]PLTGVWPTNTVR	RFTCPLTGVWPTNTVR	3	0.0064%+/-0.0009%	1	y6	75.38	0.14	75.38	0.0031	0.864	HG114	24391	7e-05	5.5	23995	#N/A	75.38	0.0032	0.9417	HG114_2	19329	7.3e-05	5.7	19125	#N/A	75.38	0.0038	0.8956	HG114_3	16308	5.9e-05	7.5	16482	#N/A	75.38	0.0054	0.8603	HG114_4	17487	5.4e-05	6.3	18286	#N/A
sp|P33703|APOH_CANLF	Beta-2-glycoprotein 1 OS=Canis lupus familiaris OX=9615 GN=APOH PE=2 SV=1	RFTC[+57]PLTGVWPTNTVR	RFTCPLTGVWPTNTVR	3	0.0064%+/-0.0009%	1	b9	75.38	0.14	75.38	0.0031	0.864	HG114	24391	7e-05	5.5	23995	#N/A	75.38	0.0032	0.9417	HG114_2	19329	7.3e-05	5.7	19125	#N/A	75.38	0.0038	0.8956	HG114_3	16308	5.9e-05	7.5	16482	#N/A	75.38	0.0054	0.8603	HG114_4	17487	5.4e-05	6.3	18286	#N/A
sp|P33703|APOH_CANLF	Beta-2-glycoprotein 1 OS=Canis lupus familiaris OX=9615 GN=APOH PE=2 SV=1	FTC[+57]PLTGVWPTNTVR	FTCPLTGVWPTNTVR	2	0.3395%+/-0.0369%	1	y12	73.88	0.109	73.92	0.0006	0.9618	HG114	1122346	0.003219	-0.3	1288400	#N/A	73.92	0.0006	0.9568	HG114_2	999880	0.003789	0.8	1178300	#N/A	73.87	0.0006	0.9564	HG114_3	1002604	0.0036	0.6	1203200	#N/A	73.79	0.0007	0.9578	HG114_4	954376	0.002972	1.5	1213900	#N/A
sp|P33703|APOH_CANLF	Beta-2-glycoprotein 1 OS=Canis lupus familiaris OX=9615 GN=APOH PE=2 SV=1	FTC[+57]PLTGVWPTNTVR	FTCPLTGVWPTNTVR	2	0.3395%+/-0.0369%	1	y10	73.88	0.109	73.92	0.0006	0.9618	HG114	1122346	0.003219	-0.3	1288400	#N/A	73.92	0.0006	0.9568	HG114_2	999880	0.003789	0.8	1178300	#N/A	73.87	0.0006	0.9564	HG114_3	1002604	0.0036	0.6	1203200	#N/A	73.79	0.0007	0.9578	HG114_4	954376	0.002972	1.5	1213900	#N/A
sp|P33703|APOH_CANLF	Beta-2-glycoprotein 1 OS=Canis lupus familiaris OX=9615 GN=APOH PE=2 SV=1	FTC[+57]PLTGVWPTNTVR	FTCPLTGVWPTNTVR	2	0.3395%+/-0.0369%	1	y9	73.88	0.109	73.92	0.0006	0.9618	HG114	1122346	0.003219	-0.3	1288400	#N/A	73.92	0.0006	0.9568	HG114_2	999880	0.003789	0.8	1178300	#N/A	73.87	0.0006	0.9564	HG114_3	1002604	0.0036	0.6	1203200	#N/A	73.79	0.0007	0.9578	HG114_4	954376	0.002972	1.5	1213900	#N/A
sp|P33703|APOH_CANLF	Beta-2-glycoprotein 1 OS=Canis lupus familiaris OX=9615 GN=APOH PE=2 SV=1	FTC[+57]PLTGVWPTNTVR	FTCPLTGVWPTNTVR	3	0.0645%+/-0.0079%	1	y7	73.88	0.123	73.92	0.0006	0.9353	HG114	187280	0.000537	-0.6	1288400	#N/A	73.92	0.0006	0.9324	HG114_2	191032	0.000724	1.1	1178300	#N/A	73.87	0.0006	0.9418	HG114_3	187914	0.000675	0.7	1203200	#N/A	73.79	0.0007	0.9305	HG114_4	206528	0.000643	1.9	1213900	#N/A
sp|P33703|APOH_CANLF	Beta-2-glycoprotein 1 OS=Canis lupus familiaris OX=9615 GN=APOH PE=2 SV=1	FTC[+57]PLTGVWPTNTVR	FTCPLTGVWPTNTVR	3	0.0645%+/-0.0079%	1	y6	73.88	0.123	73.92	0.0006	0.9353	HG114	187280	0.000537	-0.6	1288400	#N/A	73.92	0.0006	0.9324	HG114_2	191032	0.000724	1.1	1178300	#N/A	73.87	0.0006	0.9418	HG114_3	187914	0.000675	0.7	1203200	#N/A	73.79	0.0007	0.9305	HG114_4	206528	0.000643	1.9	1213900	#N/A
sp|P33703|APOH_CANLF	Beta-2-glycoprotein 1 OS=Canis lupus familiaris OX=9615 GN=APOH PE=2 SV=1	FTC[+57]PLTGVWPTNTVR	FTCPLTGVWPTNTVR	3	0.0645%+/-0.0079%	1	b8	73.88	0.123	73.92	0.0006	0.9353	HG114	187280	0.000537	-0.6	1288400	#N/A	73.92	0.0006	0.9324	HG114_2	191032	0.000724	1.1	1178300	#N/A	73.87	0.0006	0.9418	HG114_3	187914	0.000675	0.7	1203200	#N/A	73.79	0.0007	0.9305	HG114_4	206528	0.000643	1.9	1213900	#N/A
sp|P33703|APOH_CANLF	Beta-2-glycoprotein 1 OS=Canis lupus familiaris OX=9615 GN=APOH PE=2 SV=1	VC[+57]PFAGILENGAVR	VCPFAGILENGAVR	2	0.2423%+/-0.0294%	1	y12	74.72	0.121	74.76	0.0006	0.9502	HG114	802863	0.002303	-0.4	1017000	#N/A	74.83	0.0006	0.9503	HG114_2	713991	0.002706	1.2	924050	#N/A	74.73	0.0006	0.9491	HG114_3	728873	0.002617	1.4	954820	#N/A	74.55	0.0006	0.9576	HG114_4	663730	0.002067	1.9	905280	#N/A
sp|P33703|APOH_CANLF	Beta-2-glycoprotein 1 OS=Canis lupus familiaris OX=9615 GN=APOH PE=2 SV=1	VC[+57]PFAGILENGAVR	VCPFAGILENGAVR	2	0.2423%+/-0.0294%	1	y10	74.72	0.121	74.76	0.0006	0.9502	HG114	802863	0.002303	-0.4	1017000	#N/A	74.83	0.0006	0.9503	HG114_2	713991	0.002706	1.2	924050	#N/A	74.73	0.0006	0.9491	HG114_3	728873	0.002617	1.4	954820	#N/A	74.55	0.0006	0.9576	HG114_4	663730	0.002067	1.9	905280	#N/A
sp|P33703|APOH_CANLF	Beta-2-glycoprotein 1 OS=Canis lupus familiaris OX=9615 GN=APOH PE=2 SV=1	VC[+57]PFAGILENGAVR	VCPFAGILENGAVR	2	0.2423%+/-0.0294%	1	y9	74.72	0.121	74.76	0.0006	0.9502	HG114	802863	0.002303	-0.4	1017000	#N/A	74.83	0.0006	0.9503	HG114_2	713991	0.002706	1.2	924050	#N/A	74.73	0.0006	0.9491	HG114_3	728873	0.002617	1.4	954820	#N/A	74.55	0.0006	0.9576	HG114_4	663730	0.002067	1.9	905280	#N/A
sp|P33703|APOH_CANLF	Beta-2-glycoprotein 1 OS=Canis lupus familiaris OX=9615 GN=APOH PE=2 SV=1	VC[+57]PFAGILENGAVR	VCPFAGILENGAVR	3	0.0725%+/-0.0096%	1	y6	74.72	0.132	74.76	0.0006	0.9611	HG114	230913	0.000662	-1.1	1017000	#N/A	74.83	0.0006	0.962	HG114_2	219916	0.000833	0.5	924050	#N/A	74.73	0.0006	0.973	HG114_3	215870	0.000775	1.3	954820	#N/A	74.55	0.0006	0.9707	HG114_4	202016	0.000629	1.1	905280	#N/A
sp|P33703|APOH_CANLF	Beta-2-glycoprotein 1 OS=Canis lupus familiaris OX=9615 GN=APOH PE=2 SV=1	VC[+57]PFAGILENGAVR	VCPFAGILENGAVR	3	0.0725%+/-0.0096%	1	y5	74.72	0.132	74.76	0.0006	0.9611	HG114	230913	0.000662	-1.1	1017000	#N/A	74.83	0.0006	0.962	HG114_2	219916	0.000833	0.5	924050	#N/A	74.73	0.0006	0.973	HG114_3	215870	0.000775	1.3	954820	#N/A	74.55	0.0006	0.9707	HG114_4	202016	0.000629	1.1	905280	#N/A
sp|P33703|APOH_CANLF	Beta-2-glycoprotein 1 OS=Canis lupus familiaris OX=9615 GN=APOH PE=2 SV=1	VC[+57]PFAGILENGAVR	VCPFAGILENGAVR	3	0.0725%+/-0.0096%	1	b6	74.72	0.132	74.76	0.0006	0.9611	HG114	230913	0.000662	-1.1	1017000	#N/A	74.83	0.0006	0.962	HG114_2	219916	0.000833	0.5	924050	#N/A	74.73	0.0006	0.973	HG114_3	215870	0.000775	1.3	954820	#N/A	74.55	0.0006	0.9707	HG114_4	202016	0.000629	1.1	905280	#N/A
sp|P33703|APOH_CANLF	Beta-2-glycoprotein 1 OS=Canis lupus familiaris OX=9615 GN=APOH PE=2 SV=1	C[+57]TEEGKWSVDLPVC[+57]TR	CTEEGKWSVDLPVCTR	2	0.0454%+/-0.0071%	1	y10	75.36	0.156	75.34	0.0021	0.801	HG114	140281	0.000402	-2.2	160350	#N/A	75.39	0.0021	0.8173	HG114_2	144693	0.000548	-3.2	167630	#N/A	75.34	0.0021	0.7948	HG114_3	130059	0.000467	-2.7	151850	#N/A	75.36	0.0022	0.7698	HG114_4	127607	0.000397	-2.6	152410	#N/A
sp|P33703|APOH_CANLF	Beta-2-glycoprotein 1 OS=Canis lupus familiaris OX=9615 GN=APOH PE=2 SV=1	C[+57]TEEGKWSVDLPVC[+57]TR	CTEEGKWSVDLPVCTR	2	0.0454%+/-0.0071%	1	y9	75.36	0.156	75.34	0.0021	0.801	HG114	140281	0.000402	-2.2	160350	#N/A	75.39	0.0021	0.8173	HG114_2	144693	0.000548	-3.2	167630	#N/A	75.34	0.0021	0.7948	HG114_3	130059	0.000467	-2.7	151850	#N/A	75.36	0.0022	0.7698	HG114_4	127607	0.000397	-2.6	152410	#N/A
sp|P33703|APOH_CANLF	Beta-2-glycoprotein 1 OS=Canis lupus familiaris OX=9615 GN=APOH PE=2 SV=1	C[+57]TEEGKWSVDLPVC[+57]TR	CTEEGKWSVDLPVCTR	2	0.0454%+/-0.0071%	1	y6	75.36	0.156	75.34	0.0021	0.801	HG114	140281	0.000402	-2.2	160350	#N/A	75.39	0.0021	0.8173	HG114_2	144693	0.000548	-3.2	167630	#N/A	75.34	0.0021	0.7948	HG114_3	130059	0.000467	-2.7	151850	#N/A	75.36	0.0022	0.7698	HG114_4	127607	0.000397	-2.6	152410	#N/A
sp|P33703|APOH_CANLF	Beta-2-glycoprotein 1 OS=Canis lupus familiaris OX=9615 GN=APOH PE=2 SV=1	C[+57]TEEGKWSVDLPVC[+57]TR	CTEEGKWSVDLPVCTR	3	0.0072%+/-0.0016%	1	y7	75.36	0.221	75.34	0.0021	0.806	HG114	22711	6.5e-05	-2.6	160350	#N/A	75.39	0.0021	0.797	HG114_2	24722	9.4e-05	-1.3	167630	#N/A	75.34	0.0021	0.8138	HG114_3	20189	7.2e-05	0	151850	#N/A	75.36	0.0022	0.7967	HG114_4	18145	5.6e-05	0.4	152410	#N/A
sp|P33703|APOH_CANLF	Beta-2-glycoprotein 1 OS=Canis lupus familiaris OX=9615 GN=APOH PE=2 SV=1	C[+57]TEEGKWSVDLPVC[+57]TR	CTEEGKWSVDLPVCTR	3	0.0072%+/-0.0016%	1	y6	75.36	0.221	75.34	0.0021	0.806	HG114	22711	6.5e-05	-2.6	160350	#N/A	75.39	0.0021	0.797	HG114_2	24722	9.4e-05	-1.3	167630	#N/A	75.34	0.0021	0.8138	HG114_3	20189	7.2e-05	0	151850	#N/A	75.36	0.0022	0.7967	HG114_4	18145	5.6e-05	0.4	152410	#N/A
sp|P33703|APOH_CANLF	Beta-2-glycoprotein 1 OS=Canis lupus familiaris OX=9615 GN=APOH PE=2 SV=1	C[+57]TEEGKWSVDLPVC[+57]TR	CTEEGKWSVDLPVCTR	3	0.0072%+/-0.0016%	1	y5	75.36	0.221	75.34	0.0021	0.806	HG114	22711	6.5e-05	-2.6	160350	#N/A	75.39	0.0021	0.797	HG114_2	24722	9.4e-05	-1.3	167630	#N/A	75.34	0.0021	0.8138	HG114_3	20189	7.2e-05	0	151850	#N/A	75.36	0.0022	0.7967	HG114_4	18145	5.6e-05	0.4	152410	#N/A
sp|P33703|APOH_CANLF	Beta-2-glycoprotein 1 OS=Canis lupus familiaris OX=9615 GN=APOH PE=2 SV=1	WSVDLPVC[+57]TR	WSVDLPVCTR	2	0.2454%+/-0.0385%	1	y8	67.8	0.157	68.04	0.001	0.9521	HG114	710730	0.002039	-3.7	699190	#N/A	68.24	0.0012	0.9317	HG114_2	754113	0.002858	-3.8	746160	#N/A	67.68	0.0011	0.9235	HG114_3	749964	0.002693	-3.1	757960	#N/A	67.22	0.001	0.9421	HG114_4	714883	0.002226	-3.5	747530	#N/A
sp|P33703|APOH_CANLF	Beta-2-glycoprotein 1 OS=Canis lupus familiaris OX=9615 GN=APOH PE=2 SV=1	WSVDLPVC[+57]TR	WSVDLPVCTR	2	0.2454%+/-0.0385%	1	y7	67.8	0.157	68.04	0.001	0.9521	HG114	710730	0.002039	-3.7	699190	#N/A	68.24	0.0012	0.9317	HG114_2	754113	0.002858	-3.8	746160	#N/A	67.68	0.0011	0.9235	HG114_3	749964	0.002693	-3.1	757960	#N/A	67.22	0.001	0.9421	HG114_4	714883	0.002226	-3.5	747530	#N/A
sp|P33703|APOH_CANLF	Beta-2-glycoprotein 1 OS=Canis lupus familiaris OX=9615 GN=APOH PE=2 SV=1	WSVDLPVC[+57]TR	WSVDLPVCTR	2	0.2454%+/-0.0385%	1	y5	67.8	0.157	68.04	0.001	0.9521	HG114	710730	0.002039	-3.7	699190	#N/A	68.24	0.0012	0.9317	HG114_2	754113	0.002858	-3.8	746160	#N/A	67.68	0.0011	0.9235	HG114_3	749964	0.002693	-3.1	757960	#N/A	67.22	0.001	0.9421	HG114_4	714883	0.002226	-3.5	747530	#N/A
sp|P33703|APOH_CANLF	Beta-2-glycoprotein 1 OS=Canis lupus familiaris OX=9615 GN=APOH PE=2 SV=1	VTC[+57]PPPSVPK	VTCPPPSVPK	2	1.3448%+/-0.1254%	1	y8	25.11	0.093	25.17	0.0005	0.8923	HG114	4273752	0.012259	-1	4204400	#N/A	25.43	0.0005	0.8949	HG114_2	3914235	0.014833	2.1	3872900	#N/A	25.02	0.0005	0.8899	HG114_3	3947814	0.014175	2.6	3989900	#N/A	24.81	0.0005	0.8906	HG114_4	4022223	0.012524	3.4	4205900	#N/A
sp|P33703|APOH_CANLF	Beta-2-glycoprotein 1 OS=Canis lupus familiaris OX=9615 GN=APOH PE=2 SV=1	VTC[+57]PPPSVPK	VTCPPPSVPK	2	1.3448%+/-0.1254%	1	y7	25.11	0.093	25.17	0.0005	0.8923	HG114	4273752	0.012259	-1	4204400	#N/A	25.43	0.0005	0.8949	HG114_2	3914235	0.014833	2.1	3872900	#N/A	25.02	0.0005	0.8899	HG114_3	3947814	0.014175	2.6	3989900	#N/A	24.81	0.0005	0.8906	HG114_4	4022223	0.012524	3.4	4205900	#N/A
sp|P33703|APOH_CANLF	Beta-2-glycoprotein 1 OS=Canis lupus familiaris OX=9615 GN=APOH PE=2 SV=1	VTC[+57]PPPSVPK	VTCPPPSVPK	2	1.3448%+/-0.1254%	1	y6	25.11	0.093	25.17	0.0005	0.8923	HG114	4273752	0.012259	-1	4204400	#N/A	25.43	0.0005	0.8949	HG114_2	3914235	0.014833	2.1	3872900	#N/A	25.02	0.0005	0.8899	HG114_3	3947814	0.014175	2.6	3989900	#N/A	24.81	0.0005	0.8906	HG114_4	4022223	0.012524	3.4	4205900	#N/A
sp|P33703|APOH_CANLF	Beta-2-glycoprotein 1 OS=Canis lupus familiaris OX=9615 GN=APOH PE=2 SV=1	AVFEC[+57]LPH	AVFECLPH	2	0.0315%+/-0.0083%	1	y6	46.48	0.262	46.52	0.0012	0.9493	HG114	79378	0.000228	-2.2	78089	#N/A	46.62	0.0007	0.9435	HG114_2	110383	0.000418	1	109220	#N/A	46.41	0.0007	0.9471	HG114_3	94646	0.00034	2.4	95655	#N/A	46.36	0.0008	0.9582	HG114_4	88583	0.000276	1.4	92628	#N/A
sp|P33703|APOH_CANLF	Beta-2-glycoprotein 1 OS=Canis lupus familiaris OX=9615 GN=APOH PE=2 SV=1	AVFEC[+57]LPH	AVFECLPH	2	0.0315%+/-0.0083%	1	y5	46.48	0.262	46.52	0.0012	0.9493	HG114	79378	0.000228	-2.2	78089	#N/A	46.62	0.0007	0.9435	HG114_2	110383	0.000418	1	109220	#N/A	46.41	0.0007	0.9471	HG114_3	94646	0.00034	2.4	95655	#N/A	46.36	0.0008	0.9582	HG114_4	88583	0.000276	1.4	92628	#N/A
sp|P33703|APOH_CANLF	Beta-2-glycoprotein 1 OS=Canis lupus familiaris OX=9615 GN=APOH PE=2 SV=1	AVFEC[+57]LPH	AVFECLPH	2	0.0315%+/-0.0083%	1	y2	46.48	0.262	46.52	0.0012	0.9493	HG114	79378	0.000228	-2.2	78089	#N/A	46.62	0.0007	0.9435	HG114_2	110383	0.000418	1	109220	#N/A	46.41	0.0007	0.9471	HG114_3	94646	0.00034	2.4	95655	#N/A	46.36	0.0008	0.9582	HG114_4	88583	0.000276	1.4	92628	#N/A
sp|P33703|APOH_CANLF	Beta-2-glycoprotein 1 OS=Canis lupus familiaris OX=9615 GN=APOH PE=2 SV=1	C[+57]PFPSRPDNGFVNYPAK	CPFPSRPDNGFVNYPAK	2	0.0368%+/-0.005%	1	y8	75.27	0.135	75.26	0.0029	0.8362	HG114	116634	0.000335	-0.9	148310	#N/A	75.26	0.0025	0.8068	HG114_2	111419	0.000422	-0.9	141310	#N/A	75.29	0.0028	0.8501	HG114_3	110841	0.000398	-0.6	142820	#N/A	75.26	0.0037	0.8069	HG114_4	102223	0.000318	-1.5	136510	#N/A
sp|P33703|APOH_CANLF	Beta-2-glycoprotein 1 OS=Canis lupus familiaris OX=9615 GN=APOH PE=2 SV=1	C[+57]PFPSRPDNGFVNYPAK	CPFPSRPDNGFVNYPAK	2	0.0368%+/-0.005%	1	y4	75.27	0.135	75.26	0.0029	0.8362	HG114	116634	0.000335	-0.9	148310	#N/A	75.26	0.0025	0.8068	HG114_2	111419	0.000422	-0.9	141310	#N/A	75.29	0.0028	0.8501	HG114_3	110841	0.000398	-0.6	142820	#N/A	75.26	0.0037	0.8069	HG114_4	102223	0.000318	-1.5	136510	#N/A
sp|P33703|APOH_CANLF	Beta-2-glycoprotein 1 OS=Canis lupus familiaris OX=9615 GN=APOH PE=2 SV=1	C[+57]PFPSRPDNGFVNYPAK	CPFPSRPDNGFVNYPAK	2	0.0368%+/-0.005%	1	y3	75.27	0.135	75.26	0.0029	0.8362	HG114	116634	0.000335	-0.9	148310	#N/A	75.26	0.0025	0.8068	HG114_2	111419	0.000422	-0.9	141310	#N/A	75.29	0.0028	0.8501	HG114_3	110841	0.000398	-0.6	142820	#N/A	75.26	0.0037	0.8069	HG114_4	102223	0.000318	-1.5	136510	#N/A
sp|P33703|APOH_CANLF	Beta-2-glycoprotein 1 OS=Canis lupus familiaris OX=9615 GN=APOH PE=2 SV=1	C[+57]PFPSRPDNGFVNYPAK	CPFPSRPDNGFVNYPAK	3	0.0104%+/-0.0013%	2	y15	75.27	0.129	75.26	0.0029	0.8951	HG114	34128	9.8e-05	4.4	148310	#N/A	75.26	0.0025	0.8334	HG114_2	31395	0.000119	4.2	141310	#N/A	75.29	0.0028	0.8373	HG114_3	30471	0.000109	6.4	142820	#N/A	75.26	0.0037	0.8805	HG114_4	28329	8.8e-05	5	136510	#N/A
sp|P33703|APOH_CANLF	Beta-2-glycoprotein 1 OS=Canis lupus familiaris OX=9615 GN=APOH PE=2 SV=1	C[+57]PFPSRPDNGFVNYPAK	CPFPSRPDNGFVNYPAK	3	0.0104%+/-0.0013%	2	y14	75.27	0.129	75.26	0.0029	0.8951	HG114	34128	9.8e-05	4.4	148310	#N/A	75.26	0.0025	0.8334	HG114_2	31395	0.000119	4.2	141310	#N/A	75.29	0.0028	0.8373	HG114_3	30471	0.000109	6.4	142820	#N/A	75.26	0.0037	0.8805	HG114_4	28329	8.8e-05	5	136510	#N/A
sp|P33703|APOH_CANLF	Beta-2-glycoprotein 1 OS=Canis lupus familiaris OX=9615 GN=APOH PE=2 SV=1	C[+57]PFPSRPDNGFVNYPAK	CPFPSRPDNGFVNYPAK	3	0.0104%+/-0.0013%	1	b3	75.27	0.129	75.26	0.0029	0.8951	HG114	34128	9.8e-05	4.4	148310	#N/A	75.26	0.0025	0.8334	HG114_2	31395	0.000119	4.2	141310	#N/A	75.29	0.0028	0.8373	HG114_3	30471	0.000109	6.4	142820	#N/A	75.26	0.0037	0.8805	HG114_4	28329	8.8e-05	5	136510	#N/A
sp|P33703|APOH_CANLF	Beta-2-glycoprotein 1 OS=Canis lupus familiaris OX=9615 GN=APOH PE=2 SV=1	QILYYK	QILYYK	2	0.1959%+/-0.0194%	1	y4	34.57	0.099	34.55	0.0008	0.9834	HG114	636324	0.001825	-0.7	625990	#N/A	34.86	0.0008	0.9839	HG114_2	581904	0.002205	2.1	575770	#N/A	34.55	0.0008	0.9905	HG114_3	563057	0.002022	2.2	569060	#N/A	34.34	0.0008	0.9822	HG114_4	573388	0.001785	2.4	599570	#N/A
sp|P33703|APOH_CANLF	Beta-2-glycoprotein 1 OS=Canis lupus familiaris OX=9615 GN=APOH PE=2 SV=1	QILYYK	QILYYK	2	0.1959%+/-0.0194%	1	y3	34.57	0.099	34.55	0.0008	0.9834	HG114	636324	0.001825	-0.7	625990	#N/A	34.86	0.0008	0.9839	HG114_2	581904	0.002205	2.1	575770	#N/A	34.55	0.0008	0.9905	HG114_3	563057	0.002022	2.2	569060	#N/A	34.34	0.0008	0.9822	HG114_4	573388	0.001785	2.4	599570	#N/A
sp|P33703|APOH_CANLF	Beta-2-glycoprotein 1 OS=Canis lupus familiaris OX=9615 GN=APOH PE=2 SV=1	QILYYK	QILYYK	2	0.1959%+/-0.0194%	1	y2	34.57	0.099	34.55	0.0008	0.9834	HG114	636324	0.001825	-0.7	625990	#N/A	34.86	0.0008	0.9839	HG114_2	581904	0.002205	2.1	575770	#N/A	34.55	0.0008	0.9905	HG114_3	563057	0.002022	2.2	569060	#N/A	34.34	0.0008	0.9822	HG114_4	573388	0.001785	2.4	599570	#N/A
sp|P33703|APOH_CANLF	Beta-2-glycoprotein 1 OS=Canis lupus familiaris OX=9615 GN=APOH PE=2 SV=1	AMYGC[+57]HDTYTLDGPEVVEC[+57]NK	AMYGCHDTYTLDGPEVVECNK	3	0.0476%+/-0.0147%	1	y9	62.91	0.309	63.08	0.0018	0.9552	HG114	226077	0.000648	-1.4	222410	#N/A	62.67	0.0029	0.9445	HG114_2	104272	0.000395	0.4	103170	#N/A	63.49	0.0056	0.9743	HG114_3	89112	0.00032	1	90062	#N/A	62.41	0.0024	0.9714	HG114_4	174052	0.000542	0.9	182000	#N/A
sp|P33703|APOH_CANLF	Beta-2-glycoprotein 1 OS=Canis lupus familiaris OX=9615 GN=APOH PE=2 SV=1	AMYGC[+57]HDTYTLDGPEVVEC[+57]NK	AMYGCHDTYTLDGPEVVECNK	3	0.0476%+/-0.0147%	1	y6	62.91	0.309	63.08	0.0018	0.9552	HG114	226077	0.000648	-1.4	222410	#N/A	62.67	0.0029	0.9445	HG114_2	104272	0.000395	0.4	103170	#N/A	63.49	0.0056	0.9743	HG114_3	89112	0.00032	1	90062	#N/A	62.41	0.0024	0.9714	HG114_4	174052	0.000542	0.9	182000	#N/A
sp|P33703|APOH_CANLF	Beta-2-glycoprotein 1 OS=Canis lupus familiaris OX=9615 GN=APOH PE=2 SV=1	AMYGC[+57]HDTYTLDGPEVVEC[+57]NK	AMYGCHDTYTLDGPEVVECNK	3	0.0476%+/-0.0147%	1	y5	62.91	0.309	63.08	0.0018	0.9552	HG114	226077	0.000648	-1.4	222410	#N/A	62.67	0.0029	0.9445	HG114_2	104272	0.000395	0.4	103170	#N/A	63.49	0.0056	0.9743	HG114_3	89112	0.00032	1	90062	#N/A	62.41	0.0024	0.9714	HG114_4	174052	0.000542	0.9	182000	#N/A
sp|P33703|APOH_CANLF	Beta-2-glycoprotein 1 OS=Canis lupus familiaris OX=9615 GN=APOH PE=2 SV=1	KATVLYQGER	KATVLYQGER	2	0.0046%+/-0.0017%	1	y9	47.49	0.367	75.27	0.002	0.8679	HG114	12098	3.5e-05	0.9	11901	#N/A	19.99	0.0082	0.9585	HG114_2	15831	6e-05	-1.4	15664	#N/A	75.32	0.0046	0.9082	HG114_3	7752	2.8e-05	-1.2	7834.6	#N/A	19.38	0.0079	0.9472	HG114_4	19163	6e-05	-2.6	20039	#N/A
sp|P33703|APOH_CANLF	Beta-2-glycoprotein 1 OS=Canis lupus familiaris OX=9615 GN=APOH PE=2 SV=1	KATVLYQGER	KATVLYQGER	2	0.0046%+/-0.0017%	1	y8	47.49	0.367	75.27	0.002	0.8679	HG114	12098	3.5e-05	0.9	11901	#N/A	19.99	0.0082	0.9585	HG114_2	15831	6e-05	-1.4	15664	#N/A	75.32	0.0046	0.9082	HG114_3	7752	2.8e-05	-1.2	7834.6	#N/A	19.38	0.0079	0.9472	HG114_4	19163	6e-05	-2.6	20039	#N/A
sp|P33703|APOH_CANLF	Beta-2-glycoprotein 1 OS=Canis lupus familiaris OX=9615 GN=APOH PE=2 SV=1	KATVLYQGER	KATVLYQGER	2	0.0046%+/-0.0017%	1	y6	47.49	0.367	75.27	0.002	0.8679	HG114	12098	3.5e-05	0.9	11901	#N/A	19.99	0.0082	0.9585	HG114_2	15831	6e-05	-1.4	15664	#N/A	75.32	0.0046	0.9082	HG114_3	7752	2.8e-05	-1.2	7834.6	#N/A	19.38	0.0079	0.9472	HG114_4	19163	6e-05	-2.6	20039	#N/A
sp|P33703|APOH_CANLF	Beta-2-glycoprotein 1 OS=Canis lupus familiaris OX=9615 GN=APOH PE=2 SV=1	ATVLYQGER	ATVLYQGER	2	0.8636%+/-0.0962%	1	y7	26.34	0.111	26.4	0.0005	0.9694	HG114	2687987	0.00771	-0.1	2644300	#N/A	26.6	0.0005	0.97	HG114_2	2552835	0.009674	2	2525900	#N/A	26.3	0.0005	0.971	HG114_3	2569375	0.009225	3.6	2596800	#N/A	26.04	0.0005	0.9868	HG114_4	2547928	0.007933	3.9	2664300	#N/A
sp|P33703|APOH_CANLF	Beta-2-glycoprotein 1 OS=Canis lupus familiaris OX=9615 GN=APOH PE=2 SV=1	ATVLYQGER	ATVLYQGER	2	0.8636%+/-0.0962%	1	y6	26.34	0.111	26.4	0.0005	0.9694	HG114	2687987	0.00771	-0.1	2644300	#N/A	26.6	0.0005	0.97	HG114_2	2552835	0.009674	2	2525900	#N/A	26.3	0.0005	0.971	HG114_3	2569375	0.009225	3.6	2596800	#N/A	26.04	0.0005	0.9868	HG114_4	2547928	0.007933	3.9	2664300	#N/A
sp|P33703|APOH_CANLF	Beta-2-glycoprotein 1 OS=Canis lupus familiaris OX=9615 GN=APOH PE=2 SV=1	ATVLYQGER	ATVLYQGER	2	0.8636%+/-0.0962%	1	y5	26.34	0.111	26.4	0.0005	0.9694	HG114	2687987	0.00771	-0.1	2644300	#N/A	26.6	0.0005	0.97	HG114_2	2552835	0.009674	2	2525900	#N/A	26.3	0.0005	0.971	HG114_3	2569375	0.009225	3.6	2596800	#N/A	26.04	0.0005	0.9868	HG114_4	2547928	0.007933	3.9	2664300	#N/A
sp|P33703|APOH_CANLF	Beta-2-glycoprotein 1 OS=Canis lupus familiaris OX=9615 GN=APOH PE=2 SV=1	DGMLHGQK	DGMLHGQK	2	0.0103%+/-0.001%	1	y5	10.43	0.101	10.32	0.0009	0.925	HG114	32343	9.3e-05	-2.1	31817	#N/A	10.79	0.0012	0.9095	HG114_2	31034	0.000118	1.3	30706	#N/A	10.37	0.0012	0.9336	HG114_3	27979	0.0001	2.4	28277	#N/A	10.22	0.0011	0.964	HG114_4	32509	0.000101	2.7	33994	#N/A
sp|P33703|APOH_CANLF	Beta-2-glycoprotein 1 OS=Canis lupus familiaris OX=9615 GN=APOH PE=2 SV=1	DGMLHGQK	DGMLHGQK	2	0.0103%+/-0.001%	1	y4	10.43	0.101	10.32	0.0009	0.925	HG114	32343	9.3e-05	-2.1	31817	#N/A	10.79	0.0012	0.9095	HG114_2	31034	0.000118	1.3	30706	#N/A	10.37	0.0012	0.9336	HG114_3	27979	0.0001	2.4	28277	#N/A	10.22	0.0011	0.964	HG114_4	32509	0.000101	2.7	33994	#N/A
sp|P33703|APOH_CANLF	Beta-2-glycoprotein 1 OS=Canis lupus familiaris OX=9615 GN=APOH PE=2 SV=1	DGMLHGQK	DGMLHGQK	2	0.0103%+/-0.001%	1	y3	10.43	0.101	10.32	0.0009	0.925	HG114	32343	9.3e-05	-2.1	31817	#N/A	10.79	0.0012	0.9095	HG114_2	31034	0.000118	1.3	30706	#N/A	10.37	0.0012	0.9336	HG114_3	27979	0.0001	2.4	28277	#N/A	10.22	0.0011	0.964	HG114_4	32509	0.000101	2.7	33994	#N/A
sp|P33703|APOH_CANLF	Beta-2-glycoprotein 1 OS=Canis lupus familiaris OX=9615 GN=APOH PE=2 SV=1	VSFYC[+57]K	VSFYCK	2	0.5458%+/-0.0474%	1	y5	27.73	0.087	27.77	0.0005	0.9173	HG114	1767154	0.005069	-0.3	1738500	#N/A	28.03	0.0005	0.9085	HG114_2	1577641	0.005979	2.8	1561000	#N/A	27.67	0.0005	0.9127	HG114_3	1598979	0.005741	4	1616000	#N/A	27.46	0.0005	0.907	HG114_4	1620270	0.005045	3.9	1694300	#N/A
sp|P33703|APOH_CANLF	Beta-2-glycoprotein 1 OS=Canis lupus familiaris OX=9615 GN=APOH PE=2 SV=1	VSFYC[+57]K	VSFYCK	2	0.5458%+/-0.0474%	1	y4	27.73	0.087	27.77	0.0005	0.9173	HG114	1767154	0.005069	-0.3	1738500	#N/A	28.03	0.0005	0.9085	HG114_2	1577641	0.005979	2.8	1561000	#N/A	27.67	0.0005	0.9127	HG114_3	1598979	0.005741	4	1616000	#N/A	27.46	0.0005	0.907	HG114_4	1620270	0.005045	3.9	1694300	#N/A
sp|P33703|APOH_CANLF	Beta-2-glycoprotein 1 OS=Canis lupus familiaris OX=9615 GN=APOH PE=2 SV=1	VSFYC[+57]K	VSFYCK	2	0.5458%+/-0.0474%	1	y2	27.73	0.087	27.77	0.0005	0.9173	HG114	1767154	0.005069	-0.3	1738500	#N/A	28.03	0.0005	0.9085	HG114_2	1577641	0.005979	2.8	1561000	#N/A	27.67	0.0005	0.9127	HG114_3	1598979	0.005741	4	1616000	#N/A	27.46	0.0005	0.907	HG114_4	1620270	0.005045	3.9	1694300	#N/A
sp|P33703|APOH_CANLF	Beta-2-glycoprotein 1 OS=Canis lupus familiaris OX=9615 GN=APOH PE=2 SV=1	KC[+57]SYTEDAEC[+57]IDGTIEIPK	KCSYTEDAECIDGTIEIPK	3	0.0933%+/-0.0154%	1	y8	66.82	0.166	66.87	0.0024	0.9684	HG114	281754	0.000808	-3.6	277180	#N/A	67.03	0.0038	0.9863	HG114_2	280385	0.001063	-0.8	277430	#N/A	67.08	0.0023	0.9616	HG114_3	298328	0.001071	-1.8	301510	#N/A	66.31	0.0046	0.9665	HG114_4	254071	0.000791	-1.6	265670	#N/A
sp|P33703|APOH_CANLF	Beta-2-glycoprotein 1 OS=Canis lupus familiaris OX=9615 GN=APOH PE=2 SV=1	KC[+57]SYTEDAEC[+57]IDGTIEIPK	KCSYTEDAECIDGTIEIPK	3	0.0933%+/-0.0154%	1	y2	66.82	0.166	66.87	0.0024	0.9684	HG114	281754	0.000808	-3.6	277180	#N/A	67.03	0.0038	0.9863	HG114_2	280385	0.001063	-0.8	277430	#N/A	67.08	0.0023	0.9616	HG114_3	298328	0.001071	-1.8	301510	#N/A	66.31	0.0046	0.9665	HG114_4	254071	0.000791	-1.6	265670	#N/A
sp|P33703|APOH_CANLF	Beta-2-glycoprotein 1 OS=Canis lupus familiaris OX=9615 GN=APOH PE=2 SV=1	KC[+57]SYTEDAEC[+57]IDGTIEIPK	KCSYTEDAECIDGTIEIPK	3	0.0933%+/-0.0154%	1	b7	66.82	0.166	66.87	0.0024	0.9684	HG114	281754	0.000808	-3.6	277180	#N/A	67.03	0.0038	0.9863	HG114_2	280385	0.001063	-0.8	277430	#N/A	67.08	0.0023	0.9616	HG114_3	298328	0.001071	-1.8	301510	#N/A	66.31	0.0046	0.9665	HG114_4	254071	0.000791	-1.6	265670	#N/A
sp|P33703|APOH_CANLF	Beta-2-glycoprotein 1 OS=Canis lupus familiaris OX=9615 GN=APOH PE=2 SV=1	C[+57]SYTEDAEC[+57]IDGTIEIPK	CSYTEDAECIDGTIEIPK	3	0.0121%+/-0.0016%	1	y8	75.28	0.134	75.28	0.0018	0.946	HG114	37771	0.000108	-0.3	37158	#N/A	75.28	0.0018	0.9938	HG114_2	38165	0.000145	-0.1	37762	#N/A	75.28	0.0033	0.9784	HG114_3	33037	0.000119	-0.6	33390	#N/A	75.28	0.0015	0.9674	HG114_4	36179	0.000113	0.4	37831	#N/A
sp|P33703|APOH_CANLF	Beta-2-glycoprotein 1 OS=Canis lupus familiaris OX=9615 GN=APOH PE=2 SV=1	C[+57]SYTEDAEC[+57]IDGTIEIPK	CSYTEDAECIDGTIEIPK	3	0.0121%+/-0.0016%	1	y7	75.28	0.134	75.28	0.0018	0.946	HG114	37771	0.000108	-0.3	37158	#N/A	75.28	0.0018	0.9938	HG114_2	38165	0.000145	-0.1	37762	#N/A	75.28	0.0033	0.9784	HG114_3	33037	0.000119	-0.6	33390	#N/A	75.28	0.0015	0.9674	HG114_4	36179	0.000113	0.4	37831	#N/A
sp|P33703|APOH_CANLF	Beta-2-glycoprotein 1 OS=Canis lupus familiaris OX=9615 GN=APOH PE=2 SV=1	C[+57]SYTEDAEC[+57]IDGTIEIPK	CSYTEDAECIDGTIEIPK	3	0.0121%+/-0.0016%	1	y2	75.28	0.134	75.28	0.0018	0.946	HG114	37771	0.000108	-0.3	37158	#N/A	75.28	0.0018	0.9938	HG114_2	38165	0.000145	-0.1	37762	#N/A	75.28	0.0033	0.9784	HG114_3	33037	0.000119	-0.6	33390	#N/A	75.28	0.0015	0.9674	HG114_4	36179	0.000113	0.4	37831	#N/A
sp|P33703|APOH_CANLF	Beta-2-glycoprotein 1 OS=Canis lupus familiaris OX=9615 GN=APOH PE=2 SV=1	TDASDVKPC[+57]	TDASDVKPC	2	0.197%+/-0.0262%	1	y7	13.21	0.133	13.15	0.0006	0.9311	HG114	579371	0.001662	0.3	569960	#N/A	13.56	0.0006	0.9423	HG114_2	580264	0.002199	1.8	574140	#N/A	13.15	0.0006	0.9444	HG114_3	606373	0.002177	2.4	612840	#N/A	12.95	0.0006	0.9434	HG114_4	591735	0.001842	3.3	618760	#N/A
sp|P33703|APOH_CANLF	Beta-2-glycoprotein 1 OS=Canis lupus familiaris OX=9615 GN=APOH PE=2 SV=1	TDASDVKPC[+57]	TDASDVKPC	2	0.197%+/-0.0262%	1	y6	13.21	0.133	13.15	0.0006	0.9311	HG114	579371	0.001662	0.3	569960	#N/A	13.56	0.0006	0.9423	HG114_2	580264	0.002199	1.8	574140	#N/A	13.15	0.0006	0.9444	HG114_3	606373	0.002177	2.4	612840	#N/A	12.95	0.0006	0.9434	HG114_4	591735	0.001842	3.3	618760	#N/A
sp|P33703|APOH_CANLF	Beta-2-glycoprotein 1 OS=Canis lupus familiaris OX=9615 GN=APOH PE=2 SV=1	TDASDVKPC[+57]	TDASDVKPC	2	0.197%+/-0.0262%	1	b2	13.21	0.133	13.15	0.0006	0.9311	HG114	579371	0.001662	0.3	569960	#N/A	13.56	0.0006	0.9423	HG114_2	580264	0.002199	1.8	574140	#N/A	13.15	0.0006	0.9444	HG114_3	606373	0.002177	2.4	612840	#N/A	12.95	0.0006	0.9434	HG114_4	591735	0.001842	3.3	618760	#N/A
sp|P49822|ALBU_CANLF	Serum albumin OS=Canis lupus familiaris OX=9615 GN=ALB PE=1 SV=3	NYQEAKDVFLGTFLYEYAR	NYQEAKDVFLGTFLYEYAR	3	0.009%+/-0.002%	1	y9	75.29	0.216	75.28	0.003	0.7996	HG114	26521	7.6e-05	3.5	36190	#N/A	75.31	0.0047	0.8303	HG114_2	30855	0.000117	2.4	39050	#N/A	75.28	0.003	0.8314	HG114_3	25907	9.3e-05	1.8	37939	#N/A	75.28	0.0068	0.8586	HG114_4	24162	7.5e-05	2	32889	#N/A
sp|P49822|ALBU_CANLF	Serum albumin OS=Canis lupus familiaris OX=9615 GN=ALB PE=1 SV=3	NYQEAKDVFLGTFLYEYAR	NYQEAKDVFLGTFLYEYAR	3	0.009%+/-0.002%	1	y6	75.29	0.216	75.28	0.003	0.7996	HG114	26521	7.6e-05	3.5	36190	#N/A	75.31	0.0047	0.8303	HG114_2	30855	0.000117	2.4	39050	#N/A	75.28	0.003	0.8314	HG114_3	25907	9.3e-05	1.8	37939	#N/A	75.28	0.0068	0.8586	HG114_4	24162	7.5e-05	2	32889	#N/A
sp|P49822|ALBU_CANLF	Serum albumin OS=Canis lupus familiaris OX=9615 GN=ALB PE=1 SV=3	NYQEAKDVFLGTFLYEYAR	NYQEAKDVFLGTFLYEYAR	3	0.009%+/-0.002%	1	y5	75.29	0.216	75.28	0.003	0.7996	HG114	26521	7.6e-05	3.5	36190	#N/A	75.31	0.0047	0.8303	HG114_2	30855	0.000117	2.4	39050	#N/A	75.28	0.003	0.8314	HG114_3	25907	9.3e-05	1.8	37939	#N/A	75.28	0.0068	0.8586	HG114_4	24162	7.5e-05	2	32889	#N/A
sp|P49822|ALBU_CANLF	Serum albumin OS=Canis lupus familiaris OX=9615 GN=ALB PE=1 SV=3	NYQEAKDVFLGTFLYEYAR	NYQEAKDVFLGTFLYEYAR	4	0.0032%+/-0.0008%	1	y5	75.29	0.25	75.28	0.003	0.8321	HG114	10267	2.9e-05	1.4	36190	#N/A	75.31	0.0047	0.8596	HG114_2	8611	3.3e-05	4	39050	#N/A	75.28	0.003	0.7614	HG114_3	11632	4.2e-05	5.2	37939	#N/A	75.28	0.0068	0.7998	HG114_4	7291	2.3e-05	2.1	32889	#N/A
sp|P49822|ALBU_CANLF	Serum albumin OS=Canis lupus familiaris OX=9615 GN=ALB PE=1 SV=3	NYQEAKDVFLGTFLYEYAR	NYQEAKDVFLGTFLYEYAR	4	0.0032%+/-0.0008%	1	y4	75.29	0.25	75.28	0.003	0.8321	HG114	10267	2.9e-05	1.4	36190	#N/A	75.31	0.0047	0.8596	HG114_2	8611	3.3e-05	4	39050	#N/A	75.28	0.003	0.7614	HG114_3	11632	4.2e-05	5.2	37939	#N/A	75.28	0.0068	0.7998	HG114_4	7291	2.3e-05	2.1	32889	#N/A
sp|P49822|ALBU_CANLF	Serum albumin OS=Canis lupus familiaris OX=9615 GN=ALB PE=1 SV=3	NYQEAKDVFLGTFLYEYAR	NYQEAKDVFLGTFLYEYAR	4	0.0032%+/-0.0008%	1	y3	75.29	0.25	75.28	0.003	0.8321	HG114	10267	2.9e-05	1.4	36190	#N/A	75.31	0.0047	0.8596	HG114_2	8611	3.3e-05	4	39050	#N/A	75.28	0.003	0.7614	HG114_3	11632	4.2e-05	5.2	37939	#N/A	75.28	0.0068	0.7998	HG114_4	7291	2.3e-05	2.1	32889	#N/A
sp|P49822|ALBU_CANLF	Serum albumin OS=Canis lupus familiaris OX=9615 GN=ALB PE=1 SV=3	DVFLGTFLYEYAR	DVFLGTFLYEYAR	2	0.0286%+/-0.0045%	1	y10	75.36	0.157	75.35	0.001	0.9705	HG114	104433	0.0003	-0.8	112250	#N/A	75.38	0.0012	0.998	HG114_2	89698	0.00034	0.6	99061	#N/A	75.38	0.0012	0.9925	HG114_3	75654	0.000272	1.2	84626	#N/A	75.33	0.0013	0.9687	HG114_4	74929	0.000233	1.6	87550	#N/A
sp|P49822|ALBU_CANLF	Serum albumin OS=Canis lupus familiaris OX=9615 GN=ALB PE=1 SV=3	DVFLGTFLYEYAR	DVFLGTFLYEYAR	2	0.0286%+/-0.0045%	1	y9	75.36	0.157	75.35	0.001	0.9705	HG114	104433	0.0003	-0.8	112250	#N/A	75.38	0.0012	0.998	HG114_2	89698	0.00034	0.6	99061	#N/A	75.38	0.0012	0.9925	HG114_3	75654	0.000272	1.2	84626	#N/A	75.33	0.0013	0.9687	HG114_4	74929	0.000233	1.6	87550	#N/A
sp|P49822|ALBU_CANLF	Serum albumin OS=Canis lupus familiaris OX=9615 GN=ALB PE=1 SV=3	DVFLGTFLYEYAR	DVFLGTFLYEYAR	2	0.0286%+/-0.0045%	1	y7	75.36	0.157	75.35	0.001	0.9705	HG114	104433	0.0003	-0.8	112250	#N/A	75.38	0.0012	0.998	HG114_2	89698	0.00034	0.6	99061	#N/A	75.38	0.0012	0.9925	HG114_3	75654	0.000272	1.2	84626	#N/A	75.33	0.0013	0.9687	HG114_4	74929	0.000233	1.6	87550	#N/A
sp|P49822|ALBU_CANLF	Serum albumin OS=Canis lupus familiaris OX=9615 GN=ALB PE=1 SV=3	DVFLGTFLYEYAR	DVFLGTFLYEYAR	3	0.0031%+/-0.0006%	1	y9	75.36	0.187	75.35	0.001	0.8102	HG114	9666	2.8e-05	5.2	112250	#N/A	75.38	0.0012	0.7835	HG114_2	10419	3.9e-05	7	99061	#N/A	75.38	0.0012	0.8462	HG114_3	8079	2.9e-05	11.9	84626	#N/A	75.33	0.0013	0.803	HG114_4	8797	2.7e-05	5.8	87550	#N/A
sp|P49822|ALBU_CANLF	Serum albumin OS=Canis lupus familiaris OX=9615 GN=ALB PE=1 SV=3	DVFLGTFLYEYAR	DVFLGTFLYEYAR	3	0.0031%+/-0.0006%	1	y5	75.36	0.187	75.35	0.001	0.8102	HG114	9666	2.8e-05	5.2	112250	#N/A	75.38	0.0012	0.7835	HG114_2	10419	3.9e-05	7	99061	#N/A	75.38	0.0012	0.8462	HG114_3	8079	2.9e-05	11.9	84626	#N/A	75.33	0.0013	0.803	HG114_4	8797	2.7e-05	5.8	87550	#N/A
sp|P49822|ALBU_CANLF	Serum albumin OS=Canis lupus familiaris OX=9615 GN=ALB PE=1 SV=3	DVFLGTFLYEYAR	DVFLGTFLYEYAR	3	0.0031%+/-0.0006%	1	y4	75.36	0.187	75.35	0.001	0.8102	HG114	9666	2.8e-05	5.2	112250	#N/A	75.38	0.0012	0.7835	HG114_2	10419	3.9e-05	7	99061	#N/A	75.38	0.0012	0.8462	HG114_3	8079	2.9e-05	11.9	84626	#N/A	75.33	0.0013	0.803	HG114_4	8797	2.7e-05	5.8	87550	#N/A
sp|P49822|ALBU_CANLF	Serum albumin OS=Canis lupus familiaris OX=9615 GN=ALB PE=1 SV=3	KPESERMSC[+57]AEDFLSVVLNR	KPESERMSCAEDFLSVVLNR	3	0.0119%+/-0.0022%	1	y6	75.35	0.185	75.33	0.0022	0.6918	HG114	38680	0.000111	0.3	67598	#N/A	75.36	0.0021	0.7144	HG114_2	36555	0.000139	1.8	69391	#N/A	75.33	0.0023	0.7085	HG114_3	37669	0.000135	1.6	73392	#N/A	75.36	0.003	0.7085	HG114_4	29479	9.2e-05	0.4	64818	#N/A
sp|P49822|ALBU_CANLF	Serum albumin OS=Canis lupus familiaris OX=9615 GN=ALB PE=1 SV=3	KPESERMSC[+57]AEDFLSVVLNR	KPESERMSCAEDFLSVVLNR	3	0.0119%+/-0.0022%	2	y19	75.35	0.185	75.33	0.0022	0.6918	HG114	38680	0.000111	0.3	67598	#N/A	75.36	0.0021	0.7144	HG114_2	36555	0.000139	1.8	69391	#N/A	75.33	0.0023	0.7085	HG114_3	37669	0.000135	1.6	73392	#N/A	75.36	0.003	0.7085	HG114_4	29479	9.2e-05	0.4	64818	#N/A
sp|P49822|ALBU_CANLF	Serum albumin OS=Canis lupus familiaris OX=9615 GN=ALB PE=1 SV=3	KPESERMSC[+57]AEDFLSVVLNR	KPESERMSCAEDFLSVVLNR	3	0.0119%+/-0.0022%	2	y16	75.35	0.185	75.33	0.0022	0.6918	HG114	38680	0.000111	0.3	67598	#N/A	75.36	0.0021	0.7144	HG114_2	36555	0.000139	1.8	69391	#N/A	75.33	0.0023	0.7085	HG114_3	37669	0.000135	1.6	73392	#N/A	75.36	0.003	0.7085	HG114_4	29479	9.2e-05	0.4	64818	#N/A
sp|P49822|ALBU_CANLF	Serum albumin OS=Canis lupus familiaris OX=9615 GN=ALB PE=1 SV=3	KPESERMSC[+57]AEDFLSVVLNR	KPESERMSCAEDFLSVVLNR	4	0.011%+/-0.002%	1	y6	75.35	0.18	75.33	0.0022	0.7399	HG114	30034	8.6e-05	-2.6	67598	#N/A	75.36	0.0021	0.7074	HG114_2	33576	0.000127	-0.6	69391	#N/A	75.33	0.0023	0.723	HG114_3	34948	0.000125	-2.2	73392	#N/A	75.36	0.003	0.6802	HG114_4	32507	0.000101	-1.9	64818	#N/A
sp|P49822|ALBU_CANLF	Serum albumin OS=Canis lupus familiaris OX=9615 GN=ALB PE=1 SV=3	KPESERMSC[+57]AEDFLSVVLNR	KPESERMSCAEDFLSVVLNR	4	0.011%+/-0.002%	1	y4	75.35	0.18	75.33	0.0022	0.7399	HG114	30034	8.6e-05	-2.6	67598	#N/A	75.36	0.0021	0.7074	HG114_2	33576	0.000127	-0.6	69391	#N/A	75.33	0.0023	0.723	HG114_3	34948	0.000125	-2.2	73392	#N/A	75.36	0.003	0.6802	HG114_4	32507	0.000101	-1.9	64818	#N/A
sp|P49822|ALBU_CANLF	Serum albumin OS=Canis lupus familiaris OX=9615 GN=ALB PE=1 SV=3	KPESERMSC[+57]AEDFLSVVLNR	KPESERMSCAEDFLSVVLNR	4	0.011%+/-0.002%	2	b13	75.35	0.18	75.33	0.0022	0.7399	HG114	30034	8.6e-05	-2.6	67598	#N/A	75.36	0.0021	0.7074	HG114_2	33576	0.000127	-0.6	69391	#N/A	75.33	0.0023	0.723	HG114_3	34948	0.000125	-2.2	73392	#N/A	75.36	0.003	0.6802	HG114_4	32507	0.000101	-1.9	64818	#N/A
sp|P49822|ALBU_CANLF	Serum albumin OS=Canis lupus familiaris OX=9615 GN=ALB PE=1 SV=3	ERMSC[+57]AEDFLSVVLNR	ERMSCAEDFLSVVLNR	2	0.1198%+/-0.0196%	1	y8	75.35	0.164	75.35	0.0007	0.9833	HG114	384563	0.001103	-3	378320	#N/A	75.35	0.0007	0.9871	HG114_2	377991	0.001432	-0.5	374000	#N/A	75.35	0.0008	0.9942	HG114_3	354370	0.001272	-1.1	358150	#N/A	75.35	0.0009	0.9854	HG114_4	316075	0.000984	-0.8	330510	#N/A
sp|P49822|ALBU_CANLF	Serum albumin OS=Canis lupus familiaris OX=9615 GN=ALB PE=1 SV=3	ERMSC[+57]AEDFLSVVLNR	ERMSCAEDFLSVVLNR	2	0.1198%+/-0.0196%	1	y6	75.35	0.164	75.35	0.0007	0.9833	HG114	384563	0.001103	-3	378320	#N/A	75.35	0.0007	0.9871	HG114_2	377991	0.001432	-0.5	374000	#N/A	75.35	0.0008	0.9942	HG114_3	354370	0.001272	-1.1	358150	#N/A	75.35	0.0009	0.9854	HG114_4	316075	0.000984	-0.8	330510	#N/A
sp|P49822|ALBU_CANLF	Serum albumin OS=Canis lupus familiaris OX=9615 GN=ALB PE=1 SV=3	ERMSC[+57]AEDFLSVVLNR	ERMSCAEDFLSVVLNR	2	0.1198%+/-0.0196%	1	y4	75.35	0.164	75.35	0.0007	0.9833	HG114	384563	0.001103	-3	378320	#N/A	75.35	0.0007	0.9871	HG114_2	377991	0.001432	-0.5	374000	#N/A	75.35	0.0008	0.9942	HG114_3	354370	0.001272	-1.1	358150	#N/A	75.35	0.0009	0.9854	HG114_4	316075	0.000984	-0.8	330510	#N/A
sp|P49822|ALBU_CANLF	Serum albumin OS=Canis lupus familiaris OX=9615 GN=ALB PE=1 SV=3	RMSC[+57]AEDFLSVVLNR	RMSCAEDFLSVVLNR	2	0.0685%+/-0.0139%	1	y10	75.35	0.204	75.35	0.0007	0.8309	HG114	245116	0.000703	-3.1	241140	#N/A	75.35	0.0007	0.8428	HG114_2	230531	0.000874	-1.9	228100	#N/A	75.35	0.0008	0.8383	HG114_3	167273	0.000601	-2.9	169060	#N/A	75.35	0.0007	0.8421	HG114_4	180228	0.000561	-1.3	188460	#N/A
sp|P49822|ALBU_CANLF	Serum albumin OS=Canis lupus familiaris OX=9615 GN=ALB PE=1 SV=3	RMSC[+57]AEDFLSVVLNR	RMSCAEDFLSVVLNR	2	0.0685%+/-0.0139%	1	y9	75.35	0.204	75.35	0.0007	0.8309	HG114	245116	0.000703	-3.1	241140	#N/A	75.35	0.0007	0.8428	HG114_2	230531	0.000874	-1.9	228100	#N/A	75.35	0.0008	0.8383	HG114_3	167273	0.000601	-2.9	169060	#N/A	75.35	0.0007	0.8421	HG114_4	180228	0.000561	-1.3	188460	#N/A
sp|P49822|ALBU_CANLF	Serum albumin OS=Canis lupus familiaris OX=9615 GN=ALB PE=1 SV=3	RMSC[+57]AEDFLSVVLNR	RMSCAEDFLSVVLNR	2	0.0685%+/-0.0139%	1	y6	75.35	0.204	75.35	0.0007	0.8309	HG114	245116	0.000703	-3.1	241140	#N/A	75.35	0.0007	0.8428	HG114_2	230531	0.000874	-1.9	228100	#N/A	75.35	0.0008	0.8383	HG114_3	167273	0.000601	-2.9	169060	#N/A	75.35	0.0007	0.8421	HG114_4	180228	0.000561	-1.3	188460	#N/A
sp|P49822|ALBU_CANLF	Serum albumin OS=Canis lupus familiaris OX=9615 GN=ALB PE=1 SV=3	MSC[+57]AEDFLSVVLNR	MSCAEDFLSVVLNR	2	0.4534%+/-0.0738%	1	y10	75.36	0.163	75.35	0.0005	0.7228	HG114	1537443	0.00441	-1	3365400	#N/A	75.38	0.0005	0.7059	HG114_2	1437610	0.005448	1.6	3002900	#N/A	75.35	0.0005	0.7093	HG114_3	1288166	0.004625	1.4	2858100	#N/A	75.35	0.0005	0.699	HG114_4	1173684	0.003654	1.6	2797400	#N/A
sp|P49822|ALBU_CANLF	Serum albumin OS=Canis lupus familiaris OX=9615 GN=ALB PE=1 SV=3	MSC[+57]AEDFLSVVLNR	MSCAEDFLSVVLNR	2	0.4534%+/-0.0738%	1	y9	75.36	0.163	75.35	0.0005	0.7228	HG114	1537443	0.00441	-1	3365400	#N/A	75.38	0.0005	0.7059	HG114_2	1437610	0.005448	1.6	3002900	#N/A	75.35	0.0005	0.7093	HG114_3	1288166	0.004625	1.4	2858100	#N/A	75.35	0.0005	0.699	HG114_4	1173684	0.003654	1.6	2797400	#N/A
sp|P49822|ALBU_CANLF	Serum albumin OS=Canis lupus familiaris OX=9615 GN=ALB PE=1 SV=3	MSC[+57]AEDFLSVVLNR	MSCAEDFLSVVLNR	2	0.4534%+/-0.0738%	1	y6	75.36	0.163	75.35	0.0005	0.7228	HG114	1537443	0.00441	-1	3365400	#N/A	75.38	0.0005	0.7059	HG114_2	1437610	0.005448	1.6	3002900	#N/A	75.35	0.0005	0.7093	HG114_3	1288166	0.004625	1.4	2858100	#N/A	75.35	0.0005	0.699	HG114_4	1173684	0.003654	1.6	2797400	#N/A
sp|P49822|ALBU_CANLF	Serum albumin OS=Canis lupus familiaris OX=9615 GN=ALB PE=1 SV=3	MSC[+57]AEDFLSVVLNR	MSCAEDFLSVVLNR	3	0.5415%+/-0.0568%	1	y6	75.36	0.105	75.35	0.0005	0.9837	HG114	1883542	0.005403	-1.4	3365400	#N/A	75.38	0.0005	0.9807	HG114_2	1597357	0.006053	2.7	3002900	#N/A	75.35	0.0005	0.9768	HG114_3	1539822	0.005529	2.1	2858100	#N/A	75.35	0.0005	0.9831	HG114_4	1501542	0.004675	2.5	2797400	#N/A
sp|P49822|ALBU_CANLF	Serum albumin OS=Canis lupus familiaris OX=9615 GN=ALB PE=1 SV=3	MSC[+57]AEDFLSVVLNR	MSCAEDFLSVVLNR	3	0.5415%+/-0.0568%	1	y4	75.36	0.105	75.35	0.0005	0.9837	HG114	1883542	0.005403	-1.4	3365400	#N/A	75.38	0.0005	0.9807	HG114_2	1597357	0.006053	2.7	3002900	#N/A	75.35	0.0005	0.9768	HG114_3	1539822	0.005529	2.1	2858100	#N/A	75.35	0.0005	0.9831	HG114_4	1501542	0.004675	2.5	2797400	#N/A
sp|P49822|ALBU_CANLF	Serum albumin OS=Canis lupus familiaris OX=9615 GN=ALB PE=1 SV=3	MSC[+57]AEDFLSVVLNR	MSCAEDFLSVVLNR	3	0.5415%+/-0.0568%	1	y3	75.36	0.105	75.35	0.0005	0.9837	HG114	1883542	0.005403	-1.4	3365400	#N/A	75.38	0.0005	0.9807	HG114_2	1597357	0.006053	2.7	3002900	#N/A	75.35	0.0005	0.9768	HG114_3	1539822	0.005529	2.1	2858100	#N/A	75.35	0.0005	0.9831	HG114_4	1501542	0.004675	2.5	2797400	#N/A
sp|P49822|ALBU_CANLF	Serum albumin OS=Canis lupus familiaris OX=9615 GN=ALB PE=1 SV=3	SC[+57]AEDFLSVVLNR	SCAEDFLSVVLNR	2	0.0209%+/-0.004%	1	y7	75.35	0.191	75.35	0.0039	0.873	HG114	61601	0.000177	-3.3	155280	#N/A	75.35	0.0018	0.8513	HG114_2	67588	0.000256	-1.5	130090	#N/A	75.35	0.0019	0.8656	HG114_3	63622	0.000228	-1.5	116450	#N/A	75.35	0.0017	0.8348	HG114_4	56335	0.000175	-1.3	70487	#N/A
sp|P49822|ALBU_CANLF	Serum albumin OS=Canis lupus familiaris OX=9615 GN=ALB PE=1 SV=3	SC[+57]AEDFLSVVLNR	SCAEDFLSVVLNR	2	0.0209%+/-0.004%	1	y6	75.35	0.191	75.35	0.0039	0.873	HG114	61601	0.000177	-3.3	155280	#N/A	75.35	0.0018	0.8513	HG114_2	67588	0.000256	-1.5	130090	#N/A	75.35	0.0019	0.8656	HG114_3	63622	0.000228	-1.5	116450	#N/A	75.35	0.0017	0.8348	HG114_4	56335	0.000175	-1.3	70487	#N/A
sp|P49822|ALBU_CANLF	Serum albumin OS=Canis lupus familiaris OX=9615 GN=ALB PE=1 SV=3	SC[+57]AEDFLSVVLNR	SCAEDFLSVVLNR	2	0.0209%+/-0.004%	1	y4	75.35	0.191	75.35	0.0039	0.873	HG114	61601	0.000177	-3.3	155280	#N/A	75.35	0.0018	0.8513	HG114_2	67588	0.000256	-1.5	130090	#N/A	75.35	0.0019	0.8656	HG114_3	63622	0.000228	-1.5	116450	#N/A	75.35	0.0017	0.8348	HG114_4	56335	0.000175	-1.3	70487	#N/A
sp|P49822|ALBU_CANLF	Serum albumin OS=Canis lupus familiaris OX=9615 GN=ALB PE=1 SV=3	SC[+57]AEDFLSVVLNR	SCAEDFLSVVLNR	3	0.0184%+/-0.0107%	1	y6	75.35	0.579	75.35	0.0039	0.6743	HG114	96238	0.000276	-10	155280	#N/A	75.35	0.0018	0.6804	HG114_2	63891	0.000242	-10.4	130090	#N/A	75.35	0.0019	0.6868	HG114_3	51603	0.000185	-7.3	116450	#N/A	75.35	0.0017	0.8744	HG114_4	11074	3.4e-05	-1.9	70487	#N/A
sp|P49822|ALBU_CANLF	Serum albumin OS=Canis lupus familiaris OX=9615 GN=ALB PE=1 SV=3	SC[+57]AEDFLSVVLNR	SCAEDFLSVVLNR	3	0.0184%+/-0.0107%	1	y4	75.35	0.579	75.35	0.0039	0.6743	HG114	96238	0.000276	-10	155280	#N/A	75.35	0.0018	0.6804	HG114_2	63891	0.000242	-10.4	130090	#N/A	75.35	0.0019	0.6868	HG114_3	51603	0.000185	-7.3	116450	#N/A	75.35	0.0017	0.8744	HG114_4	11074	3.4e-05	-1.9	70487	#N/A
sp|P49822|ALBU_CANLF	Serum albumin OS=Canis lupus familiaris OX=9615 GN=ALB PE=1 SV=3	SC[+57]AEDFLSVVLNR	SCAEDFLSVVLNR	3	0.0184%+/-0.0107%	1	y3	75.35	0.579	75.35	0.0039	0.6743	HG114	96238	0.000276	-10	155280	#N/A	75.35	0.0018	0.6804	HG114_2	63891	0.000242	-10.4	130090	#N/A	75.35	0.0019	0.6868	HG114_3	51603	0.000185	-7.3	116450	#N/A	75.35	0.0017	0.8744	HG114_4	11074	3.4e-05	-1.9	70487	#N/A
sp|P49822|ALBU_CANLF	Serum albumin OS=Canis lupus familiaris OX=9615 GN=ALB PE=1 SV=3	AEDFLSVVLNR	AEDFLSVVLNR	2	0.0163%+/-0.0035%	1	y9	75.38	0.213	75.38	0.0015	0.8089	HG114	49389	0.000142	-3	48587	#N/A	75.38	0.0045	0.8073	HG114_2	54912	0.000208	-1.8	54333	#N/A	75.38	0.0018	0.7822	HG114_3	47501	0.000171	-1.7	48008	#N/A	75.38	0.0019	0.7956	HG114_4	41956	0.000131	-1.8	43873	#N/A
sp|P49822|ALBU_CANLF	Serum albumin OS=Canis lupus familiaris OX=9615 GN=ALB PE=1 SV=3	AEDFLSVVLNR	AEDFLSVVLNR	2	0.0163%+/-0.0035%	1	y7	75.38	0.213	75.38	0.0015	0.8089	HG114	49389	0.000142	-3	48587	#N/A	75.38	0.0045	0.8073	HG114_2	54912	0.000208	-1.8	54333	#N/A	75.38	0.0018	0.7822	HG114_3	47501	0.000171	-1.7	48008	#N/A	75.38	0.0019	0.7956	HG114_4	41956	0.000131	-1.8	43873	#N/A
sp|P49822|ALBU_CANLF	Serum albumin OS=Canis lupus familiaris OX=9615 GN=ALB PE=1 SV=3	AEDFLSVVLNR	AEDFLSVVLNR	2	0.0163%+/-0.0035%	1	y6	75.38	0.213	75.38	0.0015	0.8089	HG114	49389	0.000142	-3	48587	#N/A	75.38	0.0045	0.8073	HG114_2	54912	0.000208	-1.8	54333	#N/A	75.38	0.0018	0.7822	HG114_3	47501	0.000171	-1.7	48008	#N/A	75.38	0.0019	0.7956	HG114_4	41956	0.000131	-1.8	43873	#N/A
sp|P49824|MYH7_CANLF	Myosin-7 OS=Canis lupus familiaris OX=9615 GN=MYH7 PE=1 SV=3	SEAPPHIFSISDNAYQYMLTDR	SEAPPHIFSISDNAYQYMLTDR	3	0.0139%+/-0.0025%	1	y8	75.32	0.177	75.24	0.0029	0.8313	HG114	45296	0.00013	2	44560	#N/A	75.35	0.0044	0.858	HG114_2	43583	0.000165	4.4	43123	#N/A	75.35	0.0056	0.8296	HG114_3	42474	0.000153	5	42927	#N/A	75.35	0.0056	0.8324	HG114_4	35158	0.000109	2.8	36764	#N/A
sp|P49824|MYH7_CANLF	Myosin-7 OS=Canis lupus familiaris OX=9615 GN=MYH7 PE=1 SV=3	SEAPPHIFSISDNAYQYMLTDR	SEAPPHIFSISDNAYQYMLTDR	3	0.0139%+/-0.0025%	1	y7	75.32	0.177	75.24	0.0029	0.8313	HG114	45296	0.00013	2	44560	#N/A	75.35	0.0044	0.858	HG114_2	43583	0.000165	4.4	43123	#N/A	75.35	0.0056	0.8296	HG114_3	42474	0.000153	5	42927	#N/A	75.35	0.0056	0.8324	HG114_4	35158	0.000109	2.8	36764	#N/A
sp|P49824|MYH7_CANLF	Myosin-7 OS=Canis lupus familiaris OX=9615 GN=MYH7 PE=1 SV=3	SEAPPHIFSISDNAYQYMLTDR	SEAPPHIFSISDNAYQYMLTDR	3	0.0139%+/-0.0025%	1	y6	75.32	0.177	75.24	0.0029	0.8313	HG114	45296	0.00013	2	44560	#N/A	75.35	0.0044	0.858	HG114_2	43583	0.000165	4.4	43123	#N/A	75.35	0.0056	0.8296	HG114_3	42474	0.000153	5	42927	#N/A	75.35	0.0056	0.8324	HG114_4	35158	0.000109	2.8	36764	#N/A
sp|P49824|MYH7_CANLF	Myosin-7 OS=Canis lupus familiaris OX=9615 GN=MYH7 PE=1 SV=3	LTGAIMHFGNMK	LTGAIMHFGNMK	2	0.0337%+/-0.0039%	1	y10	75.28	0.116	75.29	0.002	0.7342	HG114	108205	0.00031	13.9	107880	#N/A	75.29	0.0029	0.7538	HG114_2	98077	0.000372	14	98382	#N/A	75.29	0.0027	0.7619	HG114_3	102914	0.00037	12.6	105750	#N/A	75.26	0.0039	0.7193	HG114_4	95398	0.000297	13.9	100410	#N/A
sp|P49824|MYH7_CANLF	Myosin-7 OS=Canis lupus familiaris OX=9615 GN=MYH7 PE=1 SV=3	LTGAIMHFGNMK	LTGAIMHFGNMK	2	0.0337%+/-0.0039%	1	y7	75.28	0.116	75.29	0.002	0.7342	HG114	108205	0.00031	13.9	107880	#N/A	75.29	0.0029	0.7538	HG114_2	98077	0.000372	14	98382	#N/A	75.29	0.0027	0.7619	HG114_3	102914	0.00037	12.6	105750	#N/A	75.26	0.0039	0.7193	HG114_4	95398	0.000297	13.9	100410	#N/A
sp|P49824|MYH7_CANLF	Myosin-7 OS=Canis lupus familiaris OX=9615 GN=MYH7 PE=1 SV=3	LTGAIMHFGNMK	LTGAIMHFGNMK	2	0.0337%+/-0.0039%	1	y6	75.28	0.116	75.29	0.002	0.7342	HG114	108205	0.00031	13.9	107880	#N/A	75.29	0.0029	0.7538	HG114_2	98077	0.000372	14	98382	#N/A	75.29	0.0027	0.7619	HG114_3	102914	0.00037	12.6	105750	#N/A	75.26	0.0039	0.7193	HG114_4	95398	0.000297	13.9	100410	#N/A
sp|P49824|MYH7_CANLF	Myosin-7 OS=Canis lupus familiaris OX=9615 GN=MYH7 PE=1 SV=3	LTGAIMHFGNMK	LTGAIMHFGNMK	3	0.0004%+/-0.0002%	1	y7	75.28	0.415	75.29	0.002	0.8717	HG114	1453	4e-06	1.7	107880	#N/A	75.29	0.0029	0.8993	HG114_2	1354	5e-06	0.1	98382	#N/A	75.29	0.0027	0.7741	HG114_3	1724	6e-06	2.9	105750	#N/A	75.26	0.0039	0.9253	HG114_4	624	2e-06	4.4	100410	#N/A
sp|P49824|MYH7_CANLF	Myosin-7 OS=Canis lupus familiaris OX=9615 GN=MYH7 PE=1 SV=3	LTGAIMHFGNMK	LTGAIMHFGNMK	3	0.0004%+/-0.0002%	2	y11	75.28	0.415	75.29	0.002	0.8717	HG114	1453	4e-06	1.7	107880	#N/A	75.29	0.0029	0.8993	HG114_2	1354	5e-06	0.1	98382	#N/A	75.29	0.0027	0.7741	HG114_3	1724	6e-06	2.9	105750	#N/A	75.26	0.0039	0.9253	HG114_4	624	2e-06	4.4	100410	#N/A
sp|P49824|MYH7_CANLF	Myosin-7 OS=Canis lupus familiaris OX=9615 GN=MYH7 PE=1 SV=3	LTGAIMHFGNMK	LTGAIMHFGNMK	3	0.0004%+/-0.0002%	2	y10	75.28	0.415	75.29	0.002	0.8717	HG114	1453	4e-06	1.7	107880	#N/A	75.29	0.0029	0.8993	HG114_2	1354	5e-06	0.1	98382	#N/A	75.29	0.0027	0.7741	HG114_3	1724	6e-06	2.9	105750	#N/A	75.26	0.0039	0.9253	HG114_4	624	2e-06	4.4	100410	#N/A
sp|P56595|APOC1_CANLF	Apolipoprotein C-I OS=Canis lupus familiaris OX=9615 GN=APOC1 PE=1 SV=1	AGEISSTFER	AGEISSTFER	2	2.0489%+/-0.2205%	1	y7	31.7	0.108	31.74	0.0005	0.9433	HG114	6225993	0.017859	-1.3	6124900	#N/A	31.95	0.0005	0.9438	HG114_2	5975281	0.022644	3.8	5912200	#N/A	31.64	0.0005	0.9406	HG114_3	6108547	0.021933	5	6173700	#N/A	31.48	0.0005	0.9358	HG114_4	6269588	0.019521	4.6	6555900	#N/A
sp|P56595|APOC1_CANLF	Apolipoprotein C-I OS=Canis lupus familiaris OX=9615 GN=APOC1 PE=1 SV=1	AGEISSTFER	AGEISSTFER	2	2.0489%+/-0.2205%	1	y6	31.7	0.108	31.74	0.0005	0.9433	HG114	6225993	0.017859	-1.3	6124900	#N/A	31.95	0.0005	0.9438	HG114_2	5975281	0.022644	3.8	5912200	#N/A	31.64	0.0005	0.9406	HG114_3	6108547	0.021933	5	6173700	#N/A	31.48	0.0005	0.9358	HG114_4	6269588	0.019521	4.6	6555900	#N/A
sp|P56595|APOC1_CANLF	Apolipoprotein C-I OS=Canis lupus familiaris OX=9615 GN=APOC1 PE=1 SV=1	AGEISSTFER	AGEISSTFER	2	2.0489%+/-0.2205%	1	b3	31.7	0.108	31.74	0.0005	0.9433	HG114	6225993	0.017859	-1.3	6124900	#N/A	31.95	0.0005	0.9438	HG114_2	5975281	0.022644	3.8	5912200	#N/A	31.64	0.0005	0.9406	HG114_3	6108547	0.021933	5	6173700	#N/A	31.48	0.0005	0.9358	HG114_4	6269588	0.019521	4.6	6555900	#N/A
sp|P56595|APOC1_CANLF	Apolipoprotein C-I OS=Canis lupus familiaris OX=9615 GN=APOC1 PE=1 SV=1	AGEISSTFERIPDK	AGEISSTFERIPDK	3	0.0026%+/-0.0004%	2	y13	75.3	0.167	#N/A	0.0127	0	HG114	#N/A	#N/A	#N/A	#N/A	#N/A	75.32	0.0093	0.8915	HG114_2	8075	3.1e-05	5	7990.1	#N/A	75.32	0.0094	0.9007	HG114_3	6622	2.4e-05	3.9	6692.2	#N/A	75.27	0.0041	0.9244	HG114_4	7288	2.3e-05	7.7	7620.6	#N/A
sp|P56595|APOC1_CANLF	Apolipoprotein C-I OS=Canis lupus familiaris OX=9615 GN=APOC1 PE=1 SV=1	AGEISSTFERIPDK	AGEISSTFERIPDK	3	0.0026%+/-0.0004%	2	y11	75.3	0.167	#N/A	0.0127	0	HG114	#N/A	#N/A	#N/A	#N/A	#N/A	75.32	0.0093	0.8915	HG114_2	8075	3.1e-05	5	7990.1	#N/A	75.32	0.0094	0.9007	HG114_3	6622	2.4e-05	3.9	6692.2	#N/A	75.27	0.0041	0.9244	HG114_4	7288	2.3e-05	7.7	7620.6	#N/A
sp|P56595|APOC1_CANLF	Apolipoprotein C-I OS=Canis lupus familiaris OX=9615 GN=APOC1 PE=1 SV=1	AGEISSTFERIPDK	AGEISSTFERIPDK	3	0.0026%+/-0.0004%	2	y10	75.3	0.167	#N/A	0.0127	0	HG114	#N/A	#N/A	#N/A	#N/A	#N/A	75.32	0.0093	0.8915	HG114_2	8075	3.1e-05	5	7990.1	#N/A	75.32	0.0094	0.9007	HG114_3	6622	2.4e-05	3.9	6692.2	#N/A	75.27	0.0041	0.9244	HG114_4	7288	2.3e-05	7.7	7620.6	#N/A
sp|P56595|APOC1_CANLF	Apolipoprotein C-I OS=Canis lupus familiaris OX=9615 GN=APOC1 PE=1 SV=1	LKEFGNTLEDK	LKEFGNTLEDK	2	0.0473%+/-0.0848%	1	y9	31.19	1.793	31.76	0.004	0.9347	HG114	16286	4.7e-05	-1.2	44427	#N/A	31.96	0.0044	0.9922	HG114_2	15189	5.8e-05	-2.1	50110	#N/A	29.48	0.0035	0.3375	HG114_3	485972	0.001745	-6.4	521390	#N/A	31.55	0.0027	0.9491	HG114_4	13806	4.3e-05	1.1	50264	#N/A
sp|P56595|APOC1_CANLF	Apolipoprotein C-I OS=Canis lupus familiaris OX=9615 GN=APOC1 PE=1 SV=1	LKEFGNTLEDK	LKEFGNTLEDK	2	0.0473%+/-0.0848%	1	y8	31.19	1.793	31.76	0.004	0.9347	HG114	16286	4.7e-05	-1.2	44427	#N/A	31.96	0.0044	0.9922	HG114_2	15189	5.8e-05	-2.1	50110	#N/A	29.48	0.0035	0.3375	HG114_3	485972	0.001745	-6.4	521390	#N/A	31.55	0.0027	0.9491	HG114_4	13806	4.3e-05	1.1	50264	#N/A
sp|P56595|APOC1_CANLF	Apolipoprotein C-I OS=Canis lupus familiaris OX=9615 GN=APOC1 PE=1 SV=1	LKEFGNTLEDK	LKEFGNTLEDK	2	0.0473%+/-0.0848%	1	y7	31.19	1.793	31.76	0.004	0.9347	HG114	16286	4.7e-05	-1.2	44427	#N/A	31.96	0.0044	0.9922	HG114_2	15189	5.8e-05	-2.1	50110	#N/A	29.48	0.0035	0.3375	HG114_3	485972	0.001745	-6.4	521390	#N/A	31.55	0.0027	0.9491	HG114_4	13806	4.3e-05	1.1	50264	#N/A
sp|P56595|APOC1_CANLF	Apolipoprotein C-I OS=Canis lupus familiaris OX=9615 GN=APOC1 PE=1 SV=1	LKEFGNTLEDK	LKEFGNTLEDK	3	0.0108%+/-0.0021%	1	y5	31.19	0.195	31.76	0.004	0.9934	HG114	28874	8.3e-05	0.2	44427	#N/A	31.96	0.0044	0.984	HG114_2	35455	0.000134	1.9	50110	#N/A	29.48	0.0035	0.9253	HG114_3	29913	0.000107	-0.6	521390	#N/A	31.55	0.0027	0.9756	HG114_4	34263	0.000107	1.2	50264	#N/A
sp|P56595|APOC1_CANLF	Apolipoprotein C-I OS=Canis lupus familiaris OX=9615 GN=APOC1 PE=1 SV=1	LKEFGNTLEDK	LKEFGNTLEDK	3	0.0108%+/-0.0021%	1	y4	31.19	0.195	31.76	0.004	0.9934	HG114	28874	8.3e-05	0.2	44427	#N/A	31.96	0.0044	0.984	HG114_2	35455	0.000134	1.9	50110	#N/A	29.48	0.0035	0.9253	HG114_3	29913	0.000107	-0.6	521390	#N/A	31.55	0.0027	0.9756	HG114_4	34263	0.000107	1.2	50264	#N/A
sp|P56595|APOC1_CANLF	Apolipoprotein C-I OS=Canis lupus familiaris OX=9615 GN=APOC1 PE=1 SV=1	LKEFGNTLEDK	LKEFGNTLEDK	3	0.0108%+/-0.0021%	1	y3	31.19	0.195	31.76	0.004	0.9934	HG114	28874	8.3e-05	0.2	44427	#N/A	31.96	0.0044	0.984	HG114_2	35455	0.000134	1.9	50110	#N/A	29.48	0.0035	0.9253	HG114_3	29913	0.000107	-0.6	521390	#N/A	31.55	0.0027	0.9756	HG114_4	34263	0.000107	1.2	50264	#N/A
sp|P56595|APOC1_CANLF	Apolipoprotein C-I OS=Canis lupus familiaris OX=9615 GN=APOC1 PE=1 SV=1	EFGNTLEDK	EFGNTLEDK	2	0.1486%+/-0.0181%	1	y7	28.16	0.122	28.2	0.0006	0.9754	HG114	454789	0.001305	-1.6	447400	#N/A	28.45	0.0006	0.9958	HG114_2	440263	0.001668	1.2	435620	#N/A	28.09	0.0006	0.9901	HG114_3	449030	0.001612	1.4	453820	#N/A	27.89	0.0006	0.9881	HG114_4	436256	0.001358	1.5	456180	#N/A
sp|P56595|APOC1_CANLF	Apolipoprotein C-I OS=Canis lupus familiaris OX=9615 GN=APOC1 PE=1 SV=1	EFGNTLEDK	EFGNTLEDK	2	0.1486%+/-0.0181%	1	y5	28.16	0.122	28.2	0.0006	0.9754	HG114	454789	0.001305	-1.6	447400	#N/A	28.45	0.0006	0.9958	HG114_2	440263	0.001668	1.2	435620	#N/A	28.09	0.0006	0.9901	HG114_3	449030	0.001612	1.4	453820	#N/A	27.89	0.0006	0.9881	HG114_4	436256	0.001358	1.5	456180	#N/A
sp|P56595|APOC1_CANLF	Apolipoprotein C-I OS=Canis lupus familiaris OX=9615 GN=APOC1 PE=1 SV=1	EFGNTLEDK	EFGNTLEDK	2	0.1486%+/-0.0181%	1	y4	28.16	0.122	28.2	0.0006	0.9754	HG114	454789	0.001305	-1.6	447400	#N/A	28.45	0.0006	0.9958	HG114_2	440263	0.001668	1.2	435620	#N/A	28.09	0.0006	0.9901	HG114_3	449030	0.001612	1.4	453820	#N/A	27.89	0.0006	0.9881	HG114_4	436256	0.001358	1.5	456180	#N/A
sp|P56595|APOC1_CANLF	Apolipoprotein C-I OS=Canis lupus familiaris OX=9615 GN=APOC1 PE=1 SV=1	EFGNTLEDKAR	EFGNTLEDKAR	2	0.0031%+/-0.0006%	1	y9	27.09	0.183	27.14	0.0021	0.8844	HG114	9365	2.7e-05	-2.2	204170	#N/A	27.37	0.0018	0.9552	HG114_2	9359	3.5e-05	-1.9	236520	#N/A	27.04	0.0027	0.9017	HG114_3	10080	3.6e-05	-2.3	255320	#N/A	26.81	0.002	0.9392	HG114_4	8132	2.5e-05	-0.8	267970	#N/A
sp|P56595|APOC1_CANLF	Apolipoprotein C-I OS=Canis lupus familiaris OX=9615 GN=APOC1 PE=1 SV=1	EFGNTLEDKAR	EFGNTLEDKAR	2	0.0031%+/-0.0006%	1	y5	27.09	0.183	27.14	0.0021	0.8844	HG114	9365	2.7e-05	-2.2	204170	#N/A	27.37	0.0018	0.9552	HG114_2	9359	3.5e-05	-1.9	236520	#N/A	27.04	0.0027	0.9017	HG114_3	10080	3.6e-05	-2.3	255320	#N/A	26.81	0.002	0.9392	HG114_4	8132	2.5e-05	-0.8	267970	#N/A
sp|P56595|APOC1_CANLF	Apolipoprotein C-I OS=Canis lupus familiaris OX=9615 GN=APOC1 PE=1 SV=1	EFGNTLEDKAR	EFGNTLEDKAR	2	0.0031%+/-0.0006%	1	y4	27.09	0.183	27.14	0.0021	0.8844	HG114	9365	2.7e-05	-2.2	204170	#N/A	27.37	0.0018	0.9552	HG114_2	9359	3.5e-05	-1.9	236520	#N/A	27.04	0.0027	0.9017	HG114_3	10080	3.6e-05	-2.3	255320	#N/A	26.81	0.002	0.9392	HG114_4	8132	2.5e-05	-0.8	267970	#N/A
sp|P56595|APOC1_CANLF	Apolipoprotein C-I OS=Canis lupus familiaris OX=9615 GN=APOC1 PE=1 SV=1	EFGNTLEDKAR	EFGNTLEDKAR	3	0.0771%+/-0.0142%	1	y5	27.09	0.185	27.14	0.0021	0.7892	HG114	198172	0.000568	-7.7	204170	#N/A	27.37	0.0018	0.7502	HG114_2	229679	0.00087	-7.7	236520	#N/A	27.04	0.0027	0.7408	HG114_3	242543	0.000871	-7.4	255320	#N/A	26.81	0.002	0.7186	HG114_4	248132	0.000773	-6.7	267970	#N/A
sp|P56595|APOC1_CANLF	Apolipoprotein C-I OS=Canis lupus familiaris OX=9615 GN=APOC1 PE=1 SV=1	EFGNTLEDKAR	EFGNTLEDKAR	3	0.0771%+/-0.0142%	2	y9	27.09	0.185	27.14	0.0021	0.7892	HG114	198172	0.000568	-7.7	204170	#N/A	27.37	0.0018	0.7502	HG114_2	229679	0.00087	-7.7	236520	#N/A	27.04	0.0027	0.7408	HG114_3	242543	0.000871	-7.4	255320	#N/A	26.81	0.002	0.7186	HG114_4	248132	0.000773	-6.7	267970	#N/A
sp|P56595|APOC1_CANLF	Apolipoprotein C-I OS=Canis lupus familiaris OX=9615 GN=APOC1 PE=1 SV=1	EFGNTLEDKAR	EFGNTLEDKAR	3	0.0771%+/-0.0142%	2	y7	27.09	0.185	27.14	0.0021	0.7892	HG114	198172	0.000568	-7.7	204170	#N/A	27.37	0.0018	0.7502	HG114_2	229679	0.00087	-7.7	236520	#N/A	27.04	0.0027	0.7408	HG114_3	242543	0.000871	-7.4	255320	#N/A	26.81	0.002	0.7186	HG114_4	248132	0.000773	-6.7	267970	#N/A
sp|P56595|APOC1_CANLF	Apolipoprotein C-I OS=Canis lupus familiaris OX=9615 GN=APOC1 PE=1 SV=1	AAIESIKK	AAIESIKK	2	0.0252%+/-0.0039%	1	y6	15.16	0.156	15.1	0.0006	0.9773	HG114	76095	0.000218	-1.2	74859	#N/A	15.51	0.0005	0.977	HG114_2	79209	0.0003	-0.6	78373	#N/A	15.1	0.0005	0.9583	HG114_3	74327	0.000267	-0.5	75119	#N/A	14.94	0.0006	0.9763	HG114_4	71024	0.000221	0.3	74268	#N/A
sp|P56595|APOC1_CANLF	Apolipoprotein C-I OS=Canis lupus familiaris OX=9615 GN=APOC1 PE=1 SV=1	AAIESIKK	AAIESIKK	2	0.0252%+/-0.0039%	1	y5	15.16	0.156	15.1	0.0006	0.9773	HG114	76095	0.000218	-1.2	74859	#N/A	15.51	0.0005	0.977	HG114_2	79209	0.0003	-0.6	78373	#N/A	15.1	0.0005	0.9583	HG114_3	74327	0.000267	-0.5	75119	#N/A	14.94	0.0006	0.9763	HG114_4	71024	0.000221	0.3	74268	#N/A
sp|P56595|APOC1_CANLF	Apolipoprotein C-I OS=Canis lupus familiaris OX=9615 GN=APOC1 PE=1 SV=1	AAIESIKK	AAIESIKK	2	0.0252%+/-0.0039%	1	y4	15.16	0.156	15.1	0.0006	0.9773	HG114	76095	0.000218	-1.2	74859	#N/A	15.51	0.0005	0.977	HG114_2	79209	0.0003	-0.6	78373	#N/A	15.1	0.0005	0.9583	HG114_3	74327	0.000267	-0.5	75119	#N/A	14.94	0.0006	0.9763	HG114_4	71024	0.000221	0.3	74268	#N/A
sp|P56595|APOC1_CANLF	Apolipoprotein C-I OS=Canis lupus familiaris OX=9615 GN=APOC1 PE=1 SV=1	NWFSEAFK	NWFSEAFK	2	3.7e-05	1	y6	18.49	#N/A	#N/A	0.0352	0	HG114	#N/A	#N/A	#N/A	#N/A	#N/A	#N/A	0.0386	0	HG114_2	#N/A	#N/A	#N/A	#N/A	#N/A	#N/A	0.0367	0	HG114_3	#N/A	#N/A	#N/A	#N/A	#N/A	18.49	0.0033	0.7778	HG114_4	11919	3.7e-05	-7.5	12463	#N/A
sp|P56595|APOC1_CANLF	Apolipoprotein C-I OS=Canis lupus familiaris OX=9615 GN=APOC1 PE=1 SV=1	NWFSEAFK	NWFSEAFK	2	3.7e-05	1	y5	18.49	#N/A	#N/A	0.0352	0	HG114	#N/A	#N/A	#N/A	#N/A	#N/A	#N/A	0.0386	0	HG114_2	#N/A	#N/A	#N/A	#N/A	#N/A	#N/A	0.0367	0	HG114_3	#N/A	#N/A	#N/A	#N/A	#N/A	18.49	0.0033	0.7778	HG114_4	11919	3.7e-05	-7.5	12463	#N/A
sp|P56595|APOC1_CANLF	Apolipoprotein C-I OS=Canis lupus familiaris OX=9615 GN=APOC1 PE=1 SV=1	NWFSEAFK	NWFSEAFK	2	3.7e-05	1	y2	18.49	#N/A	#N/A	0.0352	0	HG114	#N/A	#N/A	#N/A	#N/A	#N/A	#N/A	0.0386	0	HG114_2	#N/A	#N/A	#N/A	#N/A	#N/A	#N/A	0.0367	0	HG114_3	#N/A	#N/A	#N/A	#N/A	#N/A	18.49	0.0033	0.7778	HG114_4	11919	3.7e-05	-7.5	12463	#N/A
sp|P56595|APOC1_CANLF	Apolipoprotein C-I OS=Canis lupus familiaris OX=9615 GN=APOC1 PE=1 SV=1	NWFSEAFKK	NWFSEAFKK	2	0.0066%+/-0.0016%	1	y7	9.25	0.239	9.16	0.0023	0.8245	HG114	15221	4.4e-05	-13.5	14974	#N/A	9.62	0.0024	0.8365	HG114_2	21132	8e-05	-12.8	20909	#N/A	9.21	0.0013	0.8191	HG114_3	20276	7.3e-05	-15	20492	#N/A	9.01	0.0018	0.845	HG114_4	21516	6.7e-05	-13.7	22498	#N/A
sp|P56595|APOC1_CANLF	Apolipoprotein C-I OS=Canis lupus familiaris OX=9615 GN=APOC1 PE=1 SV=1	NWFSEAFKK	NWFSEAFKK	2	0.0066%+/-0.0016%	1	y6	9.25	0.239	9.16	0.0023	0.8245	HG114	15221	4.4e-05	-13.5	14974	#N/A	9.62	0.0024	0.8365	HG114_2	21132	8e-05	-12.8	20909	#N/A	9.21	0.0013	0.8191	HG114_3	20276	7.3e-05	-15	20492	#N/A	9.01	0.0018	0.845	HG114_4	21516	6.7e-05	-13.7	22498	#N/A
sp|P56595|APOC1_CANLF	Apolipoprotein C-I OS=Canis lupus familiaris OX=9615 GN=APOC1 PE=1 SV=1	NWFSEAFKK	NWFSEAFKK	2	0.0066%+/-0.0016%	1	y4	9.25	0.239	9.16	0.0023	0.8245	HG114	15221	4.4e-05	-13.5	14974	#N/A	9.62	0.0024	0.8365	HG114_2	21132	8e-05	-12.8	20909	#N/A	9.21	0.0013	0.8191	HG114_3	20276	7.3e-05	-15	20492	#N/A	9.01	0.0018	0.845	HG114_4	21516	6.7e-05	-13.7	22498	#N/A
sp|P61012|PPLA_CANLF	Cardiac phospholamban OS=Canis lupus familiaris OX=9615 GN=PLN PE=1 SV=1	ASTIEMPQQAR	ASTIEMPQQAR	2	0.0091%+/-0.0017%	1	y7	75.31	0.189	75.33	0.0043	0.7668	HG114	27216	7.8e-05	1.3	26775	#N/A	75.28	0.0046	0.7363	HG114_2	29047	0.00011	3.4	28740	#N/A	75.33	0.0049	0.7438	HG114_3	23240	8.3e-05	1.1	23488	#N/A	#N/A	0.0174	0	HG114_4	#N/A	#N/A	#N/A	#N/A	#N/A
sp|P61012|PPLA_CANLF	Cardiac phospholamban OS=Canis lupus familiaris OX=9615 GN=PLN PE=1 SV=1	ASTIEMPQQAR	ASTIEMPQQAR	2	0.0091%+/-0.0017%	1	y6	75.31	0.189	75.33	0.0043	0.7668	HG114	27216	7.8e-05	1.3	26775	#N/A	75.28	0.0046	0.7363	HG114_2	29047	0.00011	3.4	28740	#N/A	75.33	0.0049	0.7438	HG114_3	23240	8.3e-05	1.1	23488	#N/A	#N/A	0.0174	0	HG114_4	#N/A	#N/A	#N/A	#N/A	#N/A
sp|P61012|PPLA_CANLF	Cardiac phospholamban OS=Canis lupus familiaris OX=9615 GN=PLN PE=1 SV=1	ASTIEMPQQAR	ASTIEMPQQAR	2	0.0091%+/-0.0017%	1	y5	75.31	0.189	75.33	0.0043	0.7668	HG114	27216	7.8e-05	1.3	26775	#N/A	75.28	0.0046	0.7363	HG114_2	29047	0.00011	3.4	28740	#N/A	75.33	0.0049	0.7438	HG114_3	23240	8.3e-05	1.1	23488	#N/A	#N/A	0.0174	0	HG114_4	#N/A	#N/A	#N/A	#N/A	#N/A
sp|P62825|RAN_CANLF	GTP-binding nuclear protein Ran OS=Canis lupus familiaris OX=9615 GN=RAN PE=1 SV=3	AAQGEPQVQFK	AAQGEPQVQFK	2	0.011%+/-0.0016%	1	y8	75.31	0.146	75.33	0.0055	0.8595	HG114	33825	9.7e-05	-9.8	33275	#N/A	75.33	0.0028	0.8348	HG114_2	31485	0.000119	-6.4	31153	#N/A	75.33	0.0041	0.846	HG114_3	35589	0.000128	-10.2	35969	#N/A	75.27	0.0056	0.7607	HG114_4	30731	9.6e-05	-8.4	32134	#N/A
sp|P62825|RAN_CANLF	GTP-binding nuclear protein Ran OS=Canis lupus familiaris OX=9615 GN=RAN PE=1 SV=3	AAQGEPQVQFK	AAQGEPQVQFK	2	0.011%+/-0.0016%	1	y6	75.31	0.146	75.33	0.0055	0.8595	HG114	33825	9.7e-05	-9.8	33275	#N/A	75.33	0.0028	0.8348	HG114_2	31485	0.000119	-6.4	31153	#N/A	75.33	0.0041	0.846	HG114_3	35589	0.000128	-10.2	35969	#N/A	75.27	0.0056	0.7607	HG114_4	30731	9.6e-05	-8.4	32134	#N/A
sp|P62825|RAN_CANLF	GTP-binding nuclear protein Ran OS=Canis lupus familiaris OX=9615 GN=RAN PE=1 SV=3	AAQGEPQVQFK	AAQGEPQVQFK	2	0.011%+/-0.0016%	1	y3	75.31	0.146	75.33	0.0055	0.8595	HG114	33825	9.7e-05	-9.8	33275	#N/A	75.33	0.0028	0.8348	HG114_2	31485	0.000119	-6.4	31153	#N/A	75.33	0.0041	0.846	HG114_3	35589	0.000128	-10.2	35969	#N/A	75.27	0.0056	0.7607	HG114_4	30731	9.6e-05	-8.4	32134	#N/A
sp|P62825|RAN_CANLF	GTP-binding nuclear protein Ran OS=Canis lupus familiaris OX=9615 GN=RAN PE=1 SV=3	VC[+57]ENIPIVLC[+57]GNK	VCENIPIVLCGNK	2	0.0086%+/-0.0021%	1	y8	75.29	0.241	75.24	0.0032	0.7191	HG114	26554	7.6e-05	-0.8	26123	#N/A	75.29	0.0079	0.7385	HG114_2	28804	0.000109	-0.8	28500	#N/A	#N/A	0.0117	0	HG114_3	#N/A	#N/A	#N/A	#N/A	#N/A	75.34	0.0078	0.7609	HG114_4	22868	7.1e-05	-1.4	23912	#N/A
sp|P62825|RAN_CANLF	GTP-binding nuclear protein Ran OS=Canis lupus familiaris OX=9615 GN=RAN PE=1 SV=3	VC[+57]ENIPIVLC[+57]GNK	VCENIPIVLCGNK	2	0.0086%+/-0.0021%	1	y6	75.29	0.241	75.24	0.0032	0.7191	HG114	26554	7.6e-05	-0.8	26123	#N/A	75.29	0.0079	0.7385	HG114_2	28804	0.000109	-0.8	28500	#N/A	#N/A	0.0117	0	HG114_3	#N/A	#N/A	#N/A	#N/A	#N/A	75.34	0.0078	0.7609	HG114_4	22868	7.1e-05	-1.4	23912	#N/A
sp|P62825|RAN_CANLF	GTP-binding nuclear protein Ran OS=Canis lupus familiaris OX=9615 GN=RAN PE=1 SV=3	VC[+57]ENIPIVLC[+57]GNK	VCENIPIVLCGNK	2	0.0086%+/-0.0021%	1	y4	75.29	0.241	75.24	0.0032	0.7191	HG114	26554	7.6e-05	-0.8	26123	#N/A	75.29	0.0079	0.7385	HG114_2	28804	0.000109	-0.8	28500	#N/A	#N/A	0.0117	0	HG114_3	#N/A	#N/A	#N/A	#N/A	#N/A	75.34	0.0078	0.7609	HG114_4	22868	7.1e-05	-1.4	23912	#N/A
sp|P62825|RAN_CANLF	GTP-binding nuclear protein Ran OS=Canis lupus familiaris OX=9615 GN=RAN PE=1 SV=3	NLQYYDISAK	NLQYYDISAK	2	0.005%+/-0.0006%	1	y8	75.29	0.118	75.28	0.0026	0.8367	HG114	17188	4.9e-05	-0.3	16909	#N/A	75.28	0.0028	0.8008	HG114_2	15184	5.8e-05	0.9	15024	#N/A	75.33	0.0027	0.8346	HG114_3	13761	4.9e-05	-0.2	13907	#N/A	75.28	0.0025	0.8303	HG114_4	13894	4.3e-05	0.1	14529	#N/A
sp|P62825|RAN_CANLF	GTP-binding nuclear protein Ran OS=Canis lupus familiaris OX=9615 GN=RAN PE=1 SV=3	NLQYYDISAK	NLQYYDISAK	2	0.005%+/-0.0006%	1	y7	75.29	0.118	75.28	0.0026	0.8367	HG114	17188	4.9e-05	-0.3	16909	#N/A	75.28	0.0028	0.8008	HG114_2	15184	5.8e-05	0.9	15024	#N/A	75.33	0.0027	0.8346	HG114_3	13761	4.9e-05	-0.2	13907	#N/A	75.28	0.0025	0.8303	HG114_4	13894	4.3e-05	0.1	14529	#N/A
sp|P62825|RAN_CANLF	GTP-binding nuclear protein Ran OS=Canis lupus familiaris OX=9615 GN=RAN PE=1 SV=3	NLQYYDISAK	NLQYYDISAK	2	0.005%+/-0.0006%	1	y6	75.29	0.118	75.28	0.0026	0.8367	HG114	17188	4.9e-05	-0.3	16909	#N/A	75.28	0.0028	0.8008	HG114_2	15184	5.8e-05	0.9	15024	#N/A	75.33	0.0027	0.8346	HG114_3	13761	4.9e-05	-0.2	13907	#N/A	75.28	0.0025	0.8303	HG114_4	13894	4.3e-05	0.1	14529	#N/A
sp|Q28256|GP1BA_CANLF	Platelet glycoprotein Ib alpha chain OS=Canis lupus familiaris OX=9615 GN=GP1BA PE=2 SV=2	LLAPTAQLR	LLAPTAQLR	2	0.0324%+/-0.0042%	1	y7	41.79	0.129	41.85	0.0009	0.8993	HG114	95388	0.000274	-0.4	93839	#N/A	42	0.0009	0.9109	HG114_2	97352	0.000369	1.6	96325	#N/A	41.64	0.0009	0.8996	HG114_3	95872	0.000344	2.5	96894	#N/A	41.69	0.001	0.8933	HG114_4	98932	0.000308	1	103450	#N/A
sp|Q28256|GP1BA_CANLF	Platelet glycoprotein Ib alpha chain OS=Canis lupus familiaris OX=9615 GN=GP1BA PE=2 SV=2	LLAPTAQLR	LLAPTAQLR	2	0.0324%+/-0.0042%	1	y6	41.79	0.129	41.85	0.0009	0.8993	HG114	95388	0.000274	-0.4	93839	#N/A	42	0.0009	0.9109	HG114_2	97352	0.000369	1.6	96325	#N/A	41.64	0.0009	0.8996	HG114_3	95872	0.000344	2.5	96894	#N/A	41.69	0.001	0.8933	HG114_4	98932	0.000308	1	103450	#N/A
sp|Q28256|GP1BA_CANLF	Platelet glycoprotein Ib alpha chain OS=Canis lupus familiaris OX=9615 GN=GP1BA PE=2 SV=2	LLAPTAQLR	LLAPTAQLR	2	0.0324%+/-0.0042%	1	b2	41.79	0.129	41.85	0.0009	0.8993	HG114	95388	0.000274	-0.4	93839	#N/A	42	0.0009	0.9109	HG114_2	97352	0.000369	1.6	96325	#N/A	41.64	0.0009	0.8996	HG114_3	95872	0.000344	2.5	96894	#N/A	41.69	0.001	0.8933	HG114_4	98932	0.000308	1	103450	#N/A
sp|Q28278|PROC_CANLF	Vitamin K-dependent protein C OS=Canis lupus familiaris OX=9615 GN=PROC PE=2 SV=2	LGDDHLQC[+57]QPAVK	LGDDHLQCQPAVK	2	0.0015%+/-0.0007%	1	y4	26.7	0.468	26.71	0.0023	0.873	HG114	4232	1.2e-05	-1	65898	#N/A	27.15	0.0024	0.8085	HG114_2	4803	1.8e-05	-4.3	59398	#N/A	26.59	0.0033	0.9544	HG114_3	2026	7e-06	1.5	55678	#N/A	26.33	0.0031	0.7732	HG114_4	7633	2.4e-05	-0.2	63648	#N/A
sp|Q28278|PROC_CANLF	Vitamin K-dependent protein C OS=Canis lupus familiaris OX=9615 GN=PROC PE=2 SV=2	LGDDHLQC[+57]QPAVK	LGDDHLQCQPAVK	2	0.0015%+/-0.0007%	1	b5	26.7	0.468	26.71	0.0023	0.873	HG114	4232	1.2e-05	-1	65898	#N/A	27.15	0.0024	0.8085	HG114_2	4803	1.8e-05	-4.3	59398	#N/A	26.59	0.0033	0.9544	HG114_3	2026	7e-06	1.5	55678	#N/A	26.33	0.0031	0.7732	HG114_4	7633	2.4e-05	-0.2	63648	#N/A
sp|Q28278|PROC_CANLF	Vitamin K-dependent protein C OS=Canis lupus familiaris OX=9615 GN=PROC PE=2 SV=2	LGDDHLQC[+57]QPAVK	LGDDHLQCQPAVK	2	0.0015%+/-0.0007%	1	b9	26.7	0.468	26.71	0.0023	0.873	HG114	4232	1.2e-05	-1	65898	#N/A	27.15	0.0024	0.8085	HG114_2	4803	1.8e-05	-4.3	59398	#N/A	26.59	0.0033	0.9544	HG114_3	2026	7e-06	1.5	55678	#N/A	26.33	0.0031	0.7732	HG114_4	7633	2.4e-05	-0.2	63648	#N/A
sp|Q28278|PROC_CANLF	Vitamin K-dependent protein C OS=Canis lupus familiaris OX=9615 GN=PROC PE=2 SV=2	LGDDHLQC[+57]QPAVK	LGDDHLQCQPAVK	3	0.0186%+/-0.0018%	1	y4	26.7	0.098	26.71	0.0023	0.9557	HG114	62754	0.00018	0	65898	#N/A	27.15	0.0024	0.9587	HG114_2	55229	0.000209	2.5	59398	#N/A	26.59	0.0033	0.9541	HG114_3	53064	0.000191	4.1	55678	#N/A	26.33	0.0031	0.9645	HG114_4	53236	0.000166	3	63648	#N/A
sp|Q28278|PROC_CANLF	Vitamin K-dependent protein C OS=Canis lupus familiaris OX=9615 GN=PROC PE=2 SV=2	LGDDHLQC[+57]QPAVK	LGDDHLQCQPAVK	3	0.0186%+/-0.0018%	2	y12	26.7	0.098	26.71	0.0023	0.9557	HG114	62754	0.00018	0	65898	#N/A	27.15	0.0024	0.9587	HG114_2	55229	0.000209	2.5	59398	#N/A	26.59	0.0033	0.9541	HG114_3	53064	0.000191	4.1	55678	#N/A	26.33	0.0031	0.9645	HG114_4	53236	0.000166	3	63648	#N/A
sp|Q28278|PROC_CANLF	Vitamin K-dependent protein C OS=Canis lupus familiaris OX=9615 GN=PROC PE=2 SV=2	LGDDHLQC[+57]QPAVK	LGDDHLQCQPAVK	3	0.0186%+/-0.0018%	2	y11	26.7	0.098	26.71	0.0023	0.9557	HG114	62754	0.00018	0	65898	#N/A	27.15	0.0024	0.9587	HG114_2	55229	0.000209	2.5	59398	#N/A	26.59	0.0033	0.9541	HG114_3	53064	0.000191	4.1	55678	#N/A	26.33	0.0031	0.9645	HG114_4	53236	0.000166	3	63648	#N/A
sp|Q28278|PROC_CANLF	Vitamin K-dependent protein C OS=Canis lupus familiaris OX=9615 GN=PROC PE=2 SV=2	LGEYDLR	LGEYDLR	2	0.0356%+/-0.0041%	1	y6	33.1	0.115	33.11	0.0014	0.945	HG114	103074	0.000296	-0.1	101400	#N/A	33.32	0.0016	0.9396	HG114_2	97135	0.000368	2.7	96110	#N/A	33.06	0.0013	0.9455	HG114_3	108101	0.000388	2.4	109250	#N/A	32.91	0.0014	0.9742	HG114_4	119054	0.000371	2.8	124490	#N/A
sp|Q28278|PROC_CANLF	Vitamin K-dependent protein C OS=Canis lupus familiaris OX=9615 GN=PROC PE=2 SV=2	LGEYDLR	LGEYDLR	2	0.0356%+/-0.0041%	1	y5	33.1	0.115	33.11	0.0014	0.945	HG114	103074	0.000296	-0.1	101400	#N/A	33.32	0.0016	0.9396	HG114_2	97135	0.000368	2.7	96110	#N/A	33.06	0.0013	0.9455	HG114_3	108101	0.000388	2.4	109250	#N/A	32.91	0.0014	0.9742	HG114_4	119054	0.000371	2.8	124490	#N/A
sp|Q28278|PROC_CANLF	Vitamin K-dependent protein C OS=Canis lupus familiaris OX=9615 GN=PROC PE=2 SV=2	LGEYDLR	LGEYDLR	2	0.0356%+/-0.0041%	1	y2	33.1	0.115	33.11	0.0014	0.945	HG114	103074	0.000296	-0.1	101400	#N/A	33.32	0.0016	0.9396	HG114_2	97135	0.000368	2.7	96110	#N/A	33.06	0.0013	0.9455	HG114_3	108101	0.000388	2.4	109250	#N/A	32.91	0.0014	0.9742	HG114_4	119054	0.000371	2.8	124490	#N/A
sp|Q28278|PROC_CANLF	Vitamin K-dependent protein C OS=Canis lupus familiaris OX=9615 GN=PROC PE=2 SV=2	GEMDVDIK	GEMDVDIK	2	0.0067%+/-0.0005%	1	y6	32.17	0.071	32.29	0.0027	0.8563	HG114	24828	7.1e-05	-1.5	24425	#N/A	#N/A	0.0101	0	HG114_2	#N/A	#N/A	#N/A	#N/A	#N/A	32.19	0.0042	0.9481	HG114_3	19126	6.9e-05	2.5	19330	#N/A	32.04	0.0053	0.8556	HG114_4	19906	6.2e-05	-1.9	20816	#N/A
sp|Q28278|PROC_CANLF	Vitamin K-dependent protein C OS=Canis lupus familiaris OX=9615 GN=PROC PE=2 SV=2	GEMDVDIK	GEMDVDIK	2	0.0067%+/-0.0005%	1	y5	32.17	0.071	32.29	0.0027	0.8563	HG114	24828	7.1e-05	-1.5	24425	#N/A	#N/A	0.0101	0	HG114_2	#N/A	#N/A	#N/A	#N/A	#N/A	32.19	0.0042	0.9481	HG114_3	19126	6.9e-05	2.5	19330	#N/A	32.04	0.0053	0.8556	HG114_4	19906	6.2e-05	-1.9	20816	#N/A
sp|Q28278|PROC_CANLF	Vitamin K-dependent protein C OS=Canis lupus familiaris OX=9615 GN=PROC PE=2 SV=2	GEMDVDIK	GEMDVDIK	2	0.0067%+/-0.0005%	1	b2	32.17	0.071	32.29	0.0027	0.8563	HG114	24828	7.1e-05	-1.5	24425	#N/A	#N/A	0.0101	0	HG114_2	#N/A	#N/A	#N/A	#N/A	#N/A	32.19	0.0042	0.9481	HG114_3	19126	6.9e-05	2.5	19330	#N/A	32.04	0.0053	0.8556	HG114_4	19906	6.2e-05	-1.9	20816	#N/A
sp|Q28278|PROC_CANLF	Vitamin K-dependent protein C OS=Canis lupus familiaris OX=9615 GN=PROC PE=2 SV=2	DAC[+57]EGDSGGPMVTSFR	DACEGDSGGPMVTSFR	2	0.0131%+/-0.0021%	1	y12	43.16	0.163	43.27	0.002	0.9652	HG114	36122	0.000104	-1	35535	#N/A	43.32	0.0023	0.9164	HG114_2	40472	0.000153	-0.2	40045	#N/A	43.06	0.0017	0.9152	HG114_3	38880	0.00014	1.2	39294	#N/A	43.01	0.0021	0.9051	HG114_4	40312	0.000126	-0.3	42153	#N/A
sp|Q28278|PROC_CANLF	Vitamin K-dependent protein C OS=Canis lupus familiaris OX=9615 GN=PROC PE=2 SV=2	DAC[+57]EGDSGGPMVTSFR	DACEGDSGGPMVTSFR	2	0.0131%+/-0.0021%	1	y10	43.16	0.163	43.27	0.002	0.9652	HG114	36122	0.000104	-1	35535	#N/A	43.32	0.0023	0.9164	HG114_2	40472	0.000153	-0.2	40045	#N/A	43.06	0.0017	0.9152	HG114_3	38880	0.00014	1.2	39294	#N/A	43.01	0.0021	0.9051	HG114_4	40312	0.000126	-0.3	42153	#N/A
sp|Q28278|PROC_CANLF	Vitamin K-dependent protein C OS=Canis lupus familiaris OX=9615 GN=PROC PE=2 SV=2	DAC[+57]EGDSGGPMVTSFR	DACEGDSGGPMVTSFR	2	0.0131%+/-0.0021%	1	y9	43.16	0.163	43.27	0.002	0.9652	HG114	36122	0.000104	-1	35535	#N/A	43.32	0.0023	0.9164	HG114_2	40472	0.000153	-0.2	40045	#N/A	43.06	0.0017	0.9152	HG114_3	38880	0.00014	1.2	39294	#N/A	43.01	0.0021	0.9051	HG114_4	40312	0.000126	-0.3	42153	#N/A
sp|Q5XFN2|DESM_CANLF	Desmin OS=Canis lupus familiaris OX=9615 GN=DES PE=3 SV=3	FLEQQNAALAAEVNR	FLEQQNAALAAEVNR	2	0.0076%+/-0.0007%	1	y10	75.32	0.087	75.35	0.0023	0.9505	HG114	26005	7.5e-05	-5	25582	#N/A	75.35	0.0027	0.9217	HG114_2	20872	7.9e-05	-2.6	20652	#N/A	75.29	0.0028	0.9393	HG114_3	23176	8.3e-05	-3	23423	#N/A	75.3	0.0029	0.9091	HG114_4	21765	6.8e-05	-5.4	22759	#N/A
sp|Q5XFN2|DESM_CANLF	Desmin OS=Canis lupus familiaris OX=9615 GN=DES PE=3 SV=3	FLEQQNAALAAEVNR	FLEQQNAALAAEVNR	2	0.0076%+/-0.0007%	1	y7	75.32	0.087	75.35	0.0023	0.9505	HG114	26005	7.5e-05	-5	25582	#N/A	75.35	0.0027	0.9217	HG114_2	20872	7.9e-05	-2.6	20652	#N/A	75.29	0.0028	0.9393	HG114_3	23176	8.3e-05	-3	23423	#N/A	75.3	0.0029	0.9091	HG114_4	21765	6.8e-05	-5.4	22759	#N/A
sp|Q5XFN2|DESM_CANLF	Desmin OS=Canis lupus familiaris OX=9615 GN=DES PE=3 SV=3	FLEQQNAALAAEVNR	FLEQQNAALAAEVNR	2	0.0076%+/-0.0007%	1	y6	75.32	0.087	75.35	0.0023	0.9505	HG114	26005	7.5e-05	-5	25582	#N/A	75.35	0.0027	0.9217	HG114_2	20872	7.9e-05	-2.6	20652	#N/A	75.29	0.0028	0.9393	HG114_3	23176	8.3e-05	-3	23423	#N/A	75.3	0.0029	0.9091	HG114_4	21765	6.8e-05	-5.4	22759	#N/A
sp|Q5XFN2|DESM_CANLF	Desmin OS=Canis lupus familiaris OX=9615 GN=DES PE=3 SV=3	RIESLNEEIAFLK	RIESLNEEIAFLK	3	0.0027%+/-0.0004%	1	y5	75.32	0.144	75.32	0.0045	0.8282	HG114	8319	2.4e-05	-4	8183.6	#N/A	75.32	0.0022	0.8103	HG114_2	7727	2.9e-05	-0.5	7645.8	#N/A	#N/A	0.0171	0	HG114_3	#N/A	#N/A	#N/A	#N/A	#N/A	#N/A	0.0115	0	HG114_4	#N/A	#N/A	#N/A	#N/A	#N/A
sp|Q5XFN2|DESM_CANLF	Desmin OS=Canis lupus familiaris OX=9615 GN=DES PE=3 SV=3	RIESLNEEIAFLK	RIESLNEEIAFLK	3	0.0027%+/-0.0004%	1	b4	75.32	0.144	75.32	0.0045	0.8282	HG114	8319	2.4e-05	-4	8183.6	#N/A	75.32	0.0022	0.8103	HG114_2	7727	2.9e-05	-0.5	7645.8	#N/A	#N/A	0.0171	0	HG114_3	#N/A	#N/A	#N/A	#N/A	#N/A	#N/A	0.0115	0	HG114_4	#N/A	#N/A	#N/A	#N/A	#N/A
sp|Q5XFN2|DESM_CANLF	Desmin OS=Canis lupus familiaris OX=9615 GN=DES PE=3 SV=3	RIESLNEEIAFLK	RIESLNEEIAFLK	3	0.0027%+/-0.0004%	1	b5	75.32	0.144	75.32	0.0045	0.8282	HG114	8319	2.4e-05	-4	8183.6	#N/A	75.32	0.0022	0.8103	HG114_2	7727	2.9e-05	-0.5	7645.8	#N/A	#N/A	0.0171	0	HG114_3	#N/A	#N/A	#N/A	#N/A	#N/A	#N/A	0.0115	0	HG114_4	#N/A	#N/A	#N/A	#N/A	#N/A
sp|Q6Q308|PLEK_CANLF	Pleckstrin OS=Canis lupus familiaris OX=9615 GN=PLEK PE=2 SV=1	GSTLTSPC[+57]QDFGK	GSTLTSPCQDFGK	2	0.0059%+/-0.0022%	1	y9	75.28	0.38	75.28	0.004	0.804	HG114	24183	6.9e-05	6	23791	#N/A	#N/A	0.0107	0	HG114_2	#N/A	#N/A	#N/A	#N/A	#N/A	75.28	0.0036	0.8255	HG114_3	20693	7.4e-05	3.6	20914	#N/A	75.28	0.0029	0.8529	HG114_4	10685	3.3e-05	3.3	11173	#N/A
sp|Q6Q308|PLEK_CANLF	Pleckstrin OS=Canis lupus familiaris OX=9615 GN=PLEK PE=2 SV=1	GSTLTSPC[+57]QDFGK	GSTLTSPCQDFGK	2	0.0059%+/-0.0022%	1	y8	75.28	0.38	75.28	0.004	0.804	HG114	24183	6.9e-05	6	23791	#N/A	#N/A	0.0107	0	HG114_2	#N/A	#N/A	#N/A	#N/A	#N/A	75.28	0.0036	0.8255	HG114_3	20693	7.4e-05	3.6	20914	#N/A	75.28	0.0029	0.8529	HG114_4	10685	3.3e-05	3.3	11173	#N/A
sp|Q6Q308|PLEK_CANLF	Pleckstrin OS=Canis lupus familiaris OX=9615 GN=PLEK PE=2 SV=1	GSTLTSPC[+57]QDFGK	GSTLTSPCQDFGK	2	0.0059%+/-0.0022%	1	y7	75.28	0.38	75.28	0.004	0.804	HG114	24183	6.9e-05	6	23791	#N/A	#N/A	0.0107	0	HG114_2	#N/A	#N/A	#N/A	#N/A	#N/A	75.28	0.0036	0.8255	HG114_3	20693	7.4e-05	3.6	20914	#N/A	75.28	0.0029	0.8529	HG114_4	10685	3.3e-05	3.3	11173	#N/A
sp|Q6Q308|PLEK_CANLF	Pleckstrin OS=Canis lupus familiaris OX=9615 GN=PLEK PE=2 SV=1	QEGLMIASSLLGEGYLQPAGELSK	QEGLMIASSLLGEGYLQPAGELSK	3	0.0075%+/-0.0011%	1	y13	75.21	0.148	75.19	0.0064	0.6977	HG114	23206	6.7e-05	-0.8	22829	#N/A	75.19	0.005	0.6854	HG114_2	22027	8.3e-05	-1.9	21795	#N/A	75.24	0.0036	0.7176	HG114_3	23927	8.6e-05	-1.4	24182	#N/A	75.19	0.0032	0.72	HG114_4	20737	6.5e-05	-2.2	21684	#N/A
sp|Q6Q308|PLEK_CANLF	Pleckstrin OS=Canis lupus familiaris OX=9615 GN=PLEK PE=2 SV=1	QEGLMIASSLLGEGYLQPAGELSK	QEGLMIASSLLGEGYLQPAGELSK	3	0.0075%+/-0.0011%	1	y11	75.21	0.148	75.19	0.0064	0.6977	HG114	23206	6.7e-05	-0.8	22829	#N/A	75.19	0.005	0.6854	HG114_2	22027	8.3e-05	-1.9	21795	#N/A	75.24	0.0036	0.7176	HG114_3	23927	8.6e-05	-1.4	24182	#N/A	75.19	0.0032	0.72	HG114_4	20737	6.5e-05	-2.2	21684	#N/A
sp|Q6Q308|PLEK_CANLF	Pleckstrin OS=Canis lupus familiaris OX=9615 GN=PLEK PE=2 SV=1	QEGLMIASSLLGEGYLQPAGELSK	QEGLMIASSLLGEGYLQPAGELSK	3	0.0075%+/-0.0011%	1	y7	75.21	0.148	75.19	0.0064	0.6977	HG114	23206	6.7e-05	-0.8	22829	#N/A	75.19	0.005	0.6854	HG114_2	22027	8.3e-05	-1.9	21795	#N/A	75.24	0.0036	0.7176	HG114_3	23927	8.6e-05	-1.4	24182	#N/A	75.19	0.0032	0.72	HG114_4	20737	6.5e-05	-2.2	21684	#N/A
sp|Q6Q308|PLEK_CANLF	Pleckstrin OS=Canis lupus familiaris OX=9615 GN=PLEK PE=2 SV=1	GC[+57]VVTSVESNPDVR	GCVVTSVESNPDVR	2	8.3e-05	1	y11	75.29	#N/A	75.29	0.0032	0.8941	HG114	28793	8.3e-05	-0.6	28326	#N/A	#N/A	0.0371	0	HG114_2	#N/A	#N/A	#N/A	#N/A	#N/A	#N/A	0.0357	0	HG114_3	#N/A	#N/A	#N/A	#N/A	#N/A	#N/A	0.0328	0	HG114_4	#N/A	#N/A	#N/A	#N/A	#N/A
sp|Q6Q308|PLEK_CANLF	Pleckstrin OS=Canis lupus familiaris OX=9615 GN=PLEK PE=2 SV=1	GC[+57]VVTSVESNPDVR	GCVVTSVESNPDVR	2	8.3e-05	1	y10	75.29	#N/A	75.29	0.0032	0.8941	HG114	28793	8.3e-05	-0.6	28326	#N/A	#N/A	0.0371	0	HG114_2	#N/A	#N/A	#N/A	#N/A	#N/A	#N/A	0.0357	0	HG114_3	#N/A	#N/A	#N/A	#N/A	#N/A	#N/A	0.0328	0	HG114_4	#N/A	#N/A	#N/A	#N/A	#N/A
sp|Q6Q308|PLEK_CANLF	Pleckstrin OS=Canis lupus familiaris OX=9615 GN=PLEK PE=2 SV=1	GC[+57]VVTSVESNPDVR	GCVVTSVESNPDVR	2	8.3e-05	1	y9	75.29	#N/A	75.29	0.0032	0.8941	HG114	28793	8.3e-05	-0.6	28326	#N/A	#N/A	0.0371	0	HG114_2	#N/A	#N/A	#N/A	#N/A	#N/A	#N/A	0.0357	0	HG114_3	#N/A	#N/A	#N/A	#N/A	#N/A	#N/A	0.0328	0	HG114_4	#N/A	#N/A	#N/A	#N/A	#N/A
sp|Q8MKD5|TNNI3_CANLF	Troponin I, cardiac muscle OS=Canis lupus familiaris OX=9615 GN=TNNI3 PE=2 SV=3	C[+57]QPLELAGLGFAELQDLC[+57]R	CQPLELAGLGFAELQDLCR	3	0.0114%+/-0.0014%	1	y10	75.34	0.125	75.34	0.0026	0.9253	HG114	32255	9.3e-05	2.8	31731	#N/A	75.34	0.0022	0.9652	HG114_2	32030	0.000121	2.4	31692	#N/A	75.34	0.0022	0.9645	HG114_3	33964	0.000122	3.4	34327	#N/A	75.34	0.0044	0.9342	HG114_4	38181	0.000119	4.2	39924	#N/A
sp|Q8MKD5|TNNI3_CANLF	Troponin I, cardiac muscle OS=Canis lupus familiaris OX=9615 GN=TNNI3 PE=2 SV=3	C[+57]QPLELAGLGFAELQDLC[+57]R	CQPLELAGLGFAELQDLCR	3	0.0114%+/-0.0014%	1	y8	75.34	0.125	75.34	0.0026	0.9253	HG114	32255	9.3e-05	2.8	31731	#N/A	75.34	0.0022	0.9652	HG114_2	32030	0.000121	2.4	31692	#N/A	75.34	0.0022	0.9645	HG114_3	33964	0.000122	3.4	34327	#N/A	75.34	0.0044	0.9342	HG114_4	38181	0.000119	4.2	39924	#N/A
sp|Q8MKD5|TNNI3_CANLF	Troponin I, cardiac muscle OS=Canis lupus familiaris OX=9615 GN=TNNI3 PE=2 SV=3	C[+57]QPLELAGLGFAELQDLC[+57]R	CQPLELAGLGFAELQDLCR	3	0.0114%+/-0.0014%	1	y7	75.34	0.125	75.34	0.0026	0.9253	HG114	32255	9.3e-05	2.8	31731	#N/A	75.34	0.0022	0.9652	HG114_2	32030	0.000121	2.4	31692	#N/A	75.34	0.0022	0.9645	HG114_3	33964	0.000122	3.4	34327	#N/A	75.34	0.0044	0.9342	HG114_4	38181	0.000119	4.2	39924	#N/A
sp|Q8MKD5|TNNI3_CANLF	Troponin I, cardiac muscle OS=Canis lupus familiaris OX=9615 GN=TNNI3 PE=2 SV=3	ISADAMMQALLGTR	ISADAMMQALLGTR	2	0.0196%+/-0.0035%	1	b2	75.34	0.18	75.32	0.0036	0.7401	HG114	64231	0.000184	1.5	63188	#N/A	75.37	0.0059	0.752	HG114_2	62199	0.000236	1.5	61543	#N/A	75.32	0.0037	0.7489	HG114_3	46777	0.000168	2.5	47276	#N/A	#N/A	0.0113	0	HG114_4	#N/A	#N/A	#N/A	#N/A	#N/A
sp|Q8MKD5|TNNI3_CANLF	Troponin I, cardiac muscle OS=Canis lupus familiaris OX=9615 GN=TNNI3 PE=2 SV=3	ISADAMMQALLGTR	ISADAMMQALLGTR	2	0.0196%+/-0.0035%	1	b4	75.34	0.18	75.32	0.0036	0.7401	HG114	64231	0.000184	1.5	63188	#N/A	75.37	0.0059	0.752	HG114_2	62199	0.000236	1.5	61543	#N/A	75.32	0.0037	0.7489	HG114_3	46777	0.000168	2.5	47276	#N/A	#N/A	0.0113	0	HG114_4	#N/A	#N/A	#N/A	#N/A	#N/A
sp|Q8MKD5|TNNI3_CANLF	Troponin I, cardiac muscle OS=Canis lupus familiaris OX=9615 GN=TNNI3 PE=2 SV=3	ISADAMMQALLGTR	ISADAMMQALLGTR	2	0.0196%+/-0.0035%	1	b6	75.34	0.18	75.32	0.0036	0.7401	HG114	64231	0.000184	1.5	63188	#N/A	75.37	0.0059	0.752	HG114_2	62199	0.000236	1.5	61543	#N/A	75.32	0.0037	0.7489	HG114_3	46777	0.000168	2.5	47276	#N/A	#N/A	0.0113	0	HG114_4	#N/A	#N/A	#N/A	#N/A	#N/A
tr|A0A077LQA5|A0A077LQA5_CANLF	Tubulin alpha chain OS=Canis lupus familiaris OX=9615 GN=TUBA1A PE=2 SV=1	TIGGGDDSFNTFFSETGAGK	TIGGGDDSFNTFFSETGAGK	2	0.0312%+/-0.004%	1	y11	75.25	0.127	75.25	0.0028	0.8495	HG114	106916	0.000307	3.9	105180	#N/A	75.25	0.0028	0.8306	HG114_2	95323	0.000361	3.6	94317	#N/A	75.25	0.0034	0.8307	HG114_3	88130	0.000316	3.4	89070	#N/A	75.25	0.0026	0.8219	HG114_4	84954	0.000265	3.2	88834	#N/A
tr|A0A077LQA5|A0A077LQA5_CANLF	Tubulin alpha chain OS=Canis lupus familiaris OX=9615 GN=TUBA1A PE=2 SV=1	TIGGGDDSFNTFFSETGAGK	TIGGGDDSFNTFFSETGAGK	2	0.0312%+/-0.004%	1	y8	75.25	0.127	75.25	0.0028	0.8495	HG114	106916	0.000307	3.9	105180	#N/A	75.25	0.0028	0.8306	HG114_2	95323	0.000361	3.6	94317	#N/A	75.25	0.0034	0.8307	HG114_3	88130	0.000316	3.4	89070	#N/A	75.25	0.0026	0.8219	HG114_4	84954	0.000265	3.2	88834	#N/A
tr|A0A077LQA5|A0A077LQA5_CANLF	Tubulin alpha chain OS=Canis lupus familiaris OX=9615 GN=TUBA1A PE=2 SV=1	TIGGGDDSFNTFFSETGAGK	TIGGGDDSFNTFFSETGAGK	2	0.0312%+/-0.004%	1	y7	75.25	0.127	75.25	0.0028	0.8495	HG114	106916	0.000307	3.9	105180	#N/A	75.25	0.0028	0.8306	HG114_2	95323	0.000361	3.6	94317	#N/A	75.25	0.0034	0.8307	HG114_3	88130	0.000316	3.4	89070	#N/A	75.25	0.0026	0.8219	HG114_4	84954	0.000265	3.2	88834	#N/A
tr|A0A077LQA5|A0A077LQA5_CANLF	Tubulin alpha chain OS=Canis lupus familiaris OX=9615 GN=TUBA1A PE=2 SV=1	AVFVDLEPTVIDEVR	AVFVDLEPTVIDEVR	2	0.0259%+/-0.0033%	1	y11	75.4	0.127	75.33	0.0032	0.8804	HG114	81657	0.000234	0.2	96782	#N/A	75.36	0.0028	0.8949	HG114_2	77362	0.000293	2.3	88935	#N/A	75.33	0.0032	0.8696	HG114_3	78134	0.000281	1.6	90985	#N/A	75.59	0.0032	0.8702	HG114_4	72926	0.000227	0.3	88400	#N/A
tr|A0A077LQA5|A0A077LQA5_CANLF	Tubulin alpha chain OS=Canis lupus familiaris OX=9615 GN=TUBA1A PE=2 SV=1	AVFVDLEPTVIDEVR	AVFVDLEPTVIDEVR	2	0.0259%+/-0.0033%	1	y9	75.4	0.127	75.33	0.0032	0.8804	HG114	81657	0.000234	0.2	96782	#N/A	75.36	0.0028	0.8949	HG114_2	77362	0.000293	2.3	88935	#N/A	75.33	0.0032	0.8696	HG114_3	78134	0.000281	1.6	90985	#N/A	75.59	0.0032	0.8702	HG114_4	72926	0.000227	0.3	88400	#N/A
tr|A0A077LQA5|A0A077LQA5_CANLF	Tubulin alpha chain OS=Canis lupus familiaris OX=9615 GN=TUBA1A PE=2 SV=1	AVFVDLEPTVIDEVR	AVFVDLEPTVIDEVR	2	0.0259%+/-0.0033%	1	y8	75.4	0.127	75.33	0.0032	0.8804	HG114	81657	0.000234	0.2	96782	#N/A	75.36	0.0028	0.8949	HG114_2	77362	0.000293	2.3	88935	#N/A	75.33	0.0032	0.8696	HG114_3	78134	0.000281	1.6	90985	#N/A	75.59	0.0032	0.8702	HG114_4	72926	0.000227	0.3	88400	#N/A
tr|A0A077LQA5|A0A077LQA5_CANLF	Tubulin alpha chain OS=Canis lupus familiaris OX=9615 GN=TUBA1A PE=2 SV=1	AVFVDLEPTVIDEVR	AVFVDLEPTVIDEVR	3	0.0044%+/-0.0005%	1	y8	75.4	0.126	75.33	0.0032	0.8738	HG114	16723	4.8e-05	5.3	96782	#N/A	75.36	0.0028	0.9311	HG114_2	12522	4.7e-05	-3.5	88935	#N/A	75.33	0.0032	0.9066	HG114_3	11891	4.3e-05	1.5	90985	#N/A	75.59	0.0032	0.7923	HG114_4	11613	3.6e-05	-1.3	88400	#N/A
tr|A0A077LQA5|A0A077LQA5_CANLF	Tubulin alpha chain OS=Canis lupus familiaris OX=9615 GN=TUBA1A PE=2 SV=1	AVFVDLEPTVIDEVR	AVFVDLEPTVIDEVR	3	0.0044%+/-0.0005%	1	y5	75.4	0.126	75.33	0.0032	0.8738	HG114	16723	4.8e-05	5.3	96782	#N/A	75.36	0.0028	0.9311	HG114_2	12522	4.7e-05	-3.5	88935	#N/A	75.33	0.0032	0.9066	HG114_3	11891	4.3e-05	1.5	90985	#N/A	75.59	0.0032	0.7923	HG114_4	11613	3.6e-05	-1.3	88400	#N/A
tr|A0A077LQA5|A0A077LQA5_CANLF	Tubulin alpha chain OS=Canis lupus familiaris OX=9615 GN=TUBA1A PE=2 SV=1	AVFVDLEPTVIDEVR	AVFVDLEPTVIDEVR	3	0.0044%+/-0.0005%	1	y4	75.4	0.126	75.33	0.0032	0.8738	HG114	16723	4.8e-05	5.3	96782	#N/A	75.36	0.0028	0.9311	HG114_2	12522	4.7e-05	-3.5	88935	#N/A	75.33	0.0032	0.9066	HG114_3	11891	4.3e-05	1.5	90985	#N/A	75.59	0.0032	0.7923	HG114_4	11613	3.6e-05	-1.3	88400	#N/A
tr|A0A096P6K5|A0A096P6K5_CANLF	Serum amyloid A protein OS=Canis lupus familiaris OX=9615 GN=LOC476879 PE=3 SV=1	GNYDAAQR	GNYDAAQR	2	0.6696%+/-0.0591%	1	y6	8.51	0.088	8.42	0.0005	0.9763	HG114	2063679	0.00592	-2	2030200	#N/A	8.84	0.0006	0.9745	HG114_2	1870429	0.007088	3.4	1850700	#N/A	8.48	0.0006	0.9723	HG114_3	2010332	0.007218	3.7	2031800	#N/A	8.32	0.0005	0.9781	HG114_4	2106850	0.00656	2.8	2203100	#N/A
tr|A0A096P6K5|A0A096P6K5_CANLF	Serum amyloid A protein OS=Canis lupus familiaris OX=9615 GN=LOC476879 PE=3 SV=1	GNYDAAQR	GNYDAAQR	2	0.6696%+/-0.0591%	1	y5	8.51	0.088	8.42	0.0005	0.9763	HG114	2063679	0.00592	-2	2030200	#N/A	8.84	0.0006	0.9745	HG114_2	1870429	0.007088	3.4	1850700	#N/A	8.48	0.0006	0.9723	HG114_3	2010332	0.007218	3.7	2031800	#N/A	8.32	0.0005	0.9781	HG114_4	2106850	0.00656	2.8	2203100	#N/A
tr|A0A096P6K5|A0A096P6K5_CANLF	Serum amyloid A protein OS=Canis lupus familiaris OX=9615 GN=LOC476879 PE=3 SV=1	GNYDAAQR	GNYDAAQR	2	0.6696%+/-0.0591%	1	y4	8.51	0.088	8.42	0.0005	0.9763	HG114	2063679	0.00592	-2	2030200	#N/A	8.84	0.0006	0.9745	HG114_2	1870429	0.007088	3.4	1850700	#N/A	8.48	0.0006	0.9723	HG114_3	2010332	0.007218	3.7	2031800	#N/A	8.32	0.0005	0.9781	HG114_4	2106850	0.00656	2.8	2203100	#N/A
tr|A0A096P6K5|A0A096P6K5_CANLF	Serum amyloid A protein OS=Canis lupus familiaris OX=9615 GN=LOC476879 PE=3 SV=1	GPGGAWAAK	GPGGAWAAK	2	0.3788%+/-0.0296%	1	y7	20.52	0.078	20.48	0.0006	0.9601	HG114	1246246	0.003575	-0.1	1226000	#N/A	20.84	0.0006	0.9558	HG114_2	1071637	0.004061	2.3	1060300	#N/A	20.48	0.0006	0.9544	HG114_3	1120959	0.004025	3.5	1132900	#N/A	20.28	0.0006	0.9641	HG114_4	1121871	0.003493	4	1173100	#N/A
tr|A0A096P6K5|A0A096P6K5_CANLF	Serum amyloid A protein OS=Canis lupus familiaris OX=9615 GN=LOC476879 PE=3 SV=1	GPGGAWAAK	GPGGAWAAK	2	0.3788%+/-0.0296%	1	y6	20.52	0.078	20.48	0.0006	0.9601	HG114	1246246	0.003575	-0.1	1226000	#N/A	20.84	0.0006	0.9558	HG114_2	1071637	0.004061	2.3	1060300	#N/A	20.48	0.0006	0.9544	HG114_3	1120959	0.004025	3.5	1132900	#N/A	20.28	0.0006	0.9641	HG114_4	1121871	0.003493	4	1173100	#N/A
tr|A0A096P6K5|A0A096P6K5_CANLF	Serum amyloid A protein OS=Canis lupus familiaris OX=9615 GN=LOC476879 PE=3 SV=1	GPGGAWAAK	GPGGAWAAK	2	0.3788%+/-0.0296%	2	y8	20.52	0.078	20.48	0.0006	0.9601	HG114	1246246	0.003575	-0.1	1226000	#N/A	20.84	0.0006	0.9558	HG114_2	1071637	0.004061	2.3	1060300	#N/A	20.48	0.0006	0.9544	HG114_3	1120959	0.004025	3.5	1132900	#N/A	20.28	0.0006	0.9641	HG114_4	1121871	0.003493	4	1173100	#N/A
tr|A0A096P6K5|A0A096P6K5_CANLF	Serum amyloid A protein OS=Canis lupus familiaris OX=9615 GN=LOC476879 PE=3 SV=1	KFGDSGHGAEDSK	KFGDSGHGAEDSK	2	0.0144%+/-0.0013%	1	y8	75.33	0.093	75.33	0.0071	0.7948	HG114	46817	0.000134	-3	46056	#N/A	75.33	0.0041	0.7946	HG114_2	40441	0.000153	-1.6	40015	#N/A	#N/A	0.0141	0	HG114_3	#N/A	#N/A	#N/A	#N/A	#N/A	#N/A	0.0265	0	HG114_4	#N/A	#N/A	#N/A	#N/A	#N/A
tr|A0A096P6K5|A0A096P6K5_CANLF	Serum amyloid A protein OS=Canis lupus familiaris OX=9615 GN=LOC476879 PE=3 SV=1	KFGDSGHGAEDSK	KFGDSGHGAEDSK	2	0.0144%+/-0.0013%	1	y2	75.33	0.093	75.33	0.0071	0.7948	HG114	46817	0.000134	-3	46056	#N/A	75.33	0.0041	0.7946	HG114_2	40441	0.000153	-1.6	40015	#N/A	#N/A	0.0141	0	HG114_3	#N/A	#N/A	#N/A	#N/A	#N/A	#N/A	0.0265	0	HG114_4	#N/A	#N/A	#N/A	#N/A	#N/A
tr|A0A096P6K5|A0A096P6K5_CANLF	Serum amyloid A protein OS=Canis lupus familiaris OX=9615 GN=LOC476879 PE=3 SV=1	KFGDSGHGAEDSK	KFGDSGHGAEDSK	2	0.0144%+/-0.0013%	1	b11	75.33	0.093	75.33	0.0071	0.7948	HG114	46817	0.000134	-3	46056	#N/A	75.33	0.0041	0.7946	HG114_2	40441	0.000153	-1.6	40015	#N/A	#N/A	0.0141	0	HG114_3	#N/A	#N/A	#N/A	#N/A	#N/A	#N/A	0.0265	0	HG114_4	#N/A	#N/A	#N/A	#N/A	#N/A
tr|A0A096P6K5|A0A096P6K5_CANLF	Serum amyloid A protein OS=Canis lupus familiaris OX=9615 GN=LOC476879 PE=3 SV=1	FGDSGHGAEDSK	FGDSGHGAEDSK	2	0.0121%+/-0.0013%	1	y6	7.86	0.111	7.77	0.0007	0.9489	HG114	36161	0.000104	-0.9	304750	#N/A	8.16	0.0007	0.9581	HG114_2	35607	0.000135	0.3	277190	#N/A	7.8	0.0007	0.9433	HG114_3	35519	0.000128	0.6	285470	#N/A	7.7	0.0008	0.9409	HG114_4	38007	0.000118	1.7	290280	#N/A
tr|A0A096P6K5|A0A096P6K5_CANLF	Serum amyloid A protein OS=Canis lupus familiaris OX=9615 GN=LOC476879 PE=3 SV=1	FGDSGHGAEDSK	FGDSGHGAEDSK	2	0.0121%+/-0.0013%	1	y2	7.86	0.111	7.77	0.0007	0.9489	HG114	36161	0.000104	-0.9	304750	#N/A	8.16	0.0007	0.9581	HG114_2	35607	0.000135	0.3	277190	#N/A	7.8	0.0007	0.9433	HG114_3	35519	0.000128	0.6	285470	#N/A	7.7	0.0008	0.9409	HG114_4	38007	0.000118	1.7	290280	#N/A
tr|A0A096P6K5|A0A096P6K5_CANLF	Serum amyloid A protein OS=Canis lupus familiaris OX=9615 GN=LOC476879 PE=3 SV=1	FGDSGHGAEDSK	FGDSGHGAEDSK	2	0.0121%+/-0.0013%	1	b10	7.86	0.111	7.77	0.0007	0.9489	HG114	36161	0.000104	-0.9	304750	#N/A	8.16	0.0007	0.9581	HG114_2	35607	0.000135	0.3	277190	#N/A	7.8	0.0007	0.9433	HG114_3	35519	0.000128	0.6	285470	#N/A	7.7	0.0008	0.9409	HG114_4	38007	0.000118	1.7	290280	#N/A
tr|A0A096P6K5|A0A096P6K5_CANLF	Serum amyloid A protein OS=Canis lupus familiaris OX=9615 GN=LOC476879 PE=3 SV=1	FGDSGHGAEDSK	FGDSGHGAEDSK	3	0.0836%+/-0.0085%	1	y6	7.86	0.101	7.77	0.0007	0.9433	HG114	273621	0.000785	-1.2	304750	#N/A	8.16	0.0007	0.9632	HG114_2	244535	0.000927	3.3	277190	#N/A	7.8	0.0007	0.9699	HG114_3	246935	0.000887	3.6	285470	#N/A	7.7	0.0008	0.9553	HG114_4	239600	0.000746	4.1	290280	#N/A
tr|A0A096P6K5|A0A096P6K5_CANLF	Serum amyloid A protein OS=Canis lupus familiaris OX=9615 GN=LOC476879 PE=3 SV=1	FGDSGHGAEDSK	FGDSGHGAEDSK	3	0.0836%+/-0.0085%	1	y2	7.86	0.101	7.77	0.0007	0.9433	HG114	273621	0.000785	-1.2	304750	#N/A	8.16	0.0007	0.9632	HG114_2	244535	0.000927	3.3	277190	#N/A	7.8	0.0007	0.9699	HG114_3	246935	0.000887	3.6	285470	#N/A	7.7	0.0008	0.9553	HG114_4	239600	0.000746	4.1	290280	#N/A
tr|A0A096P6K5|A0A096P6K5_CANLF	Serum amyloid A protein OS=Canis lupus familiaris OX=9615 GN=LOC476879 PE=3 SV=1	FGDSGHGAEDSK	FGDSGHGAEDSK	3	0.0836%+/-0.0085%	2	y11	7.86	0.101	7.77	0.0007	0.9433	HG114	273621	0.000785	-1.2	304750	#N/A	8.16	0.0007	0.9632	HG114_2	244535	0.000927	3.3	277190	#N/A	7.8	0.0007	0.9699	HG114_3	246935	0.000887	3.6	285470	#N/A	7.7	0.0008	0.9553	HG114_4	239600	0.000746	4.1	290280	#N/A
tr|A0A096P6K5|A0A096P6K5_CANLF	Serum amyloid A protein OS=Canis lupus familiaris OX=9615 GN=LOC476879 PE=3 SV=1	FGDSGHGAEDSKADQAANEWGR	FGDSGHGAEDSKADQAANEWGR	3	0.0067%+/-0.0017%	1	y10	75.23	0.251	75.23	0.005	0.821	HG114	20743	6e-05	2.9	20406	#N/A	75.23	0.0049	0.8243	HG114_2	23634	9e-05	2.4	23385	#N/A	75.23	0.0041	0.827	HG114_3	19541	7e-05	3	19750	#N/A	75.23	0.01	0.8256	HG114_4	16094	5e-05	3.3	16829	#N/A
tr|A0A096P6K5|A0A096P6K5_CANLF	Serum amyloid A protein OS=Canis lupus familiaris OX=9615 GN=LOC476879 PE=3 SV=1	FGDSGHGAEDSKADQAANEWGR	FGDSGHGAEDSKADQAANEWGR	3	0.0067%+/-0.0017%	1	y7	75.23	0.251	75.23	0.005	0.821	HG114	20743	6e-05	2.9	20406	#N/A	75.23	0.0049	0.8243	HG114_2	23634	9e-05	2.4	23385	#N/A	75.23	0.0041	0.827	HG114_3	19541	7e-05	3	19750	#N/A	75.23	0.01	0.8256	HG114_4	16094	5e-05	3.3	16829	#N/A
tr|A0A096P6K5|A0A096P6K5_CANLF	Serum amyloid A protein OS=Canis lupus familiaris OX=9615 GN=LOC476879 PE=3 SV=1	FGDSGHGAEDSKADQAANEWGR	FGDSGHGAEDSKADQAANEWGR	3	0.0067%+/-0.0017%	1	y6	75.23	0.251	75.23	0.005	0.821	HG114	20743	6e-05	2.9	20406	#N/A	75.23	0.0049	0.8243	HG114_2	23634	9e-05	2.4	23385	#N/A	75.23	0.0041	0.827	HG114_3	19541	7e-05	3	19750	#N/A	75.23	0.01	0.8256	HG114_4	16094	5e-05	3.3	16829	#N/A
tr|A0A096P6K5|A0A096P6K5_CANLF	Serum amyloid A protein OS=Canis lupus familiaris OX=9615 GN=LOC476879 PE=3 SV=1	ADQAANEWGR	ADQAANEWGR	2	0.1751%+/-0.0147%	1	y7	20.6	0.084	20.55	0.0006	0.9615	HG114	557037	0.001598	-1.5	547990	#N/A	20.96	0.0006	0.9609	HG114_2	496386	0.001881	0.9	491150	#N/A	20.55	0.0006	0.9623	HG114_3	521426	0.001872	1.4	526990	#N/A	20.35	0.0006	0.9515	HG114_4	530847	0.001653	2.2	555090	#N/A
tr|A0A096P6K5|A0A096P6K5_CANLF	Serum amyloid A protein OS=Canis lupus familiaris OX=9615 GN=LOC476879 PE=3 SV=1	ADQAANEWGR	ADQAANEWGR	2	0.1751%+/-0.0147%	1	y6	20.6	0.084	20.55	0.0006	0.9615	HG114	557037	0.001598	-1.5	547990	#N/A	20.96	0.0006	0.9609	HG114_2	496386	0.001881	0.9	491150	#N/A	20.55	0.0006	0.9623	HG114_3	521426	0.001872	1.4	526990	#N/A	20.35	0.0006	0.9515	HG114_4	530847	0.001653	2.2	555090	#N/A
tr|A0A096P6K5|A0A096P6K5_CANLF	Serum amyloid A protein OS=Canis lupus familiaris OX=9615 GN=LOC476879 PE=3 SV=1	ADQAANEWGR	ADQAANEWGR	2	0.1751%+/-0.0147%	1	y5	20.6	0.084	20.55	0.0006	0.9615	HG114	557037	0.001598	-1.5	547990	#N/A	20.96	0.0006	0.9609	HG114_2	496386	0.001881	0.9	491150	#N/A	20.55	0.0006	0.9623	HG114_3	521426	0.001872	1.4	526990	#N/A	20.35	0.0006	0.9515	HG114_4	530847	0.001653	2.2	555090	#N/A
tr|A0A096P6K5|A0A096P6K5_CANLF	Serum amyloid A protein OS=Canis lupus familiaris OX=9615 GN=LOC476879 PE=3 SV=1	PAGLPDKY	PAGLPDKY	2	0.0241%+/-0.0034%	1	y7	33.04	0.142	33.06	0.001	0.9608	HG114	70652	0.000203	-0.7	69505	#N/A	33.27	0.001	0.9336	HG114_2	73943	0.00028	0	73163	#N/A	33.01	0.0013	0.9388	HG114_3	71295	0.000256	0	72056	#N/A	32.8	0.001	0.9546	HG114_4	72210	0.000225	0	75508	#N/A
tr|A0A096P6K5|A0A096P6K5_CANLF	Serum amyloid A protein OS=Canis lupus familiaris OX=9615 GN=LOC476879 PE=3 SV=1	PAGLPDKY	PAGLPDKY	2	0.0241%+/-0.0034%	1	y6	33.04	0.142	33.06	0.001	0.9608	HG114	70652	0.000203	-0.7	69505	#N/A	33.27	0.001	0.9336	HG114_2	73943	0.00028	0	73163	#N/A	33.01	0.0013	0.9388	HG114_3	71295	0.000256	0	72056	#N/A	32.8	0.001	0.9546	HG114_4	72210	0.000225	0	75508	#N/A
tr|A0A096P6K5|A0A096P6K5_CANLF	Serum amyloid A protein OS=Canis lupus familiaris OX=9615 GN=LOC476879 PE=3 SV=1	PAGLPDKY	PAGLPDKY	2	0.0241%+/-0.0034%	1	y4	33.04	0.142	33.06	0.001	0.9608	HG114	70652	0.000203	-0.7	69505	#N/A	33.27	0.001	0.9336	HG114_2	73943	0.00028	0	73163	#N/A	33.01	0.0013	0.9388	HG114_3	71295	0.000256	0	72056	#N/A	32.8	0.001	0.9546	HG114_4	72210	0.000225	0	75508	#N/A
tr|A0A0A0MPB4|A0A0A0MPB4_CANLF	Creatine kinase M-type OS=Canis lupus familiaris OX=9615 GN=CKM PE=3 SV=1	DLFDPIIQDR	DLFDPIIQDR	2	0.0088%+/-0.0011%	1	y8	75.31	0.128	75.33	0.0012	0.9398	HG114	24844	7.1e-05	-1.2	24440	#N/A	75.33	0.0022	0.9213	HG114_2	24253	9.2e-05	-1.3	23997	#N/A	75.33	0.0012	0.9304	HG114_3	26111	9.4e-05	-1.6	26389	#N/A	75.28	0.0025	0.9426	HG114_4	30574	9.5e-05	-2.2	31970	#N/A
tr|A0A0A0MPB4|A0A0A0MPB4_CANLF	Creatine kinase M-type OS=Canis lupus familiaris OX=9615 GN=CKM PE=3 SV=1	DLFDPIIQDR	DLFDPIIQDR	2	0.0088%+/-0.0011%	1	y7	75.31	0.128	75.33	0.0012	0.9398	HG114	24844	7.1e-05	-1.2	24440	#N/A	75.33	0.0022	0.9213	HG114_2	24253	9.2e-05	-1.3	23997	#N/A	75.33	0.0012	0.9304	HG114_3	26111	9.4e-05	-1.6	26389	#N/A	75.28	0.0025	0.9426	HG114_4	30574	9.5e-05	-2.2	31970	#N/A
tr|A0A0A0MPB4|A0A0A0MPB4_CANLF	Creatine kinase M-type OS=Canis lupus familiaris OX=9615 GN=CKM PE=3 SV=1	DLFDPIIQDR	DLFDPIIQDR	2	0.0088%+/-0.0011%	1	y6	75.31	0.128	75.33	0.0012	0.9398	HG114	24844	7.1e-05	-1.2	24440	#N/A	75.33	0.0022	0.9213	HG114_2	24253	9.2e-05	-1.3	23997	#N/A	75.33	0.0012	0.9304	HG114_3	26111	9.4e-05	-1.6	26389	#N/A	75.28	0.0025	0.9426	HG114_4	30574	9.5e-05	-2.2	31970	#N/A
tr|A0A0A0MPB4|A0A0A0MPB4_CANLF	Creatine kinase M-type OS=Canis lupus familiaris OX=9615 GN=CKM PE=3 SV=1	LSIEALNSLTGEFK	LSIEALNSLTGEFK	2	0.0126%+/-0.0065%	1	y10	75.29	0.514	75.29	0.0022	0.8505	HG114	33216	9.5e-05	-3.4	32677	#N/A	75.24	0.0051	0.864	HG114_2	52844	0.0002	0.8	52286	#N/A	#N/A	0.0102	0	HG114_3	#N/A	#N/A	#N/A	#N/A	#N/A	75.34	0.0034	0.8766	HG114_4	26373	8.2e-05	-4.4	27578	#N/A
tr|A0A0A0MPB4|A0A0A0MPB4_CANLF	Creatine kinase M-type OS=Canis lupus familiaris OX=9615 GN=CKM PE=3 SV=1	LSIEALNSLTGEFK	LSIEALNSLTGEFK	2	0.0126%+/-0.0065%	1	y9	75.29	0.514	75.29	0.0022	0.8505	HG114	33216	9.5e-05	-3.4	32677	#N/A	75.24	0.0051	0.864	HG114_2	52844	0.0002	0.8	52286	#N/A	#N/A	0.0102	0	HG114_3	#N/A	#N/A	#N/A	#N/A	#N/A	75.34	0.0034	0.8766	HG114_4	26373	8.2e-05	-4.4	27578	#N/A
tr|A0A0A0MPB4|A0A0A0MPB4_CANLF	Creatine kinase M-type OS=Canis lupus familiaris OX=9615 GN=CKM PE=3 SV=1	LSIEALNSLTGEFK	LSIEALNSLTGEFK	2	0.0126%+/-0.0065%	1	y8	75.29	0.514	75.29	0.0022	0.8505	HG114	33216	9.5e-05	-3.4	32677	#N/A	75.24	0.0051	0.864	HG114_2	52844	0.0002	0.8	52286	#N/A	#N/A	0.0102	0	HG114_3	#N/A	#N/A	#N/A	#N/A	#N/A	75.34	0.0034	0.8766	HG114_4	26373	8.2e-05	-4.4	27578	#N/A
tr|A0A0A0MPB4|A0A0A0MPB4_CANLF	Creatine kinase M-type OS=Canis lupus familiaris OX=9615 GN=CKM PE=3 SV=1	TFLVWVNEEDHLR	TFLVWVNEEDHLR	2	0.0072%+/-0.0012%	1	y9	75.34	0.166	75.33	0.0029	0.9061	HG114	22830	6.5e-05	5.3	33738	#N/A	75.35	0.0029	0.881	HG114_2	22478	8.5e-05	0.3	31405	#N/A	75.33	0.0024	0.9188	HG114_3	21969	7.9e-05	3.2	30698	#N/A	75.33	0.0027	0.9041	HG114_4	18973	5.9e-05	3.3	28791	#N/A
tr|A0A0A0MPB4|A0A0A0MPB4_CANLF	Creatine kinase M-type OS=Canis lupus familiaris OX=9615 GN=CKM PE=3 SV=1	TFLVWVNEEDHLR	TFLVWVNEEDHLR	2	0.0072%+/-0.0012%	1	y8	75.34	0.166	75.33	0.0029	0.9061	HG114	22830	6.5e-05	5.3	33738	#N/A	75.35	0.0029	0.881	HG114_2	22478	8.5e-05	0.3	31405	#N/A	75.33	0.0024	0.9188	HG114_3	21969	7.9e-05	3.2	30698	#N/A	75.33	0.0027	0.9041	HG114_4	18973	5.9e-05	3.3	28791	#N/A
tr|A0A0A0MPB4|A0A0A0MPB4_CANLF	Creatine kinase M-type OS=Canis lupus familiaris OX=9615 GN=CKM PE=3 SV=1	TFLVWVNEEDHLR	TFLVWVNEEDHLR	2	0.0072%+/-0.0012%	1	y7	75.34	0.166	75.33	0.0029	0.9061	HG114	22830	6.5e-05	5.3	33738	#N/A	75.35	0.0029	0.881	HG114_2	22478	8.5e-05	0.3	31405	#N/A	75.33	0.0024	0.9188	HG114_3	21969	7.9e-05	3.2	30698	#N/A	75.33	0.0027	0.9041	HG114_4	18973	5.9e-05	3.3	28791	#N/A
tr|A0A0A0MPB4|A0A0A0MPB4_CANLF	Creatine kinase M-type OS=Canis lupus familiaris OX=9615 GN=CKM PE=3 SV=1	TFLVWVNEEDHLR	TFLVWVNEEDHLR	3	0.0031%+/-0.0004%	1	y7	75.34	0.117	75.33	0.0029	0.8126	HG114	11465	3.3e-05	0.3	33738	#N/A	75.35	0.0029	0.7557	HG114_2	9261	3.5e-05	1.4	31405	#N/A	75.33	0.0024	0.7786	HG114_3	8405	3e-05	-0.6	30698	#N/A	75.33	0.0027	0.8047	HG114_4	8561	2.7e-05	-0.5	28791	#N/A
tr|A0A0A0MPB4|A0A0A0MPB4_CANLF	Creatine kinase M-type OS=Canis lupus familiaris OX=9615 GN=CKM PE=3 SV=1	TFLVWVNEEDHLR	TFLVWVNEEDHLR	3	0.0031%+/-0.0004%	2	y11	75.34	0.117	75.33	0.0029	0.8126	HG114	11465	3.3e-05	0.3	33738	#N/A	75.35	0.0029	0.7557	HG114_2	9261	3.5e-05	1.4	31405	#N/A	75.33	0.0024	0.7786	HG114_3	8405	3e-05	-0.6	30698	#N/A	75.33	0.0027	0.8047	HG114_4	8561	2.7e-05	-0.5	28791	#N/A
tr|A0A0A0MPB4|A0A0A0MPB4_CANLF	Creatine kinase M-type OS=Canis lupus familiaris OX=9615 GN=CKM PE=3 SV=1	TFLVWVNEEDHLR	TFLVWVNEEDHLR	3	0.0031%+/-0.0004%	2	y9	75.34	0.117	75.33	0.0029	0.8126	HG114	11465	3.3e-05	0.3	33738	#N/A	75.35	0.0029	0.7557	HG114_2	9261	3.5e-05	1.4	31405	#N/A	75.33	0.0024	0.7786	HG114_3	8405	3e-05	-0.6	30698	#N/A	75.33	0.0027	0.8047	HG114_4	8561	2.7e-05	-0.5	28791	#N/A
tr|A0A0A0MPB4|A0A0A0MPB4_CANLF	Creatine kinase M-type OS=Canis lupus familiaris OX=9615 GN=CKM PE=3 SV=1	FC[+57]VGLQK	FCVGLQK	2	0.0055%+/-0.0012%	1	y6	27.11	0.22	27.16	0.0042	0.7407	HG114	14911	4.3e-05	-6.3	14669	#N/A	#N/A	0.0119	0	HG114_2	#N/A	#N/A	#N/A	#N/A	#N/A	27.16	0.0066	0.8402	HG114_3	18634	6.7e-05	-9.2	18833	#N/A	27	0.0075	0.8443	HG114_4	17562	5.5e-05	-8.1	18364	#N/A
tr|A0A0A0MPB4|A0A0A0MPB4_CANLF	Creatine kinase M-type OS=Canis lupus familiaris OX=9615 GN=CKM PE=3 SV=1	FC[+57]VGLQK	FCVGLQK	2	0.0055%+/-0.0012%	1	y5	27.11	0.22	27.16	0.0042	0.7407	HG114	14911	4.3e-05	-6.3	14669	#N/A	#N/A	0.0119	0	HG114_2	#N/A	#N/A	#N/A	#N/A	#N/A	27.16	0.0066	0.8402	HG114_3	18634	6.7e-05	-9.2	18833	#N/A	27	0.0075	0.8443	HG114_4	17562	5.5e-05	-8.1	18364	#N/A
tr|A0A0A0MPB4|A0A0A0MPB4_CANLF	Creatine kinase M-type OS=Canis lupus familiaris OX=9615 GN=CKM PE=3 SV=1	FC[+57]VGLQK	FCVGLQK	2	0.0055%+/-0.0012%	1	y4	27.11	0.22	27.16	0.0042	0.7407	HG114	14911	4.3e-05	-6.3	14669	#N/A	#N/A	0.0119	0	HG114_2	#N/A	#N/A	#N/A	#N/A	#N/A	27.16	0.0066	0.8402	HG114_3	18634	6.7e-05	-9.2	18833	#N/A	27	0.0075	0.8443	HG114_4	17562	5.5e-05	-8.1	18364	#N/A
tr|A0A0A0MPB4|A0A0A0MPB4_CANLF	Creatine kinase M-type OS=Canis lupus familiaris OX=9615 GN=CKM PE=3 SV=1	FEEILTR	FEEILTR	2	0.0088%+/-0.0045%	1	y6	74.63	0.511	75.36	0.0091	0.7274	HG114	8821	2.5e-05	-3.5	8677.4	#N/A	74.54	0.0047	0.8352	HG114_2	30024	0.000114	-8.4	29707	#N/A	74.38	0.0038	0.8667	HG114_3	35227	0.000126	-8.6	35603	#N/A	74.23	0.0047	0.8539	HG114_4	27919	8.7e-05	-5.9	29194	#N/A
tr|A0A0A0MPB4|A0A0A0MPB4_CANLF	Creatine kinase M-type OS=Canis lupus familiaris OX=9615 GN=CKM PE=3 SV=1	FEEILTR	FEEILTR	2	0.0088%+/-0.0045%	1	y5	74.63	0.511	75.36	0.0091	0.7274	HG114	8821	2.5e-05	-3.5	8677.4	#N/A	74.54	0.0047	0.8352	HG114_2	30024	0.000114	-8.4	29707	#N/A	74.38	0.0038	0.8667	HG114_3	35227	0.000126	-8.6	35603	#N/A	74.23	0.0047	0.8539	HG114_4	27919	8.7e-05	-5.9	29194	#N/A
tr|A0A0A0MPB4|A0A0A0MPB4_CANLF	Creatine kinase M-type OS=Canis lupus familiaris OX=9615 GN=CKM PE=3 SV=1	FEEILTR	FEEILTR	2	0.0088%+/-0.0045%	1	b2	74.63	0.511	75.36	0.0091	0.7274	HG114	8821	2.5e-05	-3.5	8677.4	#N/A	74.54	0.0047	0.8352	HG114_2	30024	0.000114	-8.4	29707	#N/A	74.38	0.0038	0.8667	HG114_3	35227	0.000126	-8.6	35603	#N/A	74.23	0.0047	0.8539	HG114_4	27919	8.7e-05	-5.9	29194	#N/A
tr|A0A0A0MPB4|A0A0A0MPB4_CANLF	Creatine kinase M-type OS=Canis lupus familiaris OX=9615 GN=CKM PE=3 SV=1	RGTGGVDTAAVGSVFDISNADR	RGTGGVDTAAVGSVFDISNADR	3	0.0405%+/-0.004%	1	y5	75.24	0.099	75.24	0.0023	0.829	HG114	129692	0.000372	7.9	127590	#N/A	75.24	0.0026	0.8325	HG114_2	119036	0.000451	8.4	117780	#N/A	75.24	0.0021	0.8463	HG114_3	118421	0.000425	7.8	119680	#N/A	75.24	0.002	0.8258	HG114_4	119017	0.000371	8.5	124450	#N/A
tr|A0A0A0MPB4|A0A0A0MPB4_CANLF	Creatine kinase M-type OS=Canis lupus familiaris OX=9615 GN=CKM PE=3 SV=1	RGTGGVDTAAVGSVFDISNADR	RGTGGVDTAAVGSVFDISNADR	3	0.0405%+/-0.004%	1	b9	75.24	0.099	75.24	0.0023	0.829	HG114	129692	0.000372	7.9	127590	#N/A	75.24	0.0026	0.8325	HG114_2	119036	0.000451	8.4	117780	#N/A	75.24	0.0021	0.8463	HG114_3	118421	0.000425	7.8	119680	#N/A	75.24	0.002	0.8258	HG114_4	119017	0.000371	8.5	124450	#N/A
tr|A0A0A0MPB4|A0A0A0MPB4_CANLF	Creatine kinase M-type OS=Canis lupus familiaris OX=9615 GN=CKM PE=3 SV=1	RGTGGVDTAAVGSVFDISNADR	RGTGGVDTAAVGSVFDISNADR	3	0.0405%+/-0.004%	1	b10	75.24	0.099	75.24	0.0023	0.829	HG114	129692	0.000372	7.9	127590	#N/A	75.24	0.0026	0.8325	HG114_2	119036	0.000451	8.4	117780	#N/A	75.24	0.0021	0.8463	HG114_3	118421	0.000425	7.8	119680	#N/A	75.24	0.002	0.8258	HG114_4	119017	0.000371	8.5	124450	#N/A
tr|A0A0A0MPC1|A0A0A0MPC1_CANLF	Calsequestrin OS=Canis lupus familiaris OX=9615 GN=CASQ2 PE=3 SV=1	EIVLELVAQVLEHK	EIVLELVAQVLEHK	3	0.0036%+/-0.0004%	1	y7	75.37	0.12	75.37	0.0026	0.7318	HG114	10986	3.2e-05	-5.3	10807	#N/A	75.37	0.0024	0.7599	HG114_2	11118	4.2e-05	-4.9	11001	#N/A	75.37	0.0026	0.7538	HG114_3	10107	3.6e-05	-6.6	10214	#N/A	75.37	0.006	0.6944	HG114_4	11508	3.6e-05	-4.5	12034	#N/A
tr|A0A0A0MPC1|A0A0A0MPC1_CANLF	Calsequestrin OS=Canis lupus familiaris OX=9615 GN=CASQ2 PE=3 SV=1	EIVLELVAQVLEHK	EIVLELVAQVLEHK	3	0.0036%+/-0.0004%	2	y11	75.37	0.12	75.37	0.0026	0.7318	HG114	10986	3.2e-05	-5.3	10807	#N/A	75.37	0.0024	0.7599	HG114_2	11118	4.2e-05	-4.9	11001	#N/A	75.37	0.0026	0.7538	HG114_3	10107	3.6e-05	-6.6	10214	#N/A	75.37	0.006	0.6944	HG114_4	11508	3.6e-05	-4.5	12034	#N/A
tr|A0A0A0MPC1|A0A0A0MPC1_CANLF	Calsequestrin OS=Canis lupus familiaris OX=9615 GN=CASQ2 PE=3 SV=1	EIVLELVAQVLEHK	EIVLELVAQVLEHK	3	0.0036%+/-0.0004%	2	y10	75.37	0.12	75.37	0.0026	0.7318	HG114	10986	3.2e-05	-5.3	10807	#N/A	75.37	0.0024	0.7599	HG114_2	11118	4.2e-05	-4.9	11001	#N/A	75.37	0.0026	0.7538	HG114_3	10107	3.6e-05	-6.6	10214	#N/A	75.37	0.006	0.6944	HG114_4	11508	3.6e-05	-4.5	12034	#N/A
tr|A0A0A0MPC5|A0A0A0MPC5_CANLF	Trafficking protein particle complex subunit 2 OS=Canis lupus familiaris OX=9615 GN=TRAPPC2 PE=4 SV=1	GAGRPWEVWLLR	GAGRPWEVWLLR	3	2.5e-05	1	y4	26.86	#N/A	26.86	0.0055	0.9264	HG114	8868	2.5e-05	-3.6	8723.6	#N/A	#N/A	0.0373	0	HG114_2	#N/A	#N/A	#N/A	#N/A	#N/A	#N/A	0.0364	0	HG114_3	#N/A	#N/A	#N/A	#N/A	#N/A	#N/A	0.0227	0	HG114_4	#N/A	#N/A	#N/A	#N/A	#N/A
tr|A0A0A0MPC5|A0A0A0MPC5_CANLF	Trafficking protein particle complex subunit 2 OS=Canis lupus familiaris OX=9615 GN=TRAPPC2 PE=4 SV=1	GAGRPWEVWLLR	GAGRPWEVWLLR	3	2.5e-05	1	b7	26.86	#N/A	26.86	0.0055	0.9264	HG114	8868	2.5e-05	-3.6	8723.6	#N/A	#N/A	0.0373	0	HG114_2	#N/A	#N/A	#N/A	#N/A	#N/A	#N/A	0.0364	0	HG114_3	#N/A	#N/A	#N/A	#N/A	#N/A	#N/A	0.0227	0	HG114_4	#N/A	#N/A	#N/A	#N/A	#N/A
tr|A0A0A0MPC5|A0A0A0MPC5_CANLF	Trafficking protein particle complex subunit 2 OS=Canis lupus familiaris OX=9615 GN=TRAPPC2 PE=4 SV=1	GAGRPWEVWLLR	GAGRPWEVWLLR	3	2.5e-05	2	b9	26.86	#N/A	26.86	0.0055	0.9264	HG114	8868	2.5e-05	-3.6	8723.6	#N/A	#N/A	0.0373	0	HG114_2	#N/A	#N/A	#N/A	#N/A	#N/A	#N/A	0.0364	0	HG114_3	#N/A	#N/A	#N/A	#N/A	#N/A	#N/A	0.0227	0	HG114_4	#N/A	#N/A	#N/A	#N/A	#N/A
tr|A0A0B4J195|A0A0B4J195_CANLF	Aspartate aminotransferase OS=Canis lupus familiaris OX=9615 GN=GOT1 PE=4 SV=1	APPSVFAEVPQAQPVLVFK	APPSVFAEVPQAQPVLVFK	3	0.0021%+/-0.0004%	1	y10	75.33	0.207	75.33	0.003	0.7966	HG114	6394	1.8e-05	-5.2	6289.9	#N/A	75.33	0.0039	0.907	HG114_2	6502	2.5e-05	-6.6	6433.9	#N/A	#N/A	0.0404	0	HG114_3	#N/A	#N/A	#N/A	#N/A	#N/A	#N/A	0.0455	0	HG114_4	#N/A	#N/A	#N/A	#N/A	#N/A
tr|A0A0B4J195|A0A0B4J195_CANLF	Aspartate aminotransferase OS=Canis lupus familiaris OX=9615 GN=GOT1 PE=4 SV=1	APPSVFAEVPQAQPVLVFK	APPSVFAEVPQAQPVLVFK	3	0.0021%+/-0.0004%	1	y8	75.33	0.207	75.33	0.003	0.7966	HG114	6394	1.8e-05	-5.2	6289.9	#N/A	75.33	0.0039	0.907	HG114_2	6502	2.5e-05	-6.6	6433.9	#N/A	#N/A	0.0404	0	HG114_3	#N/A	#N/A	#N/A	#N/A	#N/A	#N/A	0.0455	0	HG114_4	#N/A	#N/A	#N/A	#N/A	#N/A
tr|A0A0B4J195|A0A0B4J195_CANLF	Aspartate aminotransferase OS=Canis lupus familiaris OX=9615 GN=GOT1 PE=4 SV=1	APPSVFAEVPQAQPVLVFK	APPSVFAEVPQAQPVLVFK	3	0.0021%+/-0.0004%	1	y6	75.33	0.207	75.33	0.003	0.7966	HG114	6394	1.8e-05	-5.2	6289.9	#N/A	75.33	0.0039	0.907	HG114_2	6502	2.5e-05	-6.6	6433.9	#N/A	#N/A	0.0404	0	HG114_3	#N/A	#N/A	#N/A	#N/A	#N/A	#N/A	0.0455	0	HG114_4	#N/A	#N/A	#N/A	#N/A	#N/A
tr|A0A0B4J195|A0A0B4J195_CANLF	Aspartate aminotransferase OS=Canis lupus familiaris OX=9615 GN=GOT1 PE=4 SV=1	IANDHSLNHEYLPILGLAEFR	IANDHSLNHEYLPILGLAEFR	3	0.0197%+/-0.0025%	1	y9	75.29	0.127	75.29	0.0022	0.8644	HG114	62290	0.000179	-7.9	61278	#N/A	75.29	0.0015	0.8667	HG114_2	61520	0.000233	-8	60871	#N/A	75.29	0.0013	0.8697	HG114_3	53973	0.000194	-7.9	54549	#N/A	75.29	0.0019	0.8802	HG114_4	58335	0.000182	-6.5	60999	#N/A
tr|A0A0B4J195|A0A0B4J195_CANLF	Aspartate aminotransferase OS=Canis lupus familiaris OX=9615 GN=GOT1 PE=4 SV=1	IANDHSLNHEYLPILGLAEFR	IANDHSLNHEYLPILGLAEFR	3	0.0197%+/-0.0025%	1	y7	75.29	0.127	75.29	0.0022	0.8644	HG114	62290	0.000179	-7.9	61278	#N/A	75.29	0.0015	0.8667	HG114_2	61520	0.000233	-8	60871	#N/A	75.29	0.0013	0.8697	HG114_3	53973	0.000194	-7.9	54549	#N/A	75.29	0.0019	0.8802	HG114_4	58335	0.000182	-6.5	60999	#N/A
tr|A0A0B4J195|A0A0B4J195_CANLF	Aspartate aminotransferase OS=Canis lupus familiaris OX=9615 GN=GOT1 PE=4 SV=1	IANDHSLNHEYLPILGLAEFR	IANDHSLNHEYLPILGLAEFR	3	0.0197%+/-0.0025%	1	y6	75.29	0.127	75.29	0.0022	0.8644	HG114	62290	0.000179	-7.9	61278	#N/A	75.29	0.0015	0.8667	HG114_2	61520	0.000233	-8	60871	#N/A	75.29	0.0013	0.8697	HG114_3	53973	0.000194	-7.9	54549	#N/A	75.29	0.0019	0.8802	HG114_4	58335	0.000182	-6.5	60999	#N/A
tr|A0A0B4J195|A0A0B4J195_CANLF	Aspartate aminotransferase OS=Canis lupus familiaris OX=9615 GN=GOT1 PE=4 SV=1	ITWSNPPAQGAR	ITWSNPPAQGAR	2	0.0253%+/-0.0018%	1	y9	75.36	0.072	75.33	0.0018	0.8849	HG114	87363	0.000251	6.4	85944	#N/A	75.38	0.0024	0.8899	HG114_2	72173	0.000274	8.6	71411	#N/A	75.33	0.0018	0.8945	HG114_3	72254	0.000259	7.8	73025	#N/A	75.38	0.0036	0.8647	HG114_4	73854	0.00023	8.8	77227	#N/A
tr|A0A0B4J195|A0A0B4J195_CANLF	Aspartate aminotransferase OS=Canis lupus familiaris OX=9615 GN=GOT1 PE=4 SV=1	ITWSNPPAQGAR	ITWSNPPAQGAR	2	0.0253%+/-0.0018%	1	y8	75.36	0.072	75.33	0.0018	0.8849	HG114	87363	0.000251	6.4	85944	#N/A	75.38	0.0024	0.8899	HG114_2	72173	0.000274	8.6	71411	#N/A	75.33	0.0018	0.8945	HG114_3	72254	0.000259	7.8	73025	#N/A	75.38	0.0036	0.8647	HG114_4	73854	0.00023	8.8	77227	#N/A
tr|A0A0B4J195|A0A0B4J195_CANLF	Aspartate aminotransferase OS=Canis lupus familiaris OX=9615 GN=GOT1 PE=4 SV=1	ITWSNPPAQGAR	ITWSNPPAQGAR	2	0.0253%+/-0.0018%	1	y7	75.36	0.072	75.33	0.0018	0.8849	HG114	87363	0.000251	6.4	85944	#N/A	75.38	0.0024	0.8899	HG114_2	72173	0.000274	8.6	71411	#N/A	75.33	0.0018	0.8945	HG114_3	72254	0.000259	7.8	73025	#N/A	75.38	0.0036	0.8647	HG114_4	73854	0.00023	8.8	77227	#N/A
tr|A0A0H4NYY1|A0A0H4NYY1_CANLF	Plasminogen (Fragment) OS=Canis lupus familiaris OX=9615 GN=plg PE=4 SV=1	GTSSTTITGR	GTSSTTITGR	2	0.2877%+/-0.0384%	1	y8	12.88	0.133	12.79	0.0005	0.9932	HG114	850136	0.002439	-1.3	836330	#N/A	13.26	0.0005	0.9959	HG114_2	860324	0.00326	2	851250	#N/A	12.85	0.0005	0.9918	HG114_3	871509	0.003129	1.2	880800	#N/A	12.64	0.0005	0.9937	HG114_4	860589	0.00268	2.4	899890	#N/A
tr|A0A0H4NYY1|A0A0H4NYY1_CANLF	Plasminogen (Fragment) OS=Canis lupus familiaris OX=9615 GN=plg PE=4 SV=1	GTSSTTITGR	GTSSTTITGR	2	0.2877%+/-0.0384%	1	y6	12.88	0.133	12.79	0.0005	0.9932	HG114	850136	0.002439	-1.3	836330	#N/A	13.26	0.0005	0.9959	HG114_2	860324	0.00326	2	851250	#N/A	12.85	0.0005	0.9918	HG114_3	871509	0.003129	1.2	880800	#N/A	12.64	0.0005	0.9937	HG114_4	860589	0.00268	2.4	899890	#N/A
tr|A0A0H4NYY1|A0A0H4NYY1_CANLF	Plasminogen (Fragment) OS=Canis lupus familiaris OX=9615 GN=plg PE=4 SV=1	GTSSTTITGR	GTSSTTITGR	2	0.2877%+/-0.0384%	1	y5	12.88	0.133	12.79	0.0005	0.9932	HG114	850136	0.002439	-1.3	836330	#N/A	13.26	0.0005	0.9959	HG114_2	860324	0.00326	2	851250	#N/A	12.85	0.0005	0.9918	HG114_3	871509	0.003129	1.2	880800	#N/A	12.64	0.0005	0.9937	HG114_4	860589	0.00268	2.4	899890	#N/A
tr|A0A0H4NYY1|A0A0H4NYY1_CANLF	Plasminogen (Fragment) OS=Canis lupus familiaris OX=9615 GN=plg PE=4 SV=1	C[+57]QSWSSMTPHR	CQSWSSMTPHR	2	0.0058%+/-0.0017%	1	y9	30.65	0.284	30.71	0.003	0.8681	HG114	17184	4.9e-05	-2.3	94004	#N/A	30.89	0.0057	0.8746	HG114_2	18428	7e-05	-1.1	96058	#N/A	30.69	0.0027	0.872	HG114_3	20621	7.4e-05	1.7	104380	#N/A	30.33	0.0029	0.9293	HG114_4	12654	3.9e-05	-1.2	101300	#N/A
tr|A0A0H4NYY1|A0A0H4NYY1_CANLF	Plasminogen (Fragment) OS=Canis lupus familiaris OX=9615 GN=plg PE=4 SV=1	C[+57]QSWSSMTPHR	CQSWSSMTPHR	2	0.0058%+/-0.0017%	1	y8	30.65	0.284	30.71	0.003	0.8681	HG114	17184	4.9e-05	-2.3	94004	#N/A	30.89	0.0057	0.8746	HG114_2	18428	7e-05	-1.1	96058	#N/A	30.69	0.0027	0.872	HG114_3	20621	7.4e-05	1.7	104380	#N/A	30.33	0.0029	0.9293	HG114_4	12654	3.9e-05	-1.2	101300	#N/A
tr|A0A0H4NYY1|A0A0H4NYY1_CANLF	Plasminogen (Fragment) OS=Canis lupus familiaris OX=9615 GN=plg PE=4 SV=1	C[+57]QSWSSMTPHR	CQSWSSMTPHR	2	0.0058%+/-0.0017%	1	y7	30.65	0.284	30.71	0.003	0.8681	HG114	17184	4.9e-05	-2.3	94004	#N/A	30.89	0.0057	0.8746	HG114_2	18428	7e-05	-1.1	96058	#N/A	30.69	0.0027	0.872	HG114_3	20621	7.4e-05	1.7	104380	#N/A	30.33	0.0029	0.9293	HG114_4	12654	3.9e-05	-1.2	101300	#N/A
tr|A0A0H4NYY1|A0A0H4NYY1_CANLF	Plasminogen (Fragment) OS=Canis lupus familiaris OX=9615 GN=plg PE=4 SV=1	C[+57]QSWSSMTPHR	CQSWSSMTPHR	3	0.027%+/-0.0035%	1	y7	30.65	0.128	30.71	0.003	0.9258	HG114	78372	0.000225	-1	94004	#N/A	30.89	0.0057	0.9187	HG114_2	78655	0.000298	1.9	96058	#N/A	30.69	0.0027	0.9152	HG114_3	82656	0.000297	1.3	104380	#N/A	30.33	0.0029	0.91	HG114_4	84218	0.000262	3.3	101300	#N/A
tr|A0A0H4NYY1|A0A0H4NYY1_CANLF	Plasminogen (Fragment) OS=Canis lupus familiaris OX=9615 GN=plg PE=4 SV=1	C[+57]QSWSSMTPHR	CQSWSSMTPHR	3	0.027%+/-0.0035%	1	y4	30.65	0.128	30.71	0.003	0.9258	HG114	78372	0.000225	-1	94004	#N/A	30.89	0.0057	0.9187	HG114_2	78655	0.000298	1.9	96058	#N/A	30.69	0.0027	0.9152	HG114_3	82656	0.000297	1.3	104380	#N/A	30.33	0.0029	0.91	HG114_4	84218	0.000262	3.3	101300	#N/A
tr|A0A0H4NYY1|A0A0H4NYY1_CANLF	Plasminogen (Fragment) OS=Canis lupus familiaris OX=9615 GN=plg PE=4 SV=1	C[+57]QSWSSMTPHR	CQSWSSMTPHR	3	0.027%+/-0.0035%	1	y3	30.65	0.128	30.71	0.003	0.9258	HG114	78372	0.000225	-1	94004	#N/A	30.89	0.0057	0.9187	HG114_2	78655	0.000298	1.9	96058	#N/A	30.69	0.0027	0.9152	HG114_3	82656	0.000297	1.3	104380	#N/A	30.33	0.0029	0.91	HG114_4	84218	0.000262	3.3	101300	#N/A
tr|A0A0N9JE84|A0A0N9JE84_CANLF	Tropomyosin 4 delta OS=Canis lupus familiaris OX=9615 GN=Tpm4 PE=2 SV=1	ASDAEGDVAALNR	ASDAEGDVAALNR	2	0.0233%+/-0.0034%	1	y10	75.34	0.145	75.33	0.0014	0.8655	HG114	88882	0.000255	8.9	87439	#N/A	75.38	0.0024	0.9137	HG114_2	69081	0.000262	7.3	68352	#N/A	75.33	0.0016	0.9345	HG114_3	63672	0.000229	6.8	64351	#N/A	75.33	0.0025	0.8336	HG114_4	60100	0.000187	10.2	62845	#N/A
tr|A0A0N9JE84|A0A0N9JE84_CANLF	Tropomyosin 4 delta OS=Canis lupus familiaris OX=9615 GN=Tpm4 PE=2 SV=1	ASDAEGDVAALNR	ASDAEGDVAALNR	2	0.0233%+/-0.0034%	1	y9	75.34	0.145	75.33	0.0014	0.8655	HG114	88882	0.000255	8.9	87439	#N/A	75.38	0.0024	0.9137	HG114_2	69081	0.000262	7.3	68352	#N/A	75.33	0.0016	0.9345	HG114_3	63672	0.000229	6.8	64351	#N/A	75.33	0.0025	0.8336	HG114_4	60100	0.000187	10.2	62845	#N/A
tr|A0A0N9JE84|A0A0N9JE84_CANLF	Tropomyosin 4 delta OS=Canis lupus familiaris OX=9615 GN=Tpm4 PE=2 SV=1	ASDAEGDVAALNR	ASDAEGDVAALNR	2	0.0233%+/-0.0034%	1	y8	75.34	0.145	75.33	0.0014	0.8655	HG114	88882	0.000255	8.9	87439	#N/A	75.38	0.0024	0.9137	HG114_2	69081	0.000262	7.3	68352	#N/A	75.33	0.0016	0.9345	HG114_3	63672	0.000229	6.8	64351	#N/A	75.33	0.0025	0.8336	HG114_4	60100	0.000187	10.2	62845	#N/A
tr|A0A0N9JE84|A0A0N9JE84_CANLF	Tropomyosin 4 delta OS=Canis lupus familiaris OX=9615 GN=Tpm4 PE=2 SV=1	AEGDVAALNR	AEGDVAALNR	2	0.0053%+/-0.001%	1	y8	24.01	0.185	24.09	0.002	0.9394	HG114	15003	4.3e-05	-6.1	14759	#N/A	24.29	0.0011	0.8987	HG114_2	15788	6e-05	-3.4	15621	#N/A	23.93	0.0018	0.9689	HG114_3	17261	6.2e-05	-3	17445	#N/A	23.73	0.0011	0.9511	HG114_4	14603	4.5e-05	-1.4	15269	#N/A
tr|A0A0N9JE84|A0A0N9JE84_CANLF	Tropomyosin 4 delta OS=Canis lupus familiaris OX=9615 GN=Tpm4 PE=2 SV=1	AEGDVAALNR	AEGDVAALNR	2	0.0053%+/-0.001%	1	y6	24.01	0.185	24.09	0.002	0.9394	HG114	15003	4.3e-05	-6.1	14759	#N/A	24.29	0.0011	0.8987	HG114_2	15788	6e-05	-3.4	15621	#N/A	23.93	0.0018	0.9689	HG114_3	17261	6.2e-05	-3	17445	#N/A	23.73	0.0011	0.9511	HG114_4	14603	4.5e-05	-1.4	15269	#N/A
tr|A0A0N9JE84|A0A0N9JE84_CANLF	Tropomyosin 4 delta OS=Canis lupus familiaris OX=9615 GN=Tpm4 PE=2 SV=1	AEGDVAALNR	AEGDVAALNR	2	0.0053%+/-0.001%	1	y5	24.01	0.185	24.09	0.002	0.9394	HG114	15003	4.3e-05	-6.1	14759	#N/A	24.29	0.0011	0.8987	HG114_2	15788	6e-05	-3.4	15621	#N/A	23.93	0.0018	0.9689	HG114_3	17261	6.2e-05	-3	17445	#N/A	23.73	0.0011	0.9511	HG114_4	14603	4.5e-05	-1.4	15269	#N/A
tr|A0A0N9JE84|A0A0N9JE84_CANLF	Tropomyosin 4 delta OS=Canis lupus familiaris OX=9615 GN=Tpm4 PE=2 SV=1	MEIQEMQLK	MEIQEMQLK	2	0.0476%+/-0.0035%	1	y7	27.3	0.074	27.38	0.0011	0.7063	HG114	152011	0.000436	4.5	149540	#N/A	27.59	0.0012	0.6968	HG114_2	133879	0.000507	5.9	132470	#N/A	27.23	0.0012	0.7141	HG114_3	140563	0.000505	6.8	142060	#N/A	27.02	0.0011	0.7359	HG114_4	146777	0.000457	6.4	153480	#N/A
tr|A0A0N9JE84|A0A0N9JE84_CANLF	Tropomyosin 4 delta OS=Canis lupus familiaris OX=9615 GN=Tpm4 PE=2 SV=1	MEIQEMQLK	MEIQEMQLK	2	0.0476%+/-0.0035%	1	y6	27.3	0.074	27.38	0.0011	0.7063	HG114	152011	0.000436	4.5	149540	#N/A	27.59	0.0012	0.6968	HG114_2	133879	0.000507	5.9	132470	#N/A	27.23	0.0012	0.7141	HG114_3	140563	0.000505	6.8	142060	#N/A	27.02	0.0011	0.7359	HG114_4	146777	0.000457	6.4	153480	#N/A
tr|A0A0N9JE84|A0A0N9JE84_CANLF	Tropomyosin 4 delta OS=Canis lupus familiaris OX=9615 GN=Tpm4 PE=2 SV=1	MEIQEMQLK	MEIQEMQLK	2	0.0476%+/-0.0035%	1	b2	27.3	0.074	27.38	0.0011	0.7063	HG114	152011	0.000436	4.5	149540	#N/A	27.59	0.0012	0.6968	HG114_2	133879	0.000507	5.9	132470	#N/A	27.23	0.0012	0.7141	HG114_3	140563	0.000505	6.8	142060	#N/A	27.02	0.0011	0.7359	HG114_4	146777	0.000457	6.4	153480	#N/A
tr|A0A0N9JE84|A0A0N9JE84_CANLF	Tropomyosin 4 delta OS=Canis lupus familiaris OX=9615 GN=Tpm4 PE=2 SV=1	AISEELDHALNDMTSL	AISEELDHALNDMTSL	2	0.0165%+/-0.0035%	1	b9	75.35	0.211	75.35	0.0027	0.778	HG114	54261	0.000156	1.9	53380	#N/A	75.35	0.0025	0.7612	HG114_2	53364	0.000202	1.4	52801	#N/A	75.35	0.0031	0.7765	HG114_3	50369	0.000181	2.6	50906	#N/A	75.35	0.0041	0.748	HG114_4	39003	0.000121	2	40785	#N/A
tr|A0A0N9JE84|A0A0N9JE84_CANLF	Tropomyosin 4 delta OS=Canis lupus familiaris OX=9615 GN=Tpm4 PE=2 SV=1	AISEELDHALNDMTSL	AISEELDHALNDMTSL	2	0.0165%+/-0.0035%	1	b10	75.35	0.211	75.35	0.0027	0.778	HG114	54261	0.000156	1.9	53380	#N/A	75.35	0.0025	0.7612	HG114_2	53364	0.000202	1.4	52801	#N/A	75.35	0.0031	0.7765	HG114_3	50369	0.000181	2.6	50906	#N/A	75.35	0.0041	0.748	HG114_4	39003	0.000121	2	40785	#N/A
tr|A0A0N9JE84|A0A0N9JE84_CANLF	Tropomyosin 4 delta OS=Canis lupus familiaris OX=9615 GN=Tpm4 PE=2 SV=1	AISEELDHALNDMTSL	AISEELDHALNDMTSL	2	0.0165%+/-0.0035%	1	b12	75.35	0.211	75.35	0.0027	0.778	HG114	54261	0.000156	1.9	53380	#N/A	75.35	0.0025	0.7612	HG114_2	53364	0.000202	1.4	52801	#N/A	75.35	0.0031	0.7765	HG114_3	50369	0.000181	2.6	50906	#N/A	75.35	0.0041	0.748	HG114_4	39003	0.000121	2	40785	#N/A
tr|A0A1B1X461|A0A1B1X461_CANLF	ATP synthase subunit gamma OS=Canis lupus familiaris OX=9615 PE=2 SV=1	GLC[+57]GAIHSSVAK	GLCGAIHSSVAK	3	0.0657%+/-0.0087%	1	y6	25.73	0.132	25.81	0.004	0.809	HG114	252817	0.000725	10.3	248710	#N/A	26.01	0.0021	0.8461	HG114_2	194818	0.000738	10.1	192760	#N/A	25.65	0.0034	0.8468	HG114_3	164930	0.000592	11.4	166690	#N/A	25.45	0.0025	0.8539	HG114_4	183701	0.000572	11.7	192090	#N/A
tr|A0A1B1X461|A0A1B1X461_CANLF	ATP synthase subunit gamma OS=Canis lupus familiaris OX=9615 PE=2 SV=1	GLC[+57]GAIHSSVAK	GLCGAIHSSVAK	3	0.0657%+/-0.0087%	2	y10	25.73	0.132	25.81	0.004	0.809	HG114	252817	0.000725	10.3	248710	#N/A	26.01	0.0021	0.8461	HG114_2	194818	0.000738	10.1	192760	#N/A	25.65	0.0034	0.8468	HG114_3	164930	0.000592	11.4	166690	#N/A	25.45	0.0025	0.8539	HG114_4	183701	0.000572	11.7	192090	#N/A
tr|A0A1B1X461|A0A1B1X461_CANLF	ATP synthase subunit gamma OS=Canis lupus familiaris OX=9615 PE=2 SV=1	GLC[+57]GAIHSSVAK	GLCGAIHSSVAK	3	0.0657%+/-0.0087%	2	y9	25.73	0.132	25.81	0.004	0.809	HG114	252817	0.000725	10.3	248710	#N/A	26.01	0.0021	0.8461	HG114_2	194818	0.000738	10.1	192760	#N/A	25.65	0.0034	0.8468	HG114_3	164930	0.000592	11.4	166690	#N/A	25.45	0.0025	0.8539	HG114_4	183701	0.000572	11.7	192090	#N/A
tr|A0A1K0FUG1|A0A1K0FUG1_CANLF	Globin A1 OS=Canis lupus familiaris OX=9615 GN=GLNA1 PE=3 SV=1	LLGNVLVC[+57]VLAR	LLGNVLVCVLAR	2	0.077%+/-0.0121%	1	y10	75.26	0.157	75.28	0.001	0.7112	HG114	212986	0.000611	-17.2	209530	#N/A	75.28	0.0008	0.7038	HG114_2	238613	0.000904	-16.3	236100	#N/A	75.23	0.001	0.6963	HG114_3	216636	0.000778	-15.5	218950	#N/A	75.23	0.001	0.6918	HG114_4	252546	0.000786	-15.6	264080	#N/A
tr|A0A1K0FUG1|A0A1K0FUG1_CANLF	Globin A1 OS=Canis lupus familiaris OX=9615 GN=GLNA1 PE=3 SV=1	LLGNVLVC[+57]VLAR	LLGNVLVCVLAR	2	0.077%+/-0.0121%	1	y7	75.26	0.157	75.28	0.001	0.7112	HG114	212986	0.000611	-17.2	209530	#N/A	75.28	0.0008	0.7038	HG114_2	238613	0.000904	-16.3	236100	#N/A	75.23	0.001	0.6963	HG114_3	216636	0.000778	-15.5	218950	#N/A	75.23	0.001	0.6918	HG114_4	252546	0.000786	-15.6	264080	#N/A
tr|A0A1K0FUG1|A0A1K0FUG1_CANLF	Globin A1 OS=Canis lupus familiaris OX=9615 GN=GLNA1 PE=3 SV=1	LLGNVLVC[+57]VLAR	LLGNVLVCVLAR	2	0.077%+/-0.0121%	1	y6	75.26	0.157	75.28	0.001	0.7112	HG114	212986	0.000611	-17.2	209530	#N/A	75.28	0.0008	0.7038	HG114_2	238613	0.000904	-16.3	236100	#N/A	75.23	0.001	0.6963	HG114_3	216636	0.000778	-15.5	218950	#N/A	75.23	0.001	0.6918	HG114_4	252546	0.000786	-15.6	264080	#N/A
tr|A0A1K0FUG1|A0A1K0FUG1_CANLF	Globin A1 OS=Canis lupus familiaris OX=9615 GN=GLNA1 PE=3 SV=1	EFTPLAQAAYQK	EFTPLAQAAYQK	2	0.0099%+/-0.0024%	1	y9	46.63	0.244	46.64	0.0025	0.9464	HG114	23116	6.6e-05	-0.5	22741	#N/A	46.85	0.009	0.9231	HG114_2	32766	0.000124	1.8	32421	#N/A	46.54	0.0038	0.9154	HG114_3	29680	0.000107	2.9	29996	#N/A	46.49	0.0044	0.9378	HG114_4	32131	0.0001	1.9	33599	#N/A
tr|A0A1K0FUG1|A0A1K0FUG1_CANLF	Globin A1 OS=Canis lupus familiaris OX=9615 GN=GLNA1 PE=3 SV=1	EFTPLAQAAYQK	EFTPLAQAAYQK	2	0.0099%+/-0.0024%	1	y7	46.63	0.244	46.64	0.0025	0.9464	HG114	23116	6.6e-05	-0.5	22741	#N/A	46.85	0.009	0.9231	HG114_2	32766	0.000124	1.8	32421	#N/A	46.54	0.0038	0.9154	HG114_3	29680	0.000107	2.9	29996	#N/A	46.49	0.0044	0.9378	HG114_4	32131	0.0001	1.9	33599	#N/A
tr|A0A1K0FUG1|A0A1K0FUG1_CANLF	Globin A1 OS=Canis lupus familiaris OX=9615 GN=GLNA1 PE=3 SV=1	EFTPLAQAAYQK	EFTPLAQAAYQK	2	0.0099%+/-0.0024%	2	y9	46.63	0.244	46.64	0.0025	0.9464	HG114	23116	6.6e-05	-0.5	22741	#N/A	46.85	0.009	0.9231	HG114_2	32766	0.000124	1.8	32421	#N/A	46.54	0.0038	0.9154	HG114_3	29680	0.000107	2.9	29996	#N/A	46.49	0.0044	0.9378	HG114_4	32131	0.0001	1.9	33599	#N/A
tr|A0A1K0GGH0|A0A1K0GGH0_CANLF	Globin A2 OS=Canis lupus familiaris OX=9615 GN=GLNA2 PE=3 SV=1	VHLTAEEK	VHLTAEEK	2	3.2588%+/-0.3163%	1	y6	13.64	0.097	13.56	0.0005	0.986	HG114	12043742	0.034547	-1.8	11848000	#N/A	14.02	0.0005	0.9829	HG114_2	9356595	0.035457	4.1	9257900	#N/A	13.56	0.0005	0.9901	HG114_3	8897344	0.031946	4.3	8992200	#N/A	13.41	0.0005	0.99	HG114_4	9121703	0.028401	4.7	9538300	#N/A
tr|A0A1K0GGH0|A0A1K0GGH0_CANLF	Globin A2 OS=Canis lupus familiaris OX=9615 GN=GLNA2 PE=3 SV=1	VHLTAEEK	VHLTAEEK	2	3.2588%+/-0.3163%	2	y7	13.64	0.097	13.56	0.0005	0.986	HG114	12043742	0.034547	-1.8	11848000	#N/A	14.02	0.0005	0.9829	HG114_2	9356595	0.035457	4.1	9257900	#N/A	13.56	0.0005	0.9901	HG114_3	8897344	0.031946	4.3	8992200	#N/A	13.41	0.0005	0.99	HG114_4	9121703	0.028401	4.7	9538300	#N/A
tr|A0A1K0GGH0|A0A1K0GGH0_CANLF	Globin A2 OS=Canis lupus familiaris OX=9615 GN=GLNA2 PE=3 SV=1	VHLTAEEK	VHLTAEEK	2	3.2588%+/-0.3163%	1	b2	13.64	0.097	13.56	0.0005	0.986	HG114	12043742	0.034547	-1.8	11848000	#N/A	14.02	0.0005	0.9829	HG114_2	9356595	0.035457	4.1	9257900	#N/A	13.56	0.0005	0.9901	HG114_3	8897344	0.031946	4.3	8992200	#N/A	13.41	0.0005	0.99	HG114_4	9121703	0.028401	4.7	9538300	#N/A
tr|A0A1K0GGH0|A0A1K0GGH0_CANLF	Globin A2 OS=Canis lupus familiaris OX=9615 GN=GLNA2 PE=3 SV=1	HLTAEEKSLVSGLWGK	HLTAEEKSLVSGLWGK	3	0.0162%+/-0.004%	1	y7	75.38	0.245	75.38	0.0023	0.7436	HG114	63124	0.000181	1.3	62099	#N/A	75.38	0.0031	0.7427	HG114_2	51364	0.000195	2.3	50822	#N/A	75.38	0.002	0.7538	HG114_3	47003	0.000169	1.9	47504	#N/A	75.38	0.0042	0.7904	HG114_4	33631	0.000105	3	35166	#N/A
tr|A0A1K0GGH0|A0A1K0GGH0_CANLF	Globin A2 OS=Canis lupus familiaris OX=9615 GN=GLNA2 PE=3 SV=1	HLTAEEKSLVSGLWGK	HLTAEEKSLVSGLWGK	3	0.0162%+/-0.004%	1	y6	75.38	0.245	75.38	0.0023	0.7436	HG114	63124	0.000181	1.3	62099	#N/A	75.38	0.0031	0.7427	HG114_2	51364	0.000195	2.3	50822	#N/A	75.38	0.002	0.7538	HG114_3	47003	0.000169	1.9	47504	#N/A	75.38	0.0042	0.7904	HG114_4	33631	0.000105	3	35166	#N/A
tr|A0A1K0GGH0|A0A1K0GGH0_CANLF	Globin A2 OS=Canis lupus familiaris OX=9615 GN=GLNA2 PE=3 SV=1	HLTAEEKSLVSGLWGK	HLTAEEKSLVSGLWGK	3	0.0162%+/-0.004%	1	y5	75.38	0.245	75.38	0.0023	0.7436	HG114	63124	0.000181	1.3	62099	#N/A	75.38	0.0031	0.7427	HG114_2	51364	0.000195	2.3	50822	#N/A	75.38	0.002	0.7538	HG114_3	47003	0.000169	1.9	47504	#N/A	75.38	0.0042	0.7904	HG114_4	33631	0.000105	3	35166	#N/A
tr|A0A1K0GGH0|A0A1K0GGH0_CANLF	Globin A2 OS=Canis lupus familiaris OX=9615 GN=GLNA2 PE=3 SV=1	SLVSGLWGKVNVDEVGGEALGR	SLVSGLWGKVNVDEVGGEALGR	3	0.0116%+/-0.001%	1	y10	75.34	0.084	75.34	0.0034	0.8584	HG114	36619	0.000105	-0.3	36024	#N/A	75.34	0.0051	0.7964	HG114_2	32318	0.000122	1.3	31977	#N/A	75.34	0.0049	0.8192	HG114_3	34849	0.000125	0.6	35221	#N/A	75.34	0.0029	0.7971	HG114_4	35215	0.00011	-0.3	36823	#N/A
tr|A0A1K0GGH0|A0A1K0GGH0_CANLF	Globin A2 OS=Canis lupus familiaris OX=9615 GN=GLNA2 PE=3 SV=1	SLVSGLWGKVNVDEVGGEALGR	SLVSGLWGKVNVDEVGGEALGR	3	0.0116%+/-0.001%	1	y8	75.34	0.084	75.34	0.0034	0.8584	HG114	36619	0.000105	-0.3	36024	#N/A	75.34	0.0051	0.7964	HG114_2	32318	0.000122	1.3	31977	#N/A	75.34	0.0049	0.8192	HG114_3	34849	0.000125	0.6	35221	#N/A	75.34	0.0029	0.7971	HG114_4	35215	0.00011	-0.3	36823	#N/A
tr|A0A1K0GGH0|A0A1K0GGH0_CANLF	Globin A2 OS=Canis lupus familiaris OX=9615 GN=GLNA2 PE=3 SV=1	SLVSGLWGKVNVDEVGGEALGR	SLVSGLWGKVNVDEVGGEALGR	3	0.0116%+/-0.001%	1	y7	75.34	0.084	75.34	0.0034	0.8584	HG114	36619	0.000105	-0.3	36024	#N/A	75.34	0.0051	0.7964	HG114_2	32318	0.000122	1.3	31977	#N/A	75.34	0.0049	0.8192	HG114_3	34849	0.000125	0.6	35221	#N/A	75.34	0.0029	0.7971	HG114_4	35215	0.00011	-0.3	36823	#N/A
tr|A0A1K0GGH0|A0A1K0GGH0_CANLF	Globin A2 OS=Canis lupus familiaris OX=9615 GN=GLNA2 PE=3 SV=1	SLVSGLWGK	SLVSGLWGK	2	0.7673%+/-0.0931%	1	y7	71.73	0.121	71.82	0.0005	0.9564	HG114	2499164	0.007169	-0.2	2458600	#N/A	71.97	0.0005	0.9589	HG114_2	2264933	0.008583	1.4	2241000	#N/A	71.77	0.0005	0.9582	HG114_3	2316706	0.008318	1.2	2341400	#N/A	71.36	0.0005	0.9626	HG114_4	2126995	0.006623	1.1	2224100	#N/A
tr|A0A1K0GGH0|A0A1K0GGH0_CANLF	Globin A2 OS=Canis lupus familiaris OX=9615 GN=GLNA2 PE=3 SV=1	SLVSGLWGK	SLVSGLWGK	2	0.7673%+/-0.0931%	1	y6	71.73	0.121	71.82	0.0005	0.9564	HG114	2499164	0.007169	-0.2	2458600	#N/A	71.97	0.0005	0.9589	HG114_2	2264933	0.008583	1.4	2241000	#N/A	71.77	0.0005	0.9582	HG114_3	2316706	0.008318	1.2	2341400	#N/A	71.36	0.0005	0.9626	HG114_4	2126995	0.006623	1.1	2224100	#N/A
tr|A0A1K0GGH0|A0A1K0GGH0_CANLF	Globin A2 OS=Canis lupus familiaris OX=9615 GN=GLNA2 PE=3 SV=1	SLVSGLWGK	SLVSGLWGK	2	0.7673%+/-0.0931%	1	y5	71.73	0.121	71.82	0.0005	0.9564	HG114	2499164	0.007169	-0.2	2458600	#N/A	71.97	0.0005	0.9589	HG114_2	2264933	0.008583	1.4	2241000	#N/A	71.77	0.0005	0.9582	HG114_3	2316706	0.008318	1.2	2341400	#N/A	71.36	0.0005	0.9626	HG114_4	2126995	0.006623	1.1	2224100	#N/A
tr|A0A1K0GGH0|A0A1K0GGH0_CANLF	Globin A2 OS=Canis lupus familiaris OX=9615 GN=GLNA2 PE=3 SV=1	WGKVNVDEVGGEALGR	WGKVNVDEVGGEALGR	2	0.0118%+/-0.0023%	1	y11	75.35	0.192	75.35	0.002	0.8091	HG114	39727	0.000114	-1.8	39082	#N/A	75.35	0.0022	0.8013	HG114_2	38061	0.000144	-2.1	37659	#N/A	75.35	0.0026	0.8119	HG114_3	34293	0.000123	-1.7	34659	#N/A	75.35	0.0021	0.8348	HG114_4	28840	9e-05	-1.7	30157	#N/A
tr|A0A1K0GGH0|A0A1K0GGH0_CANLF	Globin A2 OS=Canis lupus familiaris OX=9615 GN=GLNA2 PE=3 SV=1	WGKVNVDEVGGEALGR	WGKVNVDEVGGEALGR	2	0.0118%+/-0.0023%	1	y10	75.35	0.192	75.35	0.002	0.8091	HG114	39727	0.000114	-1.8	39082	#N/A	75.35	0.0022	0.8013	HG114_2	38061	0.000144	-2.1	37659	#N/A	75.35	0.0026	0.8119	HG114_3	34293	0.000123	-1.7	34659	#N/A	75.35	0.0021	0.8348	HG114_4	28840	9e-05	-1.7	30157	#N/A
tr|A0A1K0GGH0|A0A1K0GGH0_CANLF	Globin A2 OS=Canis lupus familiaris OX=9615 GN=GLNA2 PE=3 SV=1	WGKVNVDEVGGEALGR	WGKVNVDEVGGEALGR	2	0.0118%+/-0.0023%	1	y7	75.35	0.192	75.35	0.002	0.8091	HG114	39727	0.000114	-1.8	39082	#N/A	75.35	0.0022	0.8013	HG114_2	38061	0.000144	-2.1	37659	#N/A	75.35	0.0026	0.8119	HG114_3	34293	0.000123	-1.7	34659	#N/A	75.35	0.0021	0.8348	HG114_4	28840	9e-05	-1.7	30157	#N/A
tr|A0A1K0GGH0|A0A1K0GGH0_CANLF	Globin A2 OS=Canis lupus familiaris OX=9615 GN=GLNA2 PE=3 SV=1	VNVDEVGGEALGR	VNVDEVGGEALGR	2	11.488%+/-1.1205%	1	y10	41.87	0.098	41.92	0.0005	0.9514	HG114	35524960	0.101902	-1.3	36677000	#N/A	42.07	0.0005	0.9508	HG114_2	33260940	0.126044	2.8	34514000	#N/A	41.76	0.0005	0.9522	HG114_3	34030672	0.122189	4.2	36059000	#N/A	41.71	0.0005	0.9497	HG114_4	35131424	0.109385	3.9	38527000	#N/A
tr|A0A1K0GGH0|A0A1K0GGH0_CANLF	Globin A2 OS=Canis lupus familiaris OX=9615 GN=GLNA2 PE=3 SV=1	VNVDEVGGEALGR	VNVDEVGGEALGR	2	11.488%+/-1.1205%	1	y8	41.87	0.098	41.92	0.0005	0.9514	HG114	35524960	0.101902	-1.3	36677000	#N/A	42.07	0.0005	0.9508	HG114_2	33260940	0.126044	2.8	34514000	#N/A	41.76	0.0005	0.9522	HG114_3	34030672	0.122189	4.2	36059000	#N/A	41.71	0.0005	0.9497	HG114_4	35131424	0.109385	3.9	38527000	#N/A
tr|A0A1K0GGH0|A0A1K0GGH0_CANLF	Globin A2 OS=Canis lupus familiaris OX=9615 GN=GLNA2 PE=3 SV=1	VNVDEVGGEALGR	VNVDEVGGEALGR	2	11.488%+/-1.1205%	1	y7	41.87	0.098	41.92	0.0005	0.9514	HG114	35524960	0.101902	-1.3	36677000	#N/A	42.07	0.0005	0.9508	HG114_2	33260940	0.126044	2.8	34514000	#N/A	41.76	0.0005	0.9522	HG114_3	34030672	0.122189	4.2	36059000	#N/A	41.71	0.0005	0.9497	HG114_4	35131424	0.109385	3.9	38527000	#N/A
tr|A0A1K0GGH0|A0A1K0GGH0_CANLF	Globin A2 OS=Canis lupus familiaris OX=9615 GN=GLNA2 PE=3 SV=1	VNVDEVGGEALGR	VNVDEVGGEALGR	3	0.5608%+/-0.051%	1	y7	41.87	0.091	41.92	0.0005	0.9743	HG114	1757323	0.005041	-1.9	36677000	#N/A	42.07	0.0005	0.9746	HG114_2	1621275	0.006144	2.4	34514000	#N/A	41.76	0.0005	0.9874	HG114_3	1647723	0.005916	2.5	36059000	#N/A	41.71	0.0005	0.9775	HG114_4	1712708	0.005333	3.3	38527000	#N/A
tr|A0A1K0GGH0|A0A1K0GGH0_CANLF	Globin A2 OS=Canis lupus familiaris OX=9615 GN=GLNA2 PE=3 SV=1	VNVDEVGGEALGR	VNVDEVGGEALGR	3	0.5608%+/-0.051%	1	y4	41.87	0.091	41.92	0.0005	0.9743	HG114	1757323	0.005041	-1.9	36677000	#N/A	42.07	0.0005	0.9746	HG114_2	1621275	0.006144	2.4	34514000	#N/A	41.76	0.0005	0.9874	HG114_3	1647723	0.005916	2.5	36059000	#N/A	41.71	0.0005	0.9775	HG114_4	1712708	0.005333	3.3	38527000	#N/A
tr|A0A1K0GGH0|A0A1K0GGH0_CANLF	Globin A2 OS=Canis lupus familiaris OX=9615 GN=GLNA2 PE=3 SV=1	VNVDEVGGEALGR	VNVDEVGGEALGR	3	0.5608%+/-0.051%	1	b5	41.87	0.091	41.92	0.0005	0.9743	HG114	1757323	0.005041	-1.9	36677000	#N/A	42.07	0.0005	0.9746	HG114_2	1621275	0.006144	2.4	34514000	#N/A	41.76	0.0005	0.9874	HG114_3	1647723	0.005916	2.5	36059000	#N/A	41.71	0.0005	0.9775	HG114_4	1712708	0.005333	3.3	38527000	#N/A
tr|A0A1K0GGH0|A0A1K0GGH0_CANLF	Globin A2 OS=Canis lupus familiaris OX=9615 GN=GLNA2 PE=3 SV=1	VDEVGGEALGR	VDEVGGEALGR	2	0.0054%+/-0.0003%	1	y8	28.71	0.048	28.76	0.0023	0.9423	HG114	18231	5.2e-05	-2	17935	#N/A	28.97	0.0023	0.9811	HG114_2	14050	5.3e-05	-0.6	13901	#N/A	28.66	0.0024	0.91	HG114_3	16130	5.8e-05	0.9	16302	#N/A	28.46	0.0018	0.9173	HG114_4	16953	5.3e-05	1.8	17727	#N/A
tr|A0A1K0GGH0|A0A1K0GGH0_CANLF	Globin A2 OS=Canis lupus familiaris OX=9615 GN=GLNA2 PE=3 SV=1	VDEVGGEALGR	VDEVGGEALGR	2	0.0054%+/-0.0003%	1	y7	28.71	0.048	28.76	0.0023	0.9423	HG114	18231	5.2e-05	-2	17935	#N/A	28.97	0.0023	0.9811	HG114_2	14050	5.3e-05	-0.6	13901	#N/A	28.66	0.0024	0.91	HG114_3	16130	5.8e-05	0.9	16302	#N/A	28.46	0.0018	0.9173	HG114_4	16953	5.3e-05	1.8	17727	#N/A
tr|A0A1K0GGH0|A0A1K0GGH0_CANLF	Globin A2 OS=Canis lupus familiaris OX=9615 GN=GLNA2 PE=3 SV=1	VDEVGGEALGR	VDEVGGEALGR	2	0.0054%+/-0.0003%	1	b3	28.71	0.048	28.76	0.0023	0.9423	HG114	18231	5.2e-05	-2	17935	#N/A	28.97	0.0023	0.9811	HG114_2	14050	5.3e-05	-0.6	13901	#N/A	28.66	0.0024	0.91	HG114_3	16130	5.8e-05	0.9	16302	#N/A	28.46	0.0018	0.9173	HG114_4	16953	5.3e-05	1.8	17727	#N/A
tr|A0A1K0GGH0|A0A1K0GGH0_CANLF	Globin A2 OS=Canis lupus familiaris OX=9615 GN=GLNA2 PE=3 SV=1	LLIVYPWTQR	LLIVYPWTQR	2	0.0506%+/-0.012%	1	y7	75.33	0.238	75.34	0.001	0.928	HG114	156966	0.00045	1.1	172970	#N/A	75.34	0.0012	0.8999	HG114_2	170917	0.000648	2.2	191480	#N/A	75.34	0.0013	0.9081	HG114_3	154535	0.000555	1.8	174600	#N/A	75.31	0.0017	0.941	HG114_4	119558	0.000372	1.7	135760	#N/A
tr|A0A1K0GGH0|A0A1K0GGH0_CANLF	Globin A2 OS=Canis lupus familiaris OX=9615 GN=GLNA2 PE=3 SV=1	LLIVYPWTQR	LLIVYPWTQR	2	0.0506%+/-0.012%	1	y6	75.33	0.238	75.34	0.001	0.928	HG114	156966	0.00045	1.1	172970	#N/A	75.34	0.0012	0.8999	HG114_2	170917	0.000648	2.2	191480	#N/A	75.34	0.0013	0.9081	HG114_3	154535	0.000555	1.8	174600	#N/A	75.31	0.0017	0.941	HG114_4	119558	0.000372	1.7	135760	#N/A
tr|A0A1K0GGH0|A0A1K0GGH0_CANLF	Globin A2 OS=Canis lupus familiaris OX=9615 GN=GLNA2 PE=3 SV=1	LLIVYPWTQR	LLIVYPWTQR	2	0.0506%+/-0.012%	1	y5	75.33	0.238	75.34	0.001	0.928	HG114	156966	0.00045	1.1	172970	#N/A	75.34	0.0012	0.8999	HG114_2	170917	0.000648	2.2	191480	#N/A	75.34	0.0013	0.9081	HG114_3	154535	0.000555	1.8	174600	#N/A	75.31	0.0017	0.941	HG114_4	119558	0.000372	1.7	135760	#N/A
tr|A0A1K0GGH0|A0A1K0GGH0_CANLF	Globin A2 OS=Canis lupus familiaris OX=9615 GN=GLNA2 PE=3 SV=1	LLIVYPWTQR	LLIVYPWTQR	3	0.0059%+/-0.0022%	1	y5	75.33	0.378	75.34	0.001	0.858	HG114	18860	5.4e-05	3.5	172970	#N/A	75.34	0.0012	0.8941	HG114_2	22606	8.6e-05	4	191480	#N/A	75.34	0.0013	0.857	HG114_3	18227	6.5e-05	4.2	174600	#N/A	75.31	0.0017	0.9237	HG114_4	10275	3.2e-05	6.5	135760	#N/A
tr|A0A1K0GGH0|A0A1K0GGH0_CANLF	Globin A2 OS=Canis lupus familiaris OX=9615 GN=GLNA2 PE=3 SV=1	LLIVYPWTQR	LLIVYPWTQR	3	0.0059%+/-0.0022%	1	y4	75.33	0.378	75.34	0.001	0.858	HG114	18860	5.4e-05	3.5	172970	#N/A	75.34	0.0012	0.8941	HG114_2	22606	8.6e-05	4	191480	#N/A	75.34	0.0013	0.857	HG114_3	18227	6.5e-05	4.2	174600	#N/A	75.31	0.0017	0.9237	HG114_4	10275	3.2e-05	6.5	135760	#N/A
tr|A0A1K0GGH0|A0A1K0GGH0_CANLF	Globin A2 OS=Canis lupus familiaris OX=9615 GN=GLNA2 PE=3 SV=1	LLIVYPWTQR	LLIVYPWTQR	3	0.0059%+/-0.0022%	1	y3	75.33	0.378	75.34	0.001	0.858	HG114	18860	5.4e-05	3.5	172970	#N/A	75.34	0.0012	0.8941	HG114_2	22606	8.6e-05	4	191480	#N/A	75.34	0.0013	0.857	HG114_3	18227	6.5e-05	4.2	174600	#N/A	75.31	0.0017	0.9237	HG114_4	10275	3.2e-05	6.5	135760	#N/A
tr|A0A1K0GGH0|A0A1K0GGH0_CANLF	Globin A2 OS=Canis lupus familiaris OX=9615 GN=GLNA2 PE=3 SV=1	LSELHC[+57]DKLHVDPENFK	LSELHCDKLHVDPENFK	5	0.0393%+/-0.0036%	1	y5	23.45	0.092	23.55	0.0067	0.7433	HG114	146047	0.000419	1.4	143680	#N/A	#N/A	0.0125	0	HG114_2	#N/A	#N/A	#N/A	#N/A	#N/A	23.5	0.0042	0.7257	HG114_3	97891	0.000351	3.6	98935	#N/A	23.29	0.0089	0.7518	HG114_4	130936	0.000408	3.3	136920	#N/A
tr|A0A1K0GGH0|A0A1K0GGH0_CANLF	Globin A2 OS=Canis lupus familiaris OX=9615 GN=GLNA2 PE=3 SV=1	LSELHC[+57]DKLHVDPENFK	LSELHCDKLHVDPENFK	5	0.0393%+/-0.0036%	1	y3	23.45	0.092	23.55	0.0067	0.7433	HG114	146047	0.000419	1.4	143680	#N/A	#N/A	0.0125	0	HG114_2	#N/A	#N/A	#N/A	#N/A	#N/A	23.5	0.0042	0.7257	HG114_3	97891	0.000351	3.6	98935	#N/A	23.29	0.0089	0.7518	HG114_4	130936	0.000408	3.3	136920	#N/A
tr|A0A1K0GGH0|A0A1K0GGH0_CANLF	Globin A2 OS=Canis lupus familiaris OX=9615 GN=GLNA2 PE=3 SV=1	LSELHC[+57]DKLHVDPENFK	LSELHCDKLHVDPENFK	5	0.0393%+/-0.0036%	3	b12	23.45	0.092	23.55	0.0067	0.7433	HG114	146047	0.000419	1.4	143680	#N/A	#N/A	0.0125	0	HG114_2	#N/A	#N/A	#N/A	#N/A	#N/A	23.5	0.0042	0.7257	HG114_3	97891	0.000351	3.6	98935	#N/A	23.29	0.0089	0.7518	HG114_4	130936	0.000408	3.3	136920	#N/A
tr|A0A1K0GGH0|A0A1K0GGH0_CANLF	Globin A2 OS=Canis lupus familiaris OX=9615 GN=GLNA2 PE=3 SV=1	LSELHC[+57]DK	LSELHCDK	2	0.0538%+/-0.0073%	1	y7	12.88	0.136	12.79	0.0006	0.9772	HG114	153608	0.000441	-1.2	151110	#N/A	13.31	0.0006	0.9763	HG114_2	161303	0.000611	1.3	159600	#N/A	12.79	0.0006	0.981	HG114_3	158623	0.00057	0.7	160310	#N/A	12.64	0.0006	0.9616	HG114_4	169802	0.000529	1.7	177560	#N/A
tr|A0A1K0GGH0|A0A1K0GGH0_CANLF	Globin A2 OS=Canis lupus familiaris OX=9615 GN=GLNA2 PE=3 SV=1	LSELHC[+57]DK	LSELHCDK	2	0.0538%+/-0.0073%	1	y5	12.88	0.136	12.79	0.0006	0.9772	HG114	153608	0.000441	-1.2	151110	#N/A	13.31	0.0006	0.9763	HG114_2	161303	0.000611	1.3	159600	#N/A	12.79	0.0006	0.981	HG114_3	158623	0.00057	0.7	160310	#N/A	12.64	0.0006	0.9616	HG114_4	169802	0.000529	1.7	177560	#N/A
tr|A0A1K0GGH0|A0A1K0GGH0_CANLF	Globin A2 OS=Canis lupus familiaris OX=9615 GN=GLNA2 PE=3 SV=1	LSELHC[+57]DK	LSELHCDK	2	0.0538%+/-0.0073%	1	y4	12.88	0.136	12.79	0.0006	0.9772	HG114	153608	0.000441	-1.2	151110	#N/A	13.31	0.0006	0.9763	HG114_2	161303	0.000611	1.3	159600	#N/A	12.79	0.0006	0.981	HG114_3	158623	0.00057	0.7	160310	#N/A	12.64	0.0006	0.9616	HG114_4	169802	0.000529	1.7	177560	#N/A
tr|A0A1K0GGH0|A0A1K0GGH0_CANLF	Globin A2 OS=Canis lupus familiaris OX=9615 GN=GLNA2 PE=3 SV=1	LHVDPENFK	LHVDPENFK	2	0.0367%+/-0.003%	1	y7	35.57	0.083	35.64	0.0011	0.932	HG114	123021	0.000353	-2.4	121020	#N/A	35.69	0.001	0.9469	HG114_2	103558	0.000392	1	102470	#N/A	35.49	0.0011	0.9393	HG114_3	109326	0.000393	2	110490	#N/A	35.44	0.0011	0.9467	HG114_4	106450	0.000331	2.8	111310	#N/A
tr|A0A1K0GGH0|A0A1K0GGH0_CANLF	Globin A2 OS=Canis lupus familiaris OX=9615 GN=GLNA2 PE=3 SV=1	LHVDPENFK	LHVDPENFK	2	0.0367%+/-0.003%	1	y5	35.57	0.083	35.64	0.0011	0.932	HG114	123021	0.000353	-2.4	121020	#N/A	35.69	0.001	0.9469	HG114_2	103558	0.000392	1	102470	#N/A	35.49	0.0011	0.9393	HG114_3	109326	0.000393	2	110490	#N/A	35.44	0.0011	0.9467	HG114_4	106450	0.000331	2.8	111310	#N/A
tr|A0A1K0GGH0|A0A1K0GGH0_CANLF	Globin A2 OS=Canis lupus familiaris OX=9615 GN=GLNA2 PE=3 SV=1	LHVDPENFK	LHVDPENFK	2	0.0367%+/-0.003%	1	b2	35.57	0.083	35.64	0.0011	0.932	HG114	123021	0.000353	-2.4	121020	#N/A	35.69	0.001	0.9469	HG114_2	103558	0.000392	1	102470	#N/A	35.49	0.0011	0.9393	HG114_3	109326	0.000393	2	110490	#N/A	35.44	0.0011	0.9467	HG114_4	106450	0.000331	2.8	111310	#N/A
tr|A0A1K0GGH0|A0A1K0GGH0_CANLF	Globin A2 OS=Canis lupus familiaris OX=9615 GN=GLNA2 PE=3 SV=1	LLGNVLVC[+57]VLAHHFGKEFTPQVQAAYQK	LLGNVLVCVLAHHFGKEFTPQVQAAYQK	4	0.0126%+/-0.0018%	1	y9	75.31	0.14	75.31	0.0018	0.8664	HG114	38024	0.000109	1.1	60902	#N/A	75.31	0.0019	0.8544	HG114_2	39427	0.000149	1.2	65568	#N/A	75.31	0.002	0.8704	HG114_3	35556	0.000128	0.4	57590	#N/A	75.31	0.0023	0.8488	HG114_4	37316	0.000116	1.4	60822	#N/A
tr|A0A1K0GGH0|A0A1K0GGH0_CANLF	Globin A2 OS=Canis lupus familiaris OX=9615 GN=GLNA2 PE=3 SV=1	LLGNVLVC[+57]VLAHHFGKEFTPQVQAAYQK	LLGNVLVCVLAHHFGKEFTPQVQAAYQK	4	0.0126%+/-0.0018%	1	y7	75.31	0.14	75.31	0.0018	0.8664	HG114	38024	0.000109	1.1	60902	#N/A	75.31	0.0019	0.8544	HG114_2	39427	0.000149	1.2	65568	#N/A	75.31	0.002	0.8704	HG114_3	35556	0.000128	0.4	57590	#N/A	75.31	0.0023	0.8488	HG114_4	37316	0.000116	1.4	60822	#N/A
tr|A0A1K0GGH0|A0A1K0GGH0_CANLF	Globin A2 OS=Canis lupus familiaris OX=9615 GN=GLNA2 PE=3 SV=1	LLGNVLVC[+57]VLAHHFGKEFTPQVQAAYQK	LLGNVLVCVLAHHFGKEFTPQVQAAYQK	4	0.0126%+/-0.0018%	1	y4	75.31	0.14	75.31	0.0018	0.8664	HG114	38024	0.000109	1.1	60902	#N/A	75.31	0.0019	0.8544	HG114_2	39427	0.000149	1.2	65568	#N/A	75.31	0.002	0.8704	HG114_3	35556	0.000128	0.4	57590	#N/A	75.31	0.0023	0.8488	HG114_4	37316	0.000116	1.4	60822	#N/A
tr|A0A1K0GGH0|A0A1K0GGH0_CANLF	Globin A2 OS=Canis lupus familiaris OX=9615 GN=GLNA2 PE=3 SV=1	LLGNVLVC[+57]VLAHHFGKEFTPQVQAAYQK	LLGNVLVCVLAHHFGKEFTPQVQAAYQK	5	0.0078%+/-0.0017%	1	y7	75.31	0.212	75.31	0.0018	0.9188	HG114	23883	6.9e-05	-0.7	60902	#N/A	75.31	0.0019	0.946	HG114_2	26840	0.000102	-1	65568	#N/A	75.31	0.002	0.9178	HG114_3	21426	7.7e-05	-2	57590	#N/A	75.31	0.0023	0.9382	HG114_4	20850	6.5e-05	1.1	60822	#N/A
tr|A0A1K0GGH0|A0A1K0GGH0_CANLF	Globin A2 OS=Canis lupus familiaris OX=9615 GN=GLNA2 PE=3 SV=1	LLGNVLVC[+57]VLAHHFGKEFTPQVQAAYQK	LLGNVLVCVLAHHFGKEFTPQVQAAYQK	5	0.0078%+/-0.0017%	1	y6	75.31	0.212	75.31	0.0018	0.9188	HG114	23883	6.9e-05	-0.7	60902	#N/A	75.31	0.0019	0.946	HG114_2	26840	0.000102	-1	65568	#N/A	75.31	0.002	0.9178	HG114_3	21426	7.7e-05	-2	57590	#N/A	75.31	0.0023	0.9382	HG114_4	20850	6.5e-05	1.1	60822	#N/A
tr|A0A1K0GGH0|A0A1K0GGH0_CANLF	Globin A2 OS=Canis lupus familiaris OX=9615 GN=GLNA2 PE=3 SV=1	LLGNVLVC[+57]VLAHHFGKEFTPQVQAAYQK	LLGNVLVCVLAHHFGKEFTPQVQAAYQK	5	0.0078%+/-0.0017%	1	y5	75.31	0.212	75.31	0.0018	0.9188	HG114	23883	6.9e-05	-0.7	60902	#N/A	75.31	0.0019	0.946	HG114_2	26840	0.000102	-1	65568	#N/A	75.31	0.002	0.9178	HG114_3	21426	7.7e-05	-2	57590	#N/A	75.31	0.0023	0.9382	HG114_4	20850	6.5e-05	1.1	60822	#N/A
tr|A0A1K0GGH0|A0A1K0GGH0_CANLF	Globin A2 OS=Canis lupus familiaris OX=9615 GN=GLNA2 PE=3 SV=1	LLGNVLVC[+57]VLAH	LLGNVLVCVLAH	2	0.0084%+/-0.0005%	1	b2	75.32	0.063	75.33	0.0031	0.7308	HG114	29268	8.4e-05	-0.9	28792	#N/A	75.33	0.0032	0.7261	HG114_2	24124	9.1e-05	0	23870	#N/A	75.33	0.0022	0.7568	HG114_3	22003	7.9e-05	2.9	22237	#N/A	75.28	0.0034	0.8074	HG114_4	26241	8.2e-05	1.1	27439	#N/A
tr|A0A1K0GGH0|A0A1K0GGH0_CANLF	Globin A2 OS=Canis lupus familiaris OX=9615 GN=GLNA2 PE=3 SV=1	LLGNVLVC[+57]VLAH	LLGNVLVCVLAH	2	0.0084%+/-0.0005%	1	b5	75.32	0.063	75.33	0.0031	0.7308	HG114	29268	8.4e-05	-0.9	28792	#N/A	75.33	0.0032	0.7261	HG114_2	24124	9.1e-05	0	23870	#N/A	75.33	0.0022	0.7568	HG114_3	22003	7.9e-05	2.9	22237	#N/A	75.28	0.0034	0.8074	HG114_4	26241	8.2e-05	1.1	27439	#N/A
tr|A0A1K0GGH0|A0A1K0GGH0_CANLF	Globin A2 OS=Canis lupus familiaris OX=9615 GN=GLNA2 PE=3 SV=1	LLGNVLVC[+57]VLAH	LLGNVLVCVLAH	2	0.0084%+/-0.0005%	2	b5	75.32	0.063	75.33	0.0031	0.7308	HG114	29268	8.4e-05	-0.9	28792	#N/A	75.33	0.0032	0.7261	HG114_2	24124	9.1e-05	0	23870	#N/A	75.33	0.0022	0.7568	HG114_3	22003	7.9e-05	2.9	22237	#N/A	75.28	0.0034	0.8074	HG114_4	26241	8.2e-05	1.1	27439	#N/A
tr|A0A1K0GGH0|A0A1K0GGH0_CANLF	Globin A2 OS=Canis lupus familiaris OX=9615 GN=GLNA2 PE=3 SV=1	EFTPQVQAAYQK	EFTPQVQAAYQK	2	0.1305%+/-0.0124%	1	y9	38.2	0.095	38.28	0.0006	0.8857	HG114	402146	0.001154	-0.9	418640	#N/A	38.36	0.0006	0.8967	HG114_2	376325	0.001426	2.3	400780	#N/A	38.13	0.0006	0.8856	HG114_3	385593	0.001384	3.5	410360	#N/A	38.05	0.0006	0.894	HG114_4	402911	0.001254	2.6	449920	#N/A
tr|A0A1K0GGH0|A0A1K0GGH0_CANLF	Globin A2 OS=Canis lupus familiaris OX=9615 GN=GLNA2 PE=3 SV=1	EFTPQVQAAYQK	EFTPQVQAAYQK	2	0.1305%+/-0.0124%	1	y7	38.2	0.095	38.28	0.0006	0.8857	HG114	402146	0.001154	-0.9	418640	#N/A	38.36	0.0006	0.8967	HG114_2	376325	0.001426	2.3	400780	#N/A	38.13	0.0006	0.8856	HG114_3	385593	0.001384	3.5	410360	#N/A	38.05	0.0006	0.894	HG114_4	402911	0.001254	2.6	449920	#N/A
tr|A0A1K0GGH0|A0A1K0GGH0_CANLF	Globin A2 OS=Canis lupus familiaris OX=9615 GN=GLNA2 PE=3 SV=1	EFTPQVQAAYQK	EFTPQVQAAYQK	2	0.1305%+/-0.0124%	2	y9	38.2	0.095	38.28	0.0006	0.8857	HG114	402146	0.001154	-0.9	418640	#N/A	38.36	0.0006	0.8967	HG114_2	376325	0.001426	2.3	400780	#N/A	38.13	0.0006	0.8856	HG114_3	385593	0.001384	3.5	410360	#N/A	38.05	0.0006	0.894	HG114_4	402911	0.001254	2.6	449920	#N/A
tr|A0A1K0GGH0|A0A1K0GGH0_CANLF	Globin A2 OS=Canis lupus familiaris OX=9615 GN=GLNA2 PE=3 SV=1	EFTPQVQAAYQK	EFTPQVQAAYQK	3	0.0084%+/-0.0018%	1	y6	38.2	0.22	38.28	0.0006	0.8915	HG114	23406	6.7e-05	-0.4	418640	#N/A	38.36	0.0006	0.89	HG114_2	28723	0.000109	0.1	400780	#N/A	38.13	0.0006	0.8788	HG114_3	20438	7.3e-05	2.4	410360	#N/A	38.05	0.0006	0.893	HG114_4	27361	8.5e-05	-0.3	449920	#N/A
tr|A0A1K0GGH0|A0A1K0GGH0_CANLF	Globin A2 OS=Canis lupus familiaris OX=9615 GN=GLNA2 PE=3 SV=1	EFTPQVQAAYQK	EFTPQVQAAYQK	3	0.0084%+/-0.0018%	1	y5	38.2	0.22	38.28	0.0006	0.8915	HG114	23406	6.7e-05	-0.4	418640	#N/A	38.36	0.0006	0.89	HG114_2	28723	0.000109	0.1	400780	#N/A	38.13	0.0006	0.8788	HG114_3	20438	7.3e-05	2.4	410360	#N/A	38.05	0.0006	0.893	HG114_4	27361	8.5e-05	-0.3	449920	#N/A
tr|A0A1K0GGH0|A0A1K0GGH0_CANLF	Globin A2 OS=Canis lupus familiaris OX=9615 GN=GLNA2 PE=3 SV=1	EFTPQVQAAYQK	EFTPQVQAAYQK	3	0.0084%+/-0.0018%	2	y9	38.2	0.22	38.28	0.0006	0.8915	HG114	23406	6.7e-05	-0.4	418640	#N/A	38.36	0.0006	0.89	HG114_2	28723	0.000109	0.1	400780	#N/A	38.13	0.0006	0.8788	HG114_3	20438	7.3e-05	2.4	410360	#N/A	38.05	0.0006	0.893	HG114_4	27361	8.5e-05	-0.3	449920	#N/A
tr|A0A1K0GGH0|A0A1K0GGH0_CANLF	Globin A2 OS=Canis lupus familiaris OX=9615 GN=GLNA2 PE=3 SV=1	VVAGVANALAHK	VVAGVANALAHK	2	0.021%+/-0.0016%	1	y10	33.9	0.074	33.95	0.0006	0.971	HG114	67516	0.000194	-0.7	66420	#N/A	34.16	0.0006	0.9866	HG114_2	57251	0.000217	1	56647	#N/A	33.8	0.0007	0.9808	HG114_3	63512	0.000228	0.9	64189	#N/A	33.7	0.0009	0.9934	HG114_4	64367	0.0002	0.6	67307	#N/A
tr|A0A1K0GGH0|A0A1K0GGH0_CANLF	Globin A2 OS=Canis lupus familiaris OX=9615 GN=GLNA2 PE=3 SV=1	VVAGVANALAHK	VVAGVANALAHK	2	0.021%+/-0.0016%	1	y9	33.9	0.074	33.95	0.0006	0.971	HG114	67516	0.000194	-0.7	66420	#N/A	34.16	0.0006	0.9866	HG114_2	57251	0.000217	1	56647	#N/A	33.8	0.0007	0.9808	HG114_3	63512	0.000228	0.9	64189	#N/A	33.7	0.0009	0.9934	HG114_4	64367	0.0002	0.6	67307	#N/A
tr|A0A1K0GGH0|A0A1K0GGH0_CANLF	Globin A2 OS=Canis lupus familiaris OX=9615 GN=GLNA2 PE=3 SV=1	VVAGVANALAHK	VVAGVANALAHK	2	0.021%+/-0.0016%	1	y7	33.9	0.074	33.95	0.0006	0.971	HG114	67516	0.000194	-0.7	66420	#N/A	34.16	0.0006	0.9866	HG114_2	57251	0.000217	1	56647	#N/A	33.8	0.0007	0.9808	HG114_3	63512	0.000228	0.9	64189	#N/A	33.7	0.0009	0.9934	HG114_4	64367	0.0002	0.6	67307	#N/A
tr|A0A1K0GGH0|A0A1K0GGH0_CANLF	Globin A2 OS=Canis lupus familiaris OX=9615 GN=GLNA2 PE=3 SV=1	VVAGVANALAH	VVAGVANALAH	2	0.0187%+/-0.0023%	1	y9	39.04	0.122	39.13	0.0012	0.9811	HG114	56002	0.000161	-0.9	55092	#N/A	39.23	0.0012	0.9956	HG114_2	54818	0.000208	1.2	54240	#N/A	38.92	0.0012	0.9699	HG114_3	56803	0.000204	0.4	57408	#N/A	38.87	0.0011	0.9704	HG114_4	56156	0.000175	0.6	58720	#N/A
tr|A0A1K0GGH0|A0A1K0GGH0_CANLF	Globin A2 OS=Canis lupus familiaris OX=9615 GN=GLNA2 PE=3 SV=1	VVAGVANALAH	VVAGVANALAH	2	0.0187%+/-0.0023%	1	y8	39.04	0.122	39.13	0.0012	0.9811	HG114	56002	0.000161	-0.9	55092	#N/A	39.23	0.0012	0.9956	HG114_2	54818	0.000208	1.2	54240	#N/A	38.92	0.0012	0.9699	HG114_3	56803	0.000204	0.4	57408	#N/A	38.87	0.0011	0.9704	HG114_4	56156	0.000175	0.6	58720	#N/A
tr|A0A1K0GGH0|A0A1K0GGH0_CANLF	Globin A2 OS=Canis lupus familiaris OX=9615 GN=GLNA2 PE=3 SV=1	VVAGVANALAH	VVAGVANALAH	2	0.0187%+/-0.0023%	1	y6	39.04	0.122	39.13	0.0012	0.9811	HG114	56002	0.000161	-0.9	55092	#N/A	39.23	0.0012	0.9956	HG114_2	54818	0.000208	1.2	54240	#N/A	38.92	0.0012	0.9699	HG114_3	56803	0.000204	0.4	57408	#N/A	38.87	0.0011	0.9704	HG114_4	56156	0.000175	0.6	58720	#N/A
tr|A0A1K0GGH0|A0A1K0GGH0_CANLF	Globin A2 OS=Canis lupus familiaris OX=9615 GN=GLNA2 PE=3 SV=1	AGVANALAHKYH	AGVANALAHKYH	2	0.0081%+/-0.0037%	1	y8	75.29	0.46	75.29	0.0022	0.9301	HG114	20225	5.8e-05	1.7	23069	#N/A	75.29	0.0028	0.906	HG114_2	29427	0.000112	-0.7	32830	#N/A	75.29	0.0035	0.8828	HG114_3	31920	0.000115	0	36984	#N/A	75.29	0.006	0.9456	HG114_4	13177	4.1e-05	0.3	17679	#N/A
tr|A0A1K0GGH0|A0A1K0GGH0_CANLF	Globin A2 OS=Canis lupus familiaris OX=9615 GN=GLNA2 PE=3 SV=1	AGVANALAHKYH	AGVANALAHKYH	2	0.0081%+/-0.0037%	1	y6	75.29	0.46	75.29	0.0022	0.9301	HG114	20225	5.8e-05	1.7	23069	#N/A	75.29	0.0028	0.906	HG114_2	29427	0.000112	-0.7	32830	#N/A	75.29	0.0035	0.8828	HG114_3	31920	0.000115	0	36984	#N/A	75.29	0.006	0.9456	HG114_4	13177	4.1e-05	0.3	17679	#N/A
tr|A0A1K0GGH0|A0A1K0GGH0_CANLF	Globin A2 OS=Canis lupus familiaris OX=9615 GN=GLNA2 PE=3 SV=1	AGVANALAHKYH	AGVANALAHKYH	2	0.0081%+/-0.0037%	1	y5	75.29	0.46	75.29	0.0022	0.9301	HG114	20225	5.8e-05	1.7	23069	#N/A	75.29	0.0028	0.906	HG114_2	29427	0.000112	-0.7	32830	#N/A	75.29	0.0035	0.8828	HG114_3	31920	0.000115	0	36984	#N/A	75.29	0.006	0.9456	HG114_4	13177	4.1e-05	0.3	17679	#N/A
tr|A0A1K0GGH0|A0A1K0GGH0_CANLF	Globin A2 OS=Canis lupus familiaris OX=9615 GN=GLNA2 PE=3 SV=1	AGVANALAHKYH	AGVANALAHKYH	3	0.0013%+/-0.0003%	2	y9	75.29	0.251	75.29	0.0022	0.8244	HG114	3225	9e-06	1.5	23069	#N/A	75.29	0.0028	0.8147	HG114_2	3753	1.4e-05	-0.3	32830	#N/A	75.29	0.0035	0.7752	HG114_3	4674	1.7e-05	4.3	36984	#N/A	75.29	0.006	0.8234	HG114_4	3730	1.2e-05	1.8	17679	#N/A
tr|A0A1K0GGH0|A0A1K0GGH0_CANLF	Globin A2 OS=Canis lupus familiaris OX=9615 GN=GLNA2 PE=3 SV=1	AGVANALAHKYH	AGVANALAHKYH	3	0.0013%+/-0.0003%	2	y8	75.29	0.251	75.29	0.0022	0.8244	HG114	3225	9e-06	1.5	23069	#N/A	75.29	0.0028	0.8147	HG114_2	3753	1.4e-05	-0.3	32830	#N/A	75.29	0.0035	0.7752	HG114_3	4674	1.7e-05	4.3	36984	#N/A	75.29	0.006	0.8234	HG114_4	3730	1.2e-05	1.8	17679	#N/A
tr|A0A1K0GGH0|A0A1K0GGH0_CANLF	Globin A2 OS=Canis lupus familiaris OX=9615 GN=GLNA2 PE=3 SV=1	AGVANALAHKYH	AGVANALAHKYH	3	0.0013%+/-0.0003%	2	y7	75.29	0.251	75.29	0.0022	0.8244	HG114	3225	9e-06	1.5	23069	#N/A	75.29	0.0028	0.8147	HG114_2	3753	1.4e-05	-0.3	32830	#N/A	75.29	0.0035	0.7752	HG114_3	4674	1.7e-05	4.3	36984	#N/A	75.29	0.006	0.8234	HG114_4	3730	1.2e-05	1.8	17679	#N/A
tr|A0A1K0GGH0|A0A1K0GGH0_CANLF	Globin A2 OS=Canis lupus familiaris OX=9615 GN=GLNA2 PE=3 SV=1	NALAHKYH	NALAHKYH	2	0.0029%+/-0.0003%	1	y5	30.11	0.106	30.14	0.0037	0.8337	HG114	9776	2.8e-05	-5.4	9617.4	#N/A	30.4	0.0066	0.7874	HG114_2	6650	2.5e-05	-2.7	6579.5	#N/A	30.04	0.0039	0.8707	HG114_3	9074	3.3e-05	-4.7	9170.3	#N/A	29.88	0.0032	0.8337	HG114_4	9336	2.9e-05	-0.3	9762	#N/A
tr|A0A1K0GGH0|A0A1K0GGH0_CANLF	Globin A2 OS=Canis lupus familiaris OX=9615 GN=GLNA2 PE=3 SV=1	NALAHKYH	NALAHKYH	2	0.0029%+/-0.0003%	1	y4	30.11	0.106	30.14	0.0037	0.8337	HG114	9776	2.8e-05	-5.4	9617.4	#N/A	30.4	0.0066	0.7874	HG114_2	6650	2.5e-05	-2.7	6579.5	#N/A	30.04	0.0039	0.8707	HG114_3	9074	3.3e-05	-4.7	9170.3	#N/A	29.88	0.0032	0.8337	HG114_4	9336	2.9e-05	-0.3	9762	#N/A
tr|A0A1K0GGH0|A0A1K0GGH0_CANLF	Globin A2 OS=Canis lupus familiaris OX=9615 GN=GLNA2 PE=3 SV=1	NALAHKYH	NALAHKYH	2	0.0029%+/-0.0003%	1	b3	30.11	0.106	30.14	0.0037	0.8337	HG114	9776	2.8e-05	-5.4	9617.4	#N/A	30.4	0.0066	0.7874	HG114_2	6650	2.5e-05	-2.7	6579.5	#N/A	30.04	0.0039	0.8707	HG114_3	9074	3.3e-05	-4.7	9170.3	#N/A	29.88	0.0032	0.8337	HG114_4	9336	2.9e-05	-0.3	9762	#N/A
tr|A0A1K0GGH0|A0A1K0GGH0_CANLF	Globin A2 OS=Canis lupus familiaris OX=9615 GN=GLNA2 PE=3 SV=1	ALAHKYH	ALAHKYH	2	0.0137%+/-0.0016%	1	y5	27.26	0.117	27.31	0.0018	0.9123	HG114	43942	0.000126	-5.6	43229	#N/A	27.52	0.0052	0.9023	HG114_2	42280	0.00016	-5.8	41834	#N/A	27.21	0.0014	0.955	HG114_3	37352	0.000134	-5.3	37750	#N/A	27	0.0016	0.952	HG114_4	40677	0.000127	-5.1	42535	#N/A
tr|A0A1K0GGH0|A0A1K0GGH0_CANLF	Globin A2 OS=Canis lupus familiaris OX=9615 GN=GLNA2 PE=3 SV=1	ALAHKYH	ALAHKYH	2	0.0137%+/-0.0016%	1	y4	27.26	0.117	27.31	0.0018	0.9123	HG114	43942	0.000126	-5.6	43229	#N/A	27.52	0.0052	0.9023	HG114_2	42280	0.00016	-5.8	41834	#N/A	27.21	0.0014	0.955	HG114_3	37352	0.000134	-5.3	37750	#N/A	27	0.0016	0.952	HG114_4	40677	0.000127	-5.1	42535	#N/A
tr|A0A1K0GGH0|A0A1K0GGH0_CANLF	Globin A2 OS=Canis lupus familiaris OX=9615 GN=GLNA2 PE=3 SV=1	ALAHKYH	ALAHKYH	2	0.0137%+/-0.0016%	2	y5	27.26	0.117	27.31	0.0018	0.9123	HG114	43942	0.000126	-5.6	43229	#N/A	27.52	0.0052	0.9023	HG114_2	42280	0.00016	-5.8	41834	#N/A	27.21	0.0014	0.955	HG114_3	37352	0.000134	-5.3	37750	#N/A	27	0.0016	0.952	HG114_4	40677	0.000127	-5.1	42535	#N/A
tr|A0A1S7J0A8|A0A1S7J0A8_CANLF	Monocyte differentiation antigen CD14 OS=Canis lupus familiaris OX=9615 GN=607076 PE=2 SV=1	LTVASAQVPAVLVTAFLR	LTVASAQVPAVLVTAFLR	3	0.0022%+/-0.0006%	1	y10	75.27	0.286	75.29	0.0026	0.7226	HG114	6255	1.8e-05	-14.3	6153	#N/A	75.29	0.0028	0.684	HG114_2	8093	3.1e-05	-10.9	8007.4	#N/A	75.29	0.0028	0.7164	HG114_3	6420	2.3e-05	-9	6488.8	#N/A	75.23	0.0028	0.7493	HG114_4	5386	1.7e-05	-10.3	5632	#N/A
tr|A0A1S7J0A8|A0A1S7J0A8_CANLF	Monocyte differentiation antigen CD14 OS=Canis lupus familiaris OX=9615 GN=607076 PE=2 SV=1	LTVASAQVPAVLVTAFLR	LTVASAQVPAVLVTAFLR	3	0.0022%+/-0.0006%	1	y7	75.27	0.286	75.29	0.0026	0.7226	HG114	6255	1.8e-05	-14.3	6153	#N/A	75.29	0.0028	0.684	HG114_2	8093	3.1e-05	-10.9	8007.4	#N/A	75.29	0.0028	0.7164	HG114_3	6420	2.3e-05	-9	6488.8	#N/A	75.23	0.0028	0.7493	HG114_4	5386	1.7e-05	-10.3	5632	#N/A
tr|A0A1S7J0A8|A0A1S7J0A8_CANLF	Monocyte differentiation antigen CD14 OS=Canis lupus familiaris OX=9615 GN=607076 PE=2 SV=1	LTVASAQVPAVLVTAFLR	LTVASAQVPAVLVTAFLR	3	0.0022%+/-0.0006%	2	b17	75.27	0.286	75.29	0.0026	0.7226	HG114	6255	1.8e-05	-14.3	6153	#N/A	75.29	0.0028	0.684	HG114_2	8093	3.1e-05	-10.9	8007.4	#N/A	75.29	0.0028	0.7164	HG114_3	6420	2.3e-05	-9	6488.8	#N/A	75.23	0.0028	0.7493	HG114_4	5386	1.7e-05	-10.3	5632	#N/A
tr|A0A1S7J0A8|A0A1S7J0A8_CANLF	Monocyte differentiation antigen CD14 OS=Canis lupus familiaris OX=9615 GN=607076 PE=2 SV=1	YQENPTTSGVVPSC[+57]AR	YQENPTTSGVVPSCAR	2	8.9e-05	1	y12	33.67	#N/A	#N/A	0.0215	0	HG114	#N/A	#N/A	#N/A	#N/A	#N/A	#N/A	0.0261	0	HG114_2	#N/A	#N/A	#N/A	#N/A	#N/A	#N/A	0.0218	0	HG114_3	#N/A	#N/A	#N/A	#N/A	#N/A	33.67	0.002	0.9183	HG114_4	28621	8.9e-05	1.5	29928	#N/A
tr|A0A1S7J0A8|A0A1S7J0A8_CANLF	Monocyte differentiation antigen CD14 OS=Canis lupus familiaris OX=9615 GN=607076 PE=2 SV=1	YQENPTTSGVVPSC[+57]AR	YQENPTTSGVVPSCAR	2	8.9e-05	1	y6	33.67	#N/A	#N/A	0.0215	0	HG114	#N/A	#N/A	#N/A	#N/A	#N/A	#N/A	0.0261	0	HG114_2	#N/A	#N/A	#N/A	#N/A	#N/A	#N/A	0.0218	0	HG114_3	#N/A	#N/A	#N/A	#N/A	#N/A	33.67	0.002	0.9183	HG114_4	28621	8.9e-05	1.5	29928	#N/A
tr|A0A1S7J0A8|A0A1S7J0A8_CANLF	Monocyte differentiation antigen CD14 OS=Canis lupus familiaris OX=9615 GN=607076 PE=2 SV=1	YQENPTTSGVVPSC[+57]AR	YQENPTTSGVVPSCAR	2	8.9e-05	1	y5	33.67	#N/A	#N/A	0.0215	0	HG114	#N/A	#N/A	#N/A	#N/A	#N/A	#N/A	0.0261	0	HG114_2	#N/A	#N/A	#N/A	#N/A	#N/A	#N/A	0.0218	0	HG114_3	#N/A	#N/A	#N/A	#N/A	#N/A	33.67	0.002	0.9183	HG114_4	28621	8.9e-05	1.5	29928	#N/A
tr|A0A219Y8W3|A0A219Y8W3_CANLF	von Willebrand factor OS=Canis lupus familiaris OX=9615 PE=2 SV=1	LLVTLSPAYAGK	LLVTLSPAYAGK	2	0.0046%+/-0.0007%	1	y10	75.28	0.152	75.28	0.0021	0.8572	HG114	13667	3.9e-05	-0.9	13445	#N/A	75.28	0.0018	0.8468	HG114_2	13826	5.2e-05	0.1	13681	#N/A	75.28	0.0024	0.8469	HG114_3	14081	5.1e-05	0	14231	#N/A	75.28	0.0021	0.875	HG114_4	12848	4e-05	-1.5	13435	#N/A
tr|A0A219Y8W3|A0A219Y8W3_CANLF	von Willebrand factor OS=Canis lupus familiaris OX=9615 PE=2 SV=1	LLVTLSPAYAGK	LLVTLSPAYAGK	2	0.0046%+/-0.0007%	1	y9	75.28	0.152	75.28	0.0021	0.8572	HG114	13667	3.9e-05	-0.9	13445	#N/A	75.28	0.0018	0.8468	HG114_2	13826	5.2e-05	0.1	13681	#N/A	75.28	0.0024	0.8469	HG114_3	14081	5.1e-05	0	14231	#N/A	75.28	0.0021	0.875	HG114_4	12848	4e-05	-1.5	13435	#N/A
tr|A0A219Y8W3|A0A219Y8W3_CANLF	von Willebrand factor OS=Canis lupus familiaris OX=9615 PE=2 SV=1	LLVTLSPAYAGK	LLVTLSPAYAGK	2	0.0046%+/-0.0007%	1	y7	75.28	0.152	75.28	0.0021	0.8572	HG114	13667	3.9e-05	-0.9	13445	#N/A	75.28	0.0018	0.8468	HG114_2	13826	5.2e-05	0.1	13681	#N/A	75.28	0.0024	0.8469	HG114_3	14081	5.1e-05	0	14231	#N/A	75.28	0.0021	0.875	HG114_4	12848	4e-05	-1.5	13435	#N/A
tr|A0A346M2B2|A0A346M2B2_CANLF	Triosephosphate isomerase OS=Canis lupus familiaris OX=9615 GN=TPI1 PE=2 SV=1	VVLAYEPVWAIGTGK	VVLAYEPVWAIGTGK	2	0.0337%+/-0.0042%	1	y10	75.4	0.123	75.4	0.0008	0.8275	HG114	113994	0.000327	1.5	112140	#N/A	75.4	0.0008	0.836	HG114_2	97394	0.000369	2	96366	#N/A	75.4	0.0011	0.8317	HG114_3	103135	0.00037	3.2	104230	#N/A	75.4	0.0024	0.8313	HG114_4	90846	0.000283	2.6	94995	#N/A
tr|A0A346M2B2|A0A346M2B2_CANLF	Triosephosphate isomerase OS=Canis lupus familiaris OX=9615 GN=TPI1 PE=2 SV=1	VVLAYEPVWAIGTGK	VVLAYEPVWAIGTGK	2	0.0337%+/-0.0042%	1	y9	75.4	0.123	75.4	0.0008	0.8275	HG114	113994	0.000327	1.5	112140	#N/A	75.4	0.0008	0.836	HG114_2	97394	0.000369	2	96366	#N/A	75.4	0.0011	0.8317	HG114_3	103135	0.00037	3.2	104230	#N/A	75.4	0.0024	0.8313	HG114_4	90846	0.000283	2.6	94995	#N/A
tr|A0A346M2B2|A0A346M2B2_CANLF	Triosephosphate isomerase OS=Canis lupus familiaris OX=9615 GN=TPI1 PE=2 SV=1	VVLAYEPVWAIGTGK	VVLAYEPVWAIGTGK	2	0.0337%+/-0.0042%	1	b2	75.4	0.123	75.4	0.0008	0.8275	HG114	113994	0.000327	1.5	112140	#N/A	75.4	0.0008	0.836	HG114_2	97394	0.000369	2	96366	#N/A	75.4	0.0011	0.8317	HG114_3	103135	0.00037	3.2	104230	#N/A	75.4	0.0024	0.8313	HG114_4	90846	0.000283	2.6	94995	#N/A
tr|A0A4V1FUJ2|A0A4V1FUJ2_CANLF	Fibrinogen alpha chain (Fragment) OS=Canis lupus familiaris OX=9615 GN=FGA PE=4 SV=1	GEKELLIGNEK	GEKELLIGNEK	2	0.003%+/-0.0006%	1	y8	29.59	0.196	29.6	0.0012	0.9711	HG114	10837	3.1e-05	-4.3	89700	#N/A	29.86	0.0012	0.9478	HG114_2	9513	3.6e-05	0.2	88589	#N/A	29.55	0.0014	0.9326	HG114_3	9101	3.3e-05	2.6	80453	#N/A	29.35	0.0016	0.9284	HG114_4	7095	2.2e-05	-2.5	87560	#N/A
tr|A0A4V1FUJ2|A0A4V1FUJ2_CANLF	Fibrinogen alpha chain (Fragment) OS=Canis lupus familiaris OX=9615 GN=FGA PE=4 SV=1	GEKELLIGNEK	GEKELLIGNEK	2	0.003%+/-0.0006%	1	y7	29.59	0.196	29.6	0.0012	0.9711	HG114	10837	3.1e-05	-4.3	89700	#N/A	29.86	0.0012	0.9478	HG114_2	9513	3.6e-05	0.2	88589	#N/A	29.55	0.0014	0.9326	HG114_3	9101	3.3e-05	2.6	80453	#N/A	29.35	0.0016	0.9284	HG114_4	7095	2.2e-05	-2.5	87560	#N/A
tr|A0A4V1FUJ2|A0A4V1FUJ2_CANLF	Fibrinogen alpha chain (Fragment) OS=Canis lupus familiaris OX=9615 GN=FGA PE=4 SV=1	GEKELLIGNEK	GEKELLIGNEK	2	0.003%+/-0.0006%	1	y4	29.59	0.196	29.6	0.0012	0.9711	HG114	10837	3.1e-05	-4.3	89700	#N/A	29.86	0.0012	0.9478	HG114_2	9513	3.6e-05	0.2	88589	#N/A	29.55	0.0014	0.9326	HG114_3	9101	3.3e-05	2.6	80453	#N/A	29.35	0.0016	0.9284	HG114_4	7095	2.2e-05	-2.5	87560	#N/A
tr|A0A4V1FUJ2|A0A4V1FUJ2_CANLF	Fibrinogen alpha chain (Fragment) OS=Canis lupus familiaris OX=9615 GN=FGA PE=4 SV=1	GEKELLIGNEK	GEKELLIGNEK	3	0.0256%+/-0.0033%	1	y5	29.59	0.127	29.6	0.0012	0.9552	HG114	80343	0.00023	-0.5	89700	#N/A	29.86	0.0012	0.9353	HG114_2	80021	0.000303	1.1	88589	#N/A	29.55	0.0014	0.9484	HG114_3	70504	0.000253	0.6	80453	#N/A	29.35	0.0016	0.9455	HG114_4	76641	0.000239	0	87560	#N/A
tr|A0A4V1FUJ2|A0A4V1FUJ2_CANLF	Fibrinogen alpha chain (Fragment) OS=Canis lupus familiaris OX=9615 GN=FGA PE=4 SV=1	GEKELLIGNEK	GEKELLIGNEK	3	0.0256%+/-0.0033%	1	y4	29.59	0.127	29.6	0.0012	0.9552	HG114	80343	0.00023	-0.5	89700	#N/A	29.86	0.0012	0.9353	HG114_2	80021	0.000303	1.1	88589	#N/A	29.55	0.0014	0.9484	HG114_3	70504	0.000253	0.6	80453	#N/A	29.35	0.0016	0.9455	HG114_4	76641	0.000239	0	87560	#N/A
tr|A0A4V1FUJ2|A0A4V1FUJ2_CANLF	Fibrinogen alpha chain (Fragment) OS=Canis lupus familiaris OX=9615 GN=FGA PE=4 SV=1	GEKELLIGNEK	GEKELLIGNEK	3	0.0256%+/-0.0033%	1	b5	29.59	0.127	29.6	0.0012	0.9552	HG114	80343	0.00023	-0.5	89700	#N/A	29.86	0.0012	0.9353	HG114_2	80021	0.000303	1.1	88589	#N/A	29.55	0.0014	0.9484	HG114_3	70504	0.000253	0.6	80453	#N/A	29.35	0.0016	0.9455	HG114_4	76641	0.000239	0	87560	#N/A
tr|A0A4V1FUJ2|A0A4V1FUJ2_CANLF	Fibrinogen alpha chain (Fragment) OS=Canis lupus familiaris OX=9615 GN=FGA PE=4 SV=1	ELLIGNEK	ELLIGNEK	2	0.1594%+/-0.0175%	1	y6	35.37	0.11	35.43	0.0008	0.9562	HG114	504513	0.001447	-1.2	496320	#N/A	35.63	0.0007	0.9513	HG114_2	480722	0.001822	1.1	475650	#N/A	35.27	0.0008	0.9487	HG114_3	456518	0.001639	1.9	461390	#N/A	35.17	0.0008	0.9538	HG114_4	471022	0.001467	1.5	492530	#N/A
tr|A0A4V1FUJ2|A0A4V1FUJ2_CANLF	Fibrinogen alpha chain (Fragment) OS=Canis lupus familiaris OX=9615 GN=FGA PE=4 SV=1	ELLIGNEK	ELLIGNEK	2	0.1594%+/-0.0175%	1	y5	35.37	0.11	35.43	0.0008	0.9562	HG114	504513	0.001447	-1.2	496320	#N/A	35.63	0.0007	0.9513	HG114_2	480722	0.001822	1.1	475650	#N/A	35.27	0.0008	0.9487	HG114_3	456518	0.001639	1.9	461390	#N/A	35.17	0.0008	0.9538	HG114_4	471022	0.001467	1.5	492530	#N/A
tr|A0A4V1FUJ2|A0A4V1FUJ2_CANLF	Fibrinogen alpha chain (Fragment) OS=Canis lupus familiaris OX=9615 GN=FGA PE=4 SV=1	ELLIGNEK	ELLIGNEK	2	0.1594%+/-0.0175%	1	y4	35.37	0.11	35.43	0.0008	0.9562	HG114	504513	0.001447	-1.2	496320	#N/A	35.63	0.0007	0.9513	HG114_2	480722	0.001822	1.1	475650	#N/A	35.27	0.0008	0.9487	HG114_3	456518	0.001639	1.9	461390	#N/A	35.17	0.0008	0.9538	HG114_4	471022	0.001467	1.5	492530	#N/A
tr|A0A4V1FUJ2|A0A4V1FUJ2_CANLF	Fibrinogen alpha chain (Fragment) OS=Canis lupus familiaris OX=9615 GN=FGA PE=4 SV=1	TVIGPDGR	TVIGPDGR	2	0.2656%+/-0.0215%	1	y6	18.75	0.081	18.74	0.0006	0.964	HG114	865875	0.002484	-0.4	851820	#N/A	19.1	0.0006	0.9786	HG114_2	769294	0.002915	3.2	761180	#N/A	18.69	0.0006	0.9876	HG114_3	765802	0.00275	3.1	773970	#N/A	18.48	0.0006	0.9736	HG114_4	794692	0.002474	3.2	830980	#N/A
tr|A0A4V1FUJ2|A0A4V1FUJ2_CANLF	Fibrinogen alpha chain (Fragment) OS=Canis lupus familiaris OX=9615 GN=FGA PE=4 SV=1	TVIGPDGR	TVIGPDGR	2	0.2656%+/-0.0215%	1	y5	18.75	0.081	18.74	0.0006	0.964	HG114	865875	0.002484	-0.4	851820	#N/A	19.1	0.0006	0.9786	HG114_2	769294	0.002915	3.2	761180	#N/A	18.69	0.0006	0.9876	HG114_3	765802	0.00275	3.1	773970	#N/A	18.48	0.0006	0.9736	HG114_4	794692	0.002474	3.2	830980	#N/A
tr|A0A4V1FUJ2|A0A4V1FUJ2_CANLF	Fibrinogen alpha chain (Fragment) OS=Canis lupus familiaris OX=9615 GN=FGA PE=4 SV=1	TVIGPDGR	TVIGPDGR	2	0.2656%+/-0.0215%	1	b2	18.75	0.081	18.74	0.0006	0.964	HG114	865875	0.002484	-0.4	851820	#N/A	19.1	0.0006	0.9786	HG114_2	769294	0.002915	3.2	761180	#N/A	18.69	0.0006	0.9876	HG114_3	765802	0.00275	3.1	773970	#N/A	18.48	0.0006	0.9736	HG114_4	794692	0.002474	3.2	830980	#N/A
tr|A1ILJ0|A1ILJ0_CANLF	Alpha 1 antitrypsin OS=Canis lupus familiaris OX=9615 PE=2 SV=1	EGLQGDAVQETDDPEHQPAC[+57]HK	EGLQGDAVQETDDPEHQPACHK	3	0.0418%+/-0.0047%	1	y9	26.56	0.112	26.65	0.0006	0.9248	HG114	130513	0.000374	0.3	593300	#N/A	26.81	0.0006	0.9327	HG114_2	122121	0.000463	2.2	580850	#N/A	26.5	0.0006	0.9412	HG114_3	126615	0.000455	2.3	631080	#N/A	26.29	0.0006	0.9363	HG114_4	122629	0.000382	1.9	641150	#N/A
tr|A1ILJ0|A1ILJ0_CANLF	Alpha 1 antitrypsin OS=Canis lupus familiaris OX=9615 PE=2 SV=1	EGLQGDAVQETDDPEHQPAC[+57]HK	EGLQGDAVQETDDPEHQPACHK	3	0.0418%+/-0.0047%	1	y5	26.56	0.112	26.65	0.0006	0.9248	HG114	130513	0.000374	0.3	593300	#N/A	26.81	0.0006	0.9327	HG114_2	122121	0.000463	2.2	580850	#N/A	26.5	0.0006	0.9412	HG114_3	126615	0.000455	2.3	631080	#N/A	26.29	0.0006	0.9363	HG114_4	122629	0.000382	1.9	641150	#N/A
tr|A1ILJ0|A1ILJ0_CANLF	Alpha 1 antitrypsin OS=Canis lupus familiaris OX=9615 PE=2 SV=1	EGLQGDAVQETDDPEHQPAC[+57]HK	EGLQGDAVQETDDPEHQPACHK	3	0.0418%+/-0.0047%	2	y18	26.56	0.112	26.65	0.0006	0.9248	HG114	130513	0.000374	0.3	593300	#N/A	26.81	0.0006	0.9327	HG114_2	122121	0.000463	2.2	580850	#N/A	26.5	0.0006	0.9412	HG114_3	126615	0.000455	2.3	631080	#N/A	26.29	0.0006	0.9363	HG114_4	122629	0.000382	1.9	641150	#N/A
tr|A1ILJ0|A1ILJ0_CANLF	Alpha 1 antitrypsin OS=Canis lupus familiaris OX=9615 PE=2 SV=1	EGLQGDAVQETDDPEHQPAC[+57]HK	EGLQGDAVQETDDPEHQPACHK	4	0.1608%+/-0.0205%	2	y14	26.56	0.127	26.65	0.0006	0.9621	HG114	472578	0.001356	0.3	593300	#N/A	26.81	0.0006	0.9758	HG114_2	464922	0.001762	1.5	580850	#N/A	26.5	0.0006	0.9612	HG114_3	497803	0.001787	1.8	631080	#N/A	26.29	0.0006	0.9609	HG114_4	490517	0.001527	2.4	641150	#N/A
tr|A1ILJ0|A1ILJ0_CANLF	Alpha 1 antitrypsin OS=Canis lupus familiaris OX=9615 PE=2 SV=1	EGLQGDAVQETDDPEHQPAC[+57]HK	EGLQGDAVQETDDPEHQPACHK	4	0.1608%+/-0.0205%	2	y13	26.56	0.127	26.65	0.0006	0.9621	HG114	472578	0.001356	0.3	593300	#N/A	26.81	0.0006	0.9758	HG114_2	464922	0.001762	1.5	580850	#N/A	26.5	0.0006	0.9612	HG114_3	497803	0.001787	1.8	631080	#N/A	26.29	0.0006	0.9609	HG114_4	490517	0.001527	2.4	641150	#N/A
tr|A1ILJ0|A1ILJ0_CANLF	Alpha 1 antitrypsin OS=Canis lupus familiaris OX=9615 PE=2 SV=1	EGLQGDAVQETDDPEHQPAC[+57]HK	EGLQGDAVQETDDPEHQPACHK	4	0.1608%+/-0.0205%	1	b7	26.56	0.127	26.65	0.0006	0.9621	HG114	472578	0.001356	0.3	593300	#N/A	26.81	0.0006	0.9758	HG114_2	464922	0.001762	1.5	580850	#N/A	26.5	0.0006	0.9612	HG114_3	497803	0.001787	1.8	631080	#N/A	26.29	0.0006	0.9609	HG114_4	490517	0.001527	2.4	641150	#N/A
tr|A1ILJ0|A1ILJ0_CANLF	Alpha 1 antitrypsin OS=Canis lupus familiaris OX=9615 PE=2 SV=1	LQGDAVQETDDPEHQPAC[+57]HK	LQGDAVQETDDPEHQPACHK	3	0.0038%+/-0.0004%	1	y9	20.81	0.115	20.8	0.003	0.8988	HG114	12269	3.5e-05	-0.6	12070	#N/A	21.11	0.003	0.8678	HG114_2	11845	4.5e-05	-3.2	11720	#N/A	20.75	0.0038	0.9141	HG114_3	10148	3.6e-05	-1.7	10256	#N/A	20.59	0.0073	0.8717	HG114_4	11834	3.7e-05	-0.4	12374	#N/A
tr|A1ILJ0|A1ILJ0_CANLF	Alpha 1 antitrypsin OS=Canis lupus familiaris OX=9615 PE=2 SV=1	LQGDAVQETDDPEHQPAC[+57]HK	LQGDAVQETDDPEHQPACHK	3	0.0038%+/-0.0004%	1	y5	20.81	0.115	20.8	0.003	0.8988	HG114	12269	3.5e-05	-0.6	12070	#N/A	21.11	0.003	0.8678	HG114_2	11845	4.5e-05	-3.2	11720	#N/A	20.75	0.0038	0.9141	HG114_3	10148	3.6e-05	-1.7	10256	#N/A	20.59	0.0073	0.8717	HG114_4	11834	3.7e-05	-0.4	12374	#N/A
tr|A1ILJ0|A1ILJ0_CANLF	Alpha 1 antitrypsin OS=Canis lupus familiaris OX=9615 PE=2 SV=1	LQGDAVQETDDPEHQPAC[+57]HK	LQGDAVQETDDPEHQPACHK	3	0.0038%+/-0.0004%	2	y18	20.81	0.115	20.8	0.003	0.8988	HG114	12269	3.5e-05	-0.6	12070	#N/A	21.11	0.003	0.8678	HG114_2	11845	4.5e-05	-3.2	11720	#N/A	20.75	0.0038	0.9141	HG114_3	10148	3.6e-05	-1.7	10256	#N/A	20.59	0.0073	0.8717	HG114_4	11834	3.7e-05	-0.4	12374	#N/A
tr|A1ILJ0|A1ILJ0_CANLF	Alpha 1 antitrypsin OS=Canis lupus familiaris OX=9615 PE=2 SV=1	DAVQETDDPEHQPAC[+57]HK	DAVQETDDPEHQPACHK	2	0.0017%+/-0.0004%	1	y12	15.29	0.265	15.25	0.0009	0.8566	HG114	4004	1.1e-05	3.9	276530	#N/A	15.64	0.0008	0.871	HG114_2	5590	2.1e-05	-1.5	262760	#N/A	15.21	0.0008	0.8785	HG114_3	5580	2e-05	-0.8	291720	#N/A	15.04	0.0008	0.9062	HG114_4	4851	1.5e-05	0	312120	#N/A
tr|A1ILJ0|A1ILJ0_CANLF	Alpha 1 antitrypsin OS=Canis lupus familiaris OX=9615 PE=2 SV=1	DAVQETDDPEHQPAC[+57]HK	DAVQETDDPEHQPACHK	2	0.0017%+/-0.0004%	1	y9	15.29	0.265	15.25	0.0009	0.8566	HG114	4004	1.1e-05	3.9	276530	#N/A	15.64	0.0008	0.871	HG114_2	5590	2.1e-05	-1.5	262760	#N/A	15.21	0.0008	0.8785	HG114_3	5580	2e-05	-0.8	291720	#N/A	15.04	0.0008	0.9062	HG114_4	4851	1.5e-05	0	312120	#N/A
tr|A1ILJ0|A1ILJ0_CANLF	Alpha 1 antitrypsin OS=Canis lupus familiaris OX=9615 PE=2 SV=1	DAVQETDDPEHQPAC[+57]HK	DAVQETDDPEHQPACHK	2	0.0017%+/-0.0004%	1	y5	15.29	0.265	15.25	0.0009	0.8566	HG114	4004	1.1e-05	3.9	276530	#N/A	15.64	0.0008	0.871	HG114_2	5590	2.1e-05	-1.5	262760	#N/A	15.21	0.0008	0.8785	HG114_3	5580	2e-05	-0.8	291720	#N/A	15.04	0.0008	0.9062	HG114_4	4851	1.5e-05	0	312120	#N/A
tr|A1ILJ0|A1ILJ0_CANLF	Alpha 1 antitrypsin OS=Canis lupus familiaris OX=9615 PE=2 SV=1	DAVQETDDPEHQPAC[+57]HK	DAVQETDDPEHQPACHK	3	0.0297%+/-0.0036%	1	y5	15.29	0.121	15.25	0.0009	0.947	HG114	87439	0.000251	-1.2	276530	#N/A	15.64	0.0008	0.928	HG114_2	84232	0.000319	1.6	262760	#N/A	15.21	0.0008	0.9417	HG114_3	92127	0.000331	2.9	291720	#N/A	15.04	0.0008	0.935	HG114_4	92479	0.000288	1.7	312120	#N/A
tr|A1ILJ0|A1ILJ0_CANLF	Alpha 1 antitrypsin OS=Canis lupus familiaris OX=9615 PE=2 SV=1	DAVQETDDPEHQPAC[+57]HK	DAVQETDDPEHQPACHK	3	0.0297%+/-0.0036%	2	y14	15.29	0.121	15.25	0.0009	0.947	HG114	87439	0.000251	-1.2	276530	#N/A	15.64	0.0008	0.928	HG114_2	84232	0.000319	1.6	262760	#N/A	15.21	0.0008	0.9417	HG114_3	92127	0.000331	2.9	291720	#N/A	15.04	0.0008	0.935	HG114_4	92479	0.000288	1.7	312120	#N/A
tr|A1ILJ0|A1ILJ0_CANLF	Alpha 1 antitrypsin OS=Canis lupus familiaris OX=9615 PE=2 SV=1	DAVQETDDPEHQPAC[+57]HK	DAVQETDDPEHQPACHK	3	0.0297%+/-0.0036%	2	y13	15.29	0.121	15.25	0.0009	0.947	HG114	87439	0.000251	-1.2	276530	#N/A	15.64	0.0008	0.928	HG114_2	84232	0.000319	1.6	262760	#N/A	15.21	0.0008	0.9417	HG114_3	92127	0.000331	2.9	291720	#N/A	15.04	0.0008	0.935	HG114_4	92479	0.000288	1.7	312120	#N/A
tr|A1ILJ0|A1ILJ0_CANLF	Alpha 1 antitrypsin OS=Canis lupus familiaris OX=9615 PE=2 SV=1	DAVQETDDPEHQPAC[+57]HK	DAVQETDDPEHQPACHK	4	0.063%+/-0.0063%	1	y5	15.29	0.099	15.25	0.0009	0.9315	HG114	189654	0.000544	-3.2	276530	#N/A	15.64	0.0008	0.932	HG114_2	175741	0.000666	0.3	262760	#N/A	15.21	0.0008	0.914	HG114_3	190933	0.000686	-0.2	291720	#N/A	15.04	0.0008	0.9417	HG114_4	201161	0.000626	0.3	312120	#N/A
tr|A1ILJ0|A1ILJ0_CANLF	Alpha 1 antitrypsin OS=Canis lupus familiaris OX=9615 PE=2 SV=1	DAVQETDDPEHQPAC[+57]HK	DAVQETDDPEHQPACHK	4	0.063%+/-0.0063%	2	y11	15.29	0.099	15.25	0.0009	0.9315	HG114	189654	0.000544	-3.2	276530	#N/A	15.64	0.0008	0.932	HG114_2	175741	0.000666	0.3	262760	#N/A	15.21	0.0008	0.914	HG114_3	190933	0.000686	-0.2	291720	#N/A	15.04	0.0008	0.9417	HG114_4	201161	0.000626	0.3	312120	#N/A
tr|A1ILJ0|A1ILJ0_CANLF	Alpha 1 antitrypsin OS=Canis lupus familiaris OX=9615 PE=2 SV=1	DAVQETDDPEHQPAC[+57]HK	DAVQETDDPEHQPACHK	4	0.063%+/-0.0063%	2	y9	15.29	0.099	15.25	0.0009	0.9315	HG114	189654	0.000544	-3.2	276530	#N/A	15.64	0.0008	0.932	HG114_2	175741	0.000666	0.3	262760	#N/A	15.21	0.0008	0.914	HG114_3	190933	0.000686	-0.2	291720	#N/A	15.04	0.0008	0.9417	HG114_4	201161	0.000626	0.3	312120	#N/A
tr|A1ILJ0|A1ILJ0_CANLF	Alpha 1 antitrypsin OS=Canis lupus familiaris OX=9615 PE=2 SV=1	NLYHSEAFTINFR	NLYHSEAFTINFR	2	0.0124%+/-0.0023%	1	y10	75.33	0.182	75.33	0.0018	0.7596	HG114	43438	0.000125	-1	57921	#N/A	75.33	0.0022	0.7843	HG114_2	35864	0.000136	0.1	50532	#N/A	75.33	0.002	0.7685	HG114_3	40039	0.000144	2	57117	#N/A	75.35	0.002	0.8135	HG114_4	29635	9.2e-05	0.5	45086	#N/A
tr|A1ILJ0|A1ILJ0_CANLF	Alpha 1 antitrypsin OS=Canis lupus familiaris OX=9615 PE=2 SV=1	NLYHSEAFTINFR	NLYHSEAFTINFR	2	0.0124%+/-0.0023%	1	y9	75.33	0.182	75.33	0.0018	0.7596	HG114	43438	0.000125	-1	57921	#N/A	75.33	0.0022	0.7843	HG114_2	35864	0.000136	0.1	50532	#N/A	75.33	0.002	0.7685	HG114_3	40039	0.000144	2	57117	#N/A	75.35	0.002	0.8135	HG114_4	29635	9.2e-05	0.5	45086	#N/A
tr|A1ILJ0|A1ILJ0_CANLF	Alpha 1 antitrypsin OS=Canis lupus familiaris OX=9615 PE=2 SV=1	NLYHSEAFTINFR	NLYHSEAFTINFR	2	0.0124%+/-0.0023%	1	y8	75.33	0.182	75.33	0.0018	0.7596	HG114	43438	0.000125	-1	57921	#N/A	75.33	0.0022	0.7843	HG114_2	35864	0.000136	0.1	50532	#N/A	75.33	0.002	0.7685	HG114_3	40039	0.000144	2	57117	#N/A	75.35	0.002	0.8135	HG114_4	29635	9.2e-05	0.5	45086	#N/A
tr|A1ILJ0|A1ILJ0_CANLF	Alpha 1 antitrypsin OS=Canis lupus familiaris OX=9615 PE=2 SV=1	NLYHSEAFTINFR	NLYHSEAFTINFR	3	0.0051%+/-0.0009%	1	y5	75.33	0.175	75.33	0.0018	0.8706	HG114	15438	4.4e-05	-1.9	57921	#N/A	75.33	0.0022	0.85	HG114_2	15207	5.8e-05	-3.2	50532	#N/A	75.33	0.002	0.8826	HG114_3	16475	5.9e-05	-4.3	57117	#N/A	75.35	0.002	0.8646	HG114_4	13482	4.2e-05	-0.9	45086	#N/A
tr|A1ILJ0|A1ILJ0_CANLF	Alpha 1 antitrypsin OS=Canis lupus familiaris OX=9615 PE=2 SV=1	NLYHSEAFTINFR	NLYHSEAFTINFR	3	0.0051%+/-0.0009%	1	y4	75.33	0.175	75.33	0.0018	0.8706	HG114	15438	4.4e-05	-1.9	57921	#N/A	75.33	0.0022	0.85	HG114_2	15207	5.8e-05	-3.2	50532	#N/A	75.33	0.002	0.8826	HG114_3	16475	5.9e-05	-4.3	57117	#N/A	75.35	0.002	0.8646	HG114_4	13482	4.2e-05	-0.9	45086	#N/A
tr|A1ILJ0|A1ILJ0_CANLF	Alpha 1 antitrypsin OS=Canis lupus familiaris OX=9615 PE=2 SV=1	NLYHSEAFTINFR	NLYHSEAFTINFR	3	0.0051%+/-0.0009%	1	y3	75.33	0.175	75.33	0.0018	0.8706	HG114	15438	4.4e-05	-1.9	57921	#N/A	75.33	0.0022	0.85	HG114_2	15207	5.8e-05	-3.2	50532	#N/A	75.33	0.002	0.8826	HG114_3	16475	5.9e-05	-4.3	57117	#N/A	75.35	0.002	0.8646	HG114_4	13482	4.2e-05	-0.9	45086	#N/A
tr|B5LX43|B5LX43_CANLF	Factor XI OS=Canis lupus familiaris OX=9615 PE=2 SV=1	NVQEC[+57]QER	NVQECQER	2	0.0056%+/-0.0008%	1	y6	6.55	0.15	6.49	0.0016	0.9091	HG114	17217	4.9e-05	1.2	16938	#N/A	6.84	0.0011	0.9314	HG114_2	17029	6.5e-05	-0.4	16850	#N/A	6.49	0.0006	0.9083	HG114_3	17045	6.1e-05	-0.5	17226	#N/A	6.38	0.0007	0.905	HG114_4	15391	4.8e-05	-0.3	16094	#N/A
tr|B5LX43|B5LX43_CANLF	Factor XI OS=Canis lupus familiaris OX=9615 PE=2 SV=1	NVQEC[+57]QER	NVQECQER	2	0.0056%+/-0.0008%	1	y5	6.55	0.15	6.49	0.0016	0.9091	HG114	17217	4.9e-05	1.2	16938	#N/A	6.84	0.0011	0.9314	HG114_2	17029	6.5e-05	-0.4	16850	#N/A	6.49	0.0006	0.9083	HG114_3	17045	6.1e-05	-0.5	17226	#N/A	6.38	0.0007	0.905	HG114_4	15391	4.8e-05	-0.3	16094	#N/A
tr|B5LX43|B5LX43_CANLF	Factor XI OS=Canis lupus familiaris OX=9615 PE=2 SV=1	NVQEC[+57]QER	NVQECQER	2	0.0056%+/-0.0008%	1	y4	6.55	0.15	6.49	0.0016	0.9091	HG114	17217	4.9e-05	1.2	16938	#N/A	6.84	0.0011	0.9314	HG114_2	17029	6.5e-05	-0.4	16850	#N/A	6.49	0.0006	0.9083	HG114_3	17045	6.1e-05	-0.5	17226	#N/A	6.38	0.0007	0.905	HG114_4	15391	4.8e-05	-0.3	16094	#N/A
tr|B5LX43|B5LX43_CANLF	Factor XI OS=Canis lupus familiaris OX=9615 PE=2 SV=1	GGISGYTLR	GGISGYTLR	2	0.0177%+/-0.0033%	1	y6	36.63	0.188	36.71	0.0033	0.9388	HG114	54930	0.000158	-1.9	54038	#N/A	36.81	0.0019	0.9119	HG114_2	58136	0.00022	-1	57523	#N/A	36.56	0.002	0.9197	HG114_3	51092	0.000183	-0.3	51637	#N/A	36.45	0.0038	0.9357	HG114_4	46650	0.000145	1.5	48781	#N/A
tr|B5LX43|B5LX43_CANLF	Factor XI OS=Canis lupus familiaris OX=9615 PE=2 SV=1	GGISGYTLR	GGISGYTLR	2	0.0177%+/-0.0033%	1	y5	36.63	0.188	36.71	0.0033	0.9388	HG114	54930	0.000158	-1.9	54038	#N/A	36.81	0.0019	0.9119	HG114_2	58136	0.00022	-1	57523	#N/A	36.56	0.002	0.9197	HG114_3	51092	0.000183	-0.3	51637	#N/A	36.45	0.0038	0.9357	HG114_4	46650	0.000145	1.5	48781	#N/A
tr|B5LX43|B5LX43_CANLF	Factor XI OS=Canis lupus familiaris OX=9615 PE=2 SV=1	GGISGYTLR	GGISGYTLR	2	0.0177%+/-0.0033%	1	b3	36.63	0.188	36.71	0.0033	0.9388	HG114	54930	0.000158	-1.9	54038	#N/A	36.81	0.0019	0.9119	HG114_2	58136	0.00022	-1	57523	#N/A	36.56	0.002	0.9197	HG114_3	51092	0.000183	-0.3	51637	#N/A	36.45	0.0038	0.9357	HG114_4	46650	0.000145	1.5	48781	#N/A
tr|C5NM83|C5NM83_CANLF	Chromogranin A (Fragment) OS=Canis lupus familiaris OX=9615 PE=2 SV=1	ELEQEQKEEQLSK	ELEQEQKEEQLSK	2	0.0115%+/-0.001%	1	y9	75.32	0.087	75.33	0.0021	0.8336	HG114	36010	0.000103	-5.1	40889	#N/A	75.33	0.0023	0.8649	HG114_2	33384	0.000127	-4.2	38122	#N/A	75.33	0.0026	0.885	HG114_3	30759	0.00011	-3.9	37235	#N/A	75.3	0.0026	0.9038	HG114_4	37844	0.000118	-2.6	46166	#N/A
tr|C5NM83|C5NM83_CANLF	Chromogranin A (Fragment) OS=Canis lupus familiaris OX=9615 PE=2 SV=1	ELEQEQKEEQLSK	ELEQEQKEEQLSK	2	0.0115%+/-0.001%	1	y8	75.32	0.087	75.33	0.0021	0.8336	HG114	36010	0.000103	-5.1	40889	#N/A	75.33	0.0023	0.8649	HG114_2	33384	0.000127	-4.2	38122	#N/A	75.33	0.0026	0.885	HG114_3	30759	0.00011	-3.9	37235	#N/A	75.3	0.0026	0.9038	HG114_4	37844	0.000118	-2.6	46166	#N/A
tr|C5NM83|C5NM83_CANLF	Chromogranin A (Fragment) OS=Canis lupus familiaris OX=9615 PE=2 SV=1	ELEQEQKEEQLSK	ELEQEQKEEQLSK	2	0.0115%+/-0.001%	1	y2	75.32	0.087	75.33	0.0021	0.8336	HG114	36010	0.000103	-5.1	40889	#N/A	75.33	0.0023	0.8649	HG114_2	33384	0.000127	-4.2	38122	#N/A	75.33	0.0026	0.885	HG114_3	30759	0.00011	-3.9	37235	#N/A	75.3	0.0026	0.9038	HG114_4	37844	0.000118	-2.6	46166	#N/A
tr|C5NM83|C5NM83_CANLF	Chromogranin A (Fragment) OS=Canis lupus familiaris OX=9615 PE=2 SV=1	ELEQEQKEEQLSK	ELEQEQKEEQLSK	3	0.0019%+/-0.0002%	2	y11	75.32	0.127	75.33	0.0021	0.8751	HG114	5554	1.6e-05	-0.5	40889	#N/A	75.33	0.0023	0.8257	HG114_2	5145	1.9e-05	-3.5	38122	#N/A	75.33	0.0026	0.8233	HG114_3	6084	2.2e-05	1.9	37235	#N/A	75.3	0.0026	0.814	HG114_4	6306	2e-05	0.6	46166	#N/A
tr|C5NM83|C5NM83_CANLF	Chromogranin A (Fragment) OS=Canis lupus familiaris OX=9615 PE=2 SV=1	ELEQEQKEEQLSK	ELEQEQKEEQLSK	3	0.0019%+/-0.0002%	2	y10	75.32	0.127	75.33	0.0021	0.8751	HG114	5554	1.6e-05	-0.5	40889	#N/A	75.33	0.0023	0.8257	HG114_2	5145	1.9e-05	-3.5	38122	#N/A	75.33	0.0026	0.8233	HG114_3	6084	2.2e-05	1.9	37235	#N/A	75.3	0.0026	0.814	HG114_4	6306	2e-05	0.6	46166	#N/A
tr|C5NM83|C5NM83_CANLF	Chromogranin A (Fragment) OS=Canis lupus familiaris OX=9615 PE=2 SV=1	ELEQEQKEEQLSK	ELEQEQKEEQLSK	3	0.0019%+/-0.0002%	2	y9	75.32	0.127	75.33	0.0021	0.8751	HG114	5554	1.6e-05	-0.5	40889	#N/A	75.33	0.0023	0.8257	HG114_2	5145	1.9e-05	-3.5	38122	#N/A	75.33	0.0026	0.8233	HG114_3	6084	2.2e-05	1.9	37235	#N/A	75.3	0.0026	0.814	HG114_4	6306	2e-05	0.6	46166	#N/A
tr|D2K841|D2K841_CANLF	C-X-C motif chemokine OS=Canis lupus familiaris OX=9615 PE=2 SV=1	TVSGIHPSNIQNLEVLR	TVSGIHPSNIQNLEVLR	3	0.0036%+/-0.0006%	1	y6	75.27	0.156	75.29	0.0021	0.6951	HG114	11994	3.4e-05	-0.5	11799	#N/A	75.29	0.0024	0.7474	HG114_2	10439	4e-05	-3.5	10329	#N/A	75.29	0.0027	0.7863	HG114_3	11158	4e-05	-0.3	11277	#N/A	75.23	0.0059	0.6917	HG114_4	9055	2.8e-05	-1.7	9468.9	#N/A
tr|D2K841|D2K841_CANLF	C-X-C motif chemokine OS=Canis lupus familiaris OX=9615 PE=2 SV=1	TVSGIHPSNIQNLEVLR	TVSGIHPSNIQNLEVLR	3	0.0036%+/-0.0006%	2	y15	75.27	0.156	75.29	0.0021	0.6951	HG114	11994	3.4e-05	-0.5	11799	#N/A	75.29	0.0024	0.7474	HG114_2	10439	4e-05	-3.5	10329	#N/A	75.29	0.0027	0.7863	HG114_3	11158	4e-05	-0.3	11277	#N/A	75.23	0.0059	0.6917	HG114_4	9055	2.8e-05	-1.7	9468.9	#N/A
tr|D2K841|D2K841_CANLF	C-X-C motif chemokine OS=Canis lupus familiaris OX=9615 PE=2 SV=1	TVSGIHPSNIQNLEVLR	TVSGIHPSNIQNLEVLR	3	0.0036%+/-0.0006%	2	b4	75.27	0.156	75.29	0.0021	0.6951	HG114	11994	3.4e-05	-0.5	11799	#N/A	75.29	0.0024	0.7474	HG114_2	10439	4e-05	-3.5	10329	#N/A	75.29	0.0027	0.7863	HG114_3	11158	4e-05	-0.3	11277	#N/A	75.23	0.0059	0.6917	HG114_4	9055	2.8e-05	-1.7	9468.9	#N/A
tr|D2K841|D2K841_CANLF	C-X-C motif chemokine OS=Canis lupus familiaris OX=9615 PE=2 SV=1	IC[+57]LDPEAPK	ICLDPEAPK	2	0.0525%+/-0.0046%	1	y8	38.13	0.088	38.21	0.0008	0.9209	HG114	169228	0.000485	-1.3	166480	#N/A	38.31	0.0007	0.8989	HG114_2	153332	0.000581	0.9	151710	#N/A	38.05	0.0008	0.9044	HG114_3	151617	0.000544	1.2	153230	#N/A	37.95	0.0007	0.9083	HG114_4	156957	0.000489	1.9	164120	#N/A
tr|D2K841|D2K841_CANLF	C-X-C motif chemokine OS=Canis lupus familiaris OX=9615 PE=2 SV=1	IC[+57]LDPEAPK	ICLDPEAPK	2	0.0525%+/-0.0046%	1	y7	38.13	0.088	38.21	0.0008	0.9209	HG114	169228	0.000485	-1.3	166480	#N/A	38.31	0.0007	0.8989	HG114_2	153332	0.000581	0.9	151710	#N/A	38.05	0.0008	0.9044	HG114_3	151617	0.000544	1.2	153230	#N/A	37.95	0.0007	0.9083	HG114_4	156957	0.000489	1.9	164120	#N/A
tr|D2K841|D2K841_CANLF	C-X-C motif chemokine OS=Canis lupus familiaris OX=9615 PE=2 SV=1	IC[+57]LDPEAPK	ICLDPEAPK	2	0.0525%+/-0.0046%	1	y5	38.13	0.088	38.21	0.0008	0.9209	HG114	169228	0.000485	-1.3	166480	#N/A	38.31	0.0007	0.8989	HG114_2	153332	0.000581	0.9	151710	#N/A	38.05	0.0008	0.9044	HG114_3	151617	0.000544	1.2	153230	#N/A	37.95	0.0007	0.9083	HG114_4	156957	0.000489	1.9	164120	#N/A
tr|D5G334|D5G334_CANLF	Apolipoprotein E4 (Fragment) OS=Canis lupus familiaris OX=9615 PE=3 SV=1	ELQAAQAR	ELQAAQAR	2	0.3353%+/-0.0395%	1	y6	11.76	0.118	11.66	0.0006	0.9892	HG114	999822	0.002868	-1.2	983590	#N/A	12.12	0.0006	0.9928	HG114_2	989535	0.00375	2.2	979100	#N/A	11.71	0.0006	0.9851	HG114_3	999129	0.003587	1.5	1009800	#N/A	11.56	0.0006	0.9857	HG114_4	1030228	0.003208	3	1077300	#N/A
tr|D5G334|D5G334_CANLF	Apolipoprotein E4 (Fragment) OS=Canis lupus familiaris OX=9615 PE=3 SV=1	ELQAAQAR	ELQAAQAR	2	0.3353%+/-0.0395%	1	y5	11.76	0.118	11.66	0.0006	0.9892	HG114	999822	0.002868	-1.2	983590	#N/A	12.12	0.0006	0.9928	HG114_2	989535	0.00375	2.2	979100	#N/A	11.71	0.0006	0.9851	HG114_3	999129	0.003587	1.5	1009800	#N/A	11.56	0.0006	0.9857	HG114_4	1030228	0.003208	3	1077300	#N/A
tr|D5G334|D5G334_CANLF	Apolipoprotein E4 (Fragment) OS=Canis lupus familiaris OX=9615 PE=3 SV=1	ELQAAQAR	ELQAAQAR	2	0.3353%+/-0.0395%	1	y4	11.76	0.118	11.66	0.0006	0.9892	HG114	999822	0.002868	-1.2	983590	#N/A	12.12	0.0006	0.9928	HG114_2	989535	0.00375	2.2	979100	#N/A	11.71	0.0006	0.9851	HG114_3	999129	0.003587	1.5	1009800	#N/A	11.56	0.0006	0.9857	HG114_4	1030228	0.003208	3	1077300	#N/A
tr|D5G334|D5G334_CANLF	Apolipoprotein E4 (Fragment) OS=Canis lupus familiaris OX=9615 PE=3 SV=1	SDMEDVR	SDMEDVR	2	0.1187%+/-0.0117%	1	y5	15.4	0.099	15.35	0.0024	0.9679	HG114	376854	0.001081	-2.5	370740	#N/A	15.76	0.0011	0.9703	HG114_2	336777	0.001276	1	333220	#N/A	15.35	0.0014	0.981	HG114_3	362039	0.0013	1.2	365900	#N/A	15.15	0.0015	0.9694	HG114_4	350132	0.00109	2	366120	#N/A
tr|D5G334|D5G334_CANLF	Apolipoprotein E4 (Fragment) OS=Canis lupus familiaris OX=9615 PE=3 SV=1	SDMEDVR	SDMEDVR	2	0.1187%+/-0.0117%	1	y4	15.4	0.099	15.35	0.0024	0.9679	HG114	376854	0.001081	-2.5	370740	#N/A	15.76	0.0011	0.9703	HG114_2	336777	0.001276	1	333220	#N/A	15.35	0.0014	0.981	HG114_3	362039	0.0013	1.2	365900	#N/A	15.15	0.0015	0.9694	HG114_4	350132	0.00109	2	366120	#N/A
tr|D5G334|D5G334_CANLF	Apolipoprotein E4 (Fragment) OS=Canis lupus familiaris OX=9615 PE=3 SV=1	SDMEDVR	SDMEDVR	2	0.1187%+/-0.0117%	1	y2	15.4	0.099	15.35	0.0024	0.9679	HG114	376854	0.001081	-2.5	370740	#N/A	15.76	0.0011	0.9703	HG114_2	336777	0.001276	1	333220	#N/A	15.35	0.0014	0.981	HG114_3	362039	0.0013	1.2	365900	#N/A	15.15	0.0015	0.9694	HG114_4	350132	0.00109	2	366120	#N/A
tr|D5G334|D5G334_CANLF	Apolipoprotein E4 (Fragment) OS=Canis lupus familiaris OX=9615 PE=3 SV=1	GELQAMLGQSSEELR	GELQAMLGQSSEELR	2	0.1175%+/-0.0543%	1	y11	71.36	0.462	70.33	0.0017	0.9667	HG114	383996	0.001101	-0.5	426490	#N/A	75.28	0.0023	0.9161	HG114_2	121746	0.000461	-2.2	130000	#N/A	70.2	0.0014	0.9545	HG114_3	484472	0.00174	1.5	572060	#N/A	69.63	0.0019	0.9539	HG114_4	449154	0.001398	0.6	548560	#N/A
tr|D5G334|D5G334_CANLF	Apolipoprotein E4 (Fragment) OS=Canis lupus familiaris OX=9615 PE=3 SV=1	GELQAMLGQSSEELR	GELQAMLGQSSEELR	2	0.1175%+/-0.0543%	1	y9	71.36	0.462	70.33	0.0017	0.9667	HG114	383996	0.001101	-0.5	426490	#N/A	75.28	0.0023	0.9161	HG114_2	121746	0.000461	-2.2	130000	#N/A	70.2	0.0014	0.9545	HG114_3	484472	0.00174	1.5	572060	#N/A	69.63	0.0019	0.9539	HG114_4	449154	0.001398	0.6	548560	#N/A
tr|D5G334|D5G334_CANLF	Apolipoprotein E4 (Fragment) OS=Canis lupus familiaris OX=9615 PE=3 SV=1	GELQAMLGQSSEELR	GELQAMLGQSSEELR	2	0.1175%+/-0.0543%	1	y8	71.36	0.462	70.33	0.0017	0.9667	HG114	383996	0.001101	-0.5	426490	#N/A	75.28	0.0023	0.9161	HG114_2	121746	0.000461	-2.2	130000	#N/A	70.2	0.0014	0.9545	HG114_3	484472	0.00174	1.5	572060	#N/A	69.63	0.0019	0.9539	HG114_4	449154	0.001398	0.6	548560	#N/A
tr|D5G334|D5G334_CANLF	Apolipoprotein E4 (Fragment) OS=Canis lupus familiaris OX=9615 PE=3 SV=1	GELQAMLGQSSEELR	GELQAMLGQSSEELR	3	0.0177%+/-0.0112%	1	y8	71.36	0.635	70.33	0.0017	0.9597	HG114	49533	0.000142	0.4	426490	#N/A	75.28	0.0023	0.8345	HG114_2	9637	3.7e-05	2.7	130000	#N/A	70.2	0.0014	0.8892	HG114_3	81553	0.000293	1.4	572060	#N/A	69.63	0.0019	0.9504	HG114_4	75448	0.000235	1.6	548560	#N/A
tr|D5G334|D5G334_CANLF	Apolipoprotein E4 (Fragment) OS=Canis lupus familiaris OX=9615 PE=3 SV=1	GELQAMLGQSSEELR	GELQAMLGQSSEELR	3	0.0177%+/-0.0112%	1	y6	71.36	0.635	70.33	0.0017	0.9597	HG114	49533	0.000142	0.4	426490	#N/A	75.28	0.0023	0.8345	HG114_2	9637	3.7e-05	2.7	130000	#N/A	70.2	0.0014	0.8892	HG114_3	81553	0.000293	1.4	572060	#N/A	69.63	0.0019	0.9504	HG114_4	75448	0.000235	1.6	548560	#N/A
tr|D5G334|D5G334_CANLF	Apolipoprotein E4 (Fragment) OS=Canis lupus familiaris OX=9615 PE=3 SV=1	GELQAMLGQSSEELR	GELQAMLGQSSEELR	3	0.0177%+/-0.0112%	1	y5	71.36	0.635	70.33	0.0017	0.9597	HG114	49533	0.000142	0.4	426490	#N/A	75.28	0.0023	0.8345	HG114_2	9637	3.7e-05	2.7	130000	#N/A	70.2	0.0014	0.8892	HG114_3	81553	0.000293	1.4	572060	#N/A	69.63	0.0019	0.9504	HG114_4	75448	0.000235	1.6	548560	#N/A
tr|D5G334|D5G334_CANLF	Apolipoprotein E4 (Fragment) OS=Canis lupus familiaris OX=9615 PE=3 SV=1	LGQSSEELR	LGQSSEELR	2	0.0097%+/-0.0058%	1	y8	19.26	0.596	19.42	0.0011	0.9887	HG114	20646	5.9e-05	-0.5	20310	#N/A	19.78	0.0012	0.9626	HG114_2	19330	7.3e-05	1.2	19126	#N/A	19.42	0.0012	0.9871	HG114_3	20134	7.2e-05	-0.8	20348	#N/A	18.44	0.0037	0.5186	HG114_4	58800	0.000183	3.7	61486	#N/A
tr|D5G334|D5G334_CANLF	Apolipoprotein E4 (Fragment) OS=Canis lupus familiaris OX=9615 PE=3 SV=1	LGQSSEELR	LGQSSEELR	2	0.0097%+/-0.0058%	1	y6	19.26	0.596	19.42	0.0011	0.9887	HG114	20646	5.9e-05	-0.5	20310	#N/A	19.78	0.0012	0.9626	HG114_2	19330	7.3e-05	1.2	19126	#N/A	19.42	0.0012	0.9871	HG114_3	20134	7.2e-05	-0.8	20348	#N/A	18.44	0.0037	0.5186	HG114_4	58800	0.000183	3.7	61486	#N/A
tr|D5G334|D5G334_CANLF	Apolipoprotein E4 (Fragment) OS=Canis lupus familiaris OX=9615 PE=3 SV=1	LGQSSEELR	LGQSSEELR	2	0.0097%+/-0.0058%	1	y5	19.26	0.596	19.42	0.0011	0.9887	HG114	20646	5.9e-05	-0.5	20310	#N/A	19.78	0.0012	0.9626	HG114_2	19330	7.3e-05	1.2	19126	#N/A	19.42	0.0012	0.9871	HG114_3	20134	7.2e-05	-0.8	20348	#N/A	18.44	0.0037	0.5186	HG114_4	58800	0.000183	3.7	61486	#N/A
tr|D5G334|D5G334_CANLF	Apolipoprotein E4 (Fragment) OS=Canis lupus familiaris OX=9615 PE=3 SV=1	DAEDLQR	DAEDLQR	2	0.3623%+/-0.0506%	1	y5	12.23	0.14	12.17	0.0006	0.9569	HG114	1025329	0.002941	-0.9	1008700	#N/A	12.58	0.0006	0.9656	HG114_2	1051941	0.003986	1.5	1040800	#N/A	12.17	0.0006	0.9613	HG114_3	1121398	0.004026	2.3	1133400	#N/A	12.02	0.0006	0.9518	HG114_4	1135997	0.003537	3	1187900	#N/A
tr|D5G334|D5G334_CANLF	Apolipoprotein E4 (Fragment) OS=Canis lupus familiaris OX=9615 PE=3 SV=1	DAEDLQR	DAEDLQR	2	0.3623%+/-0.0506%	1	y4	12.23	0.14	12.17	0.0006	0.9569	HG114	1025329	0.002941	-0.9	1008700	#N/A	12.58	0.0006	0.9656	HG114_2	1051941	0.003986	1.5	1040800	#N/A	12.17	0.0006	0.9613	HG114_3	1121398	0.004026	2.3	1133400	#N/A	12.02	0.0006	0.9518	HG114_4	1135997	0.003537	3	1187900	#N/A
tr|D5G334|D5G334_CANLF	Apolipoprotein E4 (Fragment) OS=Canis lupus familiaris OX=9615 PE=3 SV=1	DAEDLQR	DAEDLQR	2	0.3623%+/-0.0506%	1	y3	12.23	0.14	12.17	0.0006	0.9569	HG114	1025329	0.002941	-0.9	1008700	#N/A	12.58	0.0006	0.9656	HG114_2	1051941	0.003986	1.5	1040800	#N/A	12.17	0.0006	0.9613	HG114_3	1121398	0.004026	2.3	1133400	#N/A	12.02	0.0006	0.9518	HG114_4	1135997	0.003537	3	1187900	#N/A
tr|D5G334|D5G334_CANLF	Apolipoprotein E4 (Fragment) OS=Canis lupus familiaris OX=9615 PE=3 SV=1	ERLWPLLEQAR	ERLWPLLEQAR	2	0.0058%+/-0.001%	1	y9	75.34	0.171	75.32	0.0043	0.9191	HG114	18540	5.3e-05	0.4	21556	#N/A	75.34	0.0042	0.9578	HG114_2	16897	6.4e-05	0.9	19287	#N/A	75.32	0.0027	0.9134	HG114_3	18697	6.7e-05	0.6	21567	#N/A	75.37	0.0047	0.8852	HG114_4	14728	4.6e-05	1.6	17821	#N/A
tr|D5G334|D5G334_CANLF	Apolipoprotein E4 (Fragment) OS=Canis lupus familiaris OX=9615 PE=3 SV=1	ERLWPLLEQAR	ERLWPLLEQAR	2	0.0058%+/-0.001%	1	y7	75.34	0.171	75.32	0.0043	0.9191	HG114	18540	5.3e-05	0.4	21556	#N/A	75.34	0.0042	0.9578	HG114_2	16897	6.4e-05	0.9	19287	#N/A	75.32	0.0027	0.9134	HG114_3	18697	6.7e-05	0.6	21567	#N/A	75.37	0.0047	0.8852	HG114_4	14728	4.6e-05	1.6	17821	#N/A
tr|D5G334|D5G334_CANLF	Apolipoprotein E4 (Fragment) OS=Canis lupus familiaris OX=9615 PE=3 SV=1	ERLWPLLEQAR	ERLWPLLEQAR	2	0.0058%+/-0.001%	2	y10	75.34	0.171	75.32	0.0043	0.9191	HG114	18540	5.3e-05	0.4	21556	#N/A	75.34	0.0042	0.9578	HG114_2	16897	6.4e-05	0.9	19287	#N/A	75.32	0.0027	0.9134	HG114_3	18697	6.7e-05	0.6	21567	#N/A	75.37	0.0047	0.8852	HG114_4	14728	4.6e-05	1.6	17821	#N/A
tr|D5G334|D5G334_CANLF	Apolipoprotein E4 (Fragment) OS=Canis lupus familiaris OX=9615 PE=3 SV=1	ERLWPLLEQAR	ERLWPLLEQAR	3	0.0009%+/-0.0001%	1	y5	75.34	0.137	75.32	0.0043	0.7985	HG114	3372	1e-05	-4.6	21556	#N/A	75.34	0.0042	0.7944	HG114_2	2595	1e-05	4.7	19287	#N/A	75.32	0.0027	0.816	HG114_3	2643	9e-06	-7.9	21567	#N/A	75.37	0.0047	0.8042	HG114_4	2315	7e-06	0.5	17821	#N/A
tr|D5G334|D5G334_CANLF	Apolipoprotein E4 (Fragment) OS=Canis lupus familiaris OX=9615 PE=3 SV=1	ERLWPLLEQAR	ERLWPLLEQAR	3	0.0009%+/-0.0001%	1	y4	75.34	0.137	75.32	0.0043	0.7985	HG114	3372	1e-05	-4.6	21556	#N/A	75.34	0.0042	0.7944	HG114_2	2595	1e-05	4.7	19287	#N/A	75.32	0.0027	0.816	HG114_3	2643	9e-06	-7.9	21567	#N/A	75.37	0.0047	0.8042	HG114_4	2315	7e-06	0.5	17821	#N/A
tr|D5G334|D5G334_CANLF	Apolipoprotein E4 (Fragment) OS=Canis lupus familiaris OX=9615 PE=3 SV=1	ERLWPLLEQAR	ERLWPLLEQAR	3	0.0009%+/-0.0001%	1	b4	75.34	0.137	75.32	0.0043	0.7985	HG114	3372	1e-05	-4.6	21556	#N/A	75.34	0.0042	0.7944	HG114_2	2595	1e-05	4.7	19287	#N/A	75.32	0.0027	0.816	HG114_3	2643	9e-06	-7.9	21567	#N/A	75.37	0.0047	0.8042	HG114_4	2315	7e-06	0.5	17821	#N/A
tr|D5G334|D5G334_CANLF	Apolipoprotein E4 (Fragment) OS=Canis lupus familiaris OX=9615 PE=3 SV=1	LWPLLEQAR	LWPLLEQAR	2	0.0321%+/-0.0049%	1	y7	75.37	0.154	75.37	0.0005	0.9772	HG114	111006	0.000318	0.4	109200	#N/A	75.37	0.0005	0.9799	HG114_2	99265	0.000376	2.7	98218	#N/A	75.37	0.0005	0.9833	HG114_3	92560	0.000332	1	93547	#N/A	75.37	0.0005	0.9983	HG114_4	82404	0.000257	2.5	86167	#N/A
tr|D5G334|D5G334_CANLF	Apolipoprotein E4 (Fragment) OS=Canis lupus familiaris OX=9615 PE=3 SV=1	LWPLLEQAR	LWPLLEQAR	2	0.0321%+/-0.0049%	1	y5	75.37	0.154	75.37	0.0005	0.9772	HG114	111006	0.000318	0.4	109200	#N/A	75.37	0.0005	0.9799	HG114_2	99265	0.000376	2.7	98218	#N/A	75.37	0.0005	0.9833	HG114_3	92560	0.000332	1	93547	#N/A	75.37	0.0005	0.9983	HG114_4	82404	0.000257	2.5	86167	#N/A
tr|D5G334|D5G334_CANLF	Apolipoprotein E4 (Fragment) OS=Canis lupus familiaris OX=9615 PE=3 SV=1	LWPLLEQAR	LWPLLEQAR	2	0.0321%+/-0.0049%	2	y7	75.37	0.154	75.37	0.0005	0.9772	HG114	111006	0.000318	0.4	109200	#N/A	75.37	0.0005	0.9799	HG114_2	99265	0.000376	2.7	98218	#N/A	75.37	0.0005	0.9833	HG114_3	92560	0.000332	1	93547	#N/A	75.37	0.0005	0.9983	HG114_4	82404	0.000257	2.5	86167	#N/A
tr|D5G334|D5G334_CANLF	Apolipoprotein E4 (Fragment) OS=Canis lupus familiaris OX=9615 PE=3 SV=1	VGALATQPLLERADALGQQLR	VGALATQPLLERADALGQQLR	3	0.0072%+/-0.0013%	2	y17	75.31	0.188	75.29	0.0019	0.9478	HG114	22357	6.4e-05	-6.8	21994	#N/A	75.34	0.0035	0.9171	HG114_2	22477	8.5e-05	-6.5	22240	#N/A	75.29	0.003	0.9342	HG114_3	22378	8e-05	-6.3	22616	#N/A	75.34	0.0028	0.8765	HG114_4	18192	5.7e-05	-6.1	19023	#N/A
tr|D5G334|D5G334_CANLF	Apolipoprotein E4 (Fragment) OS=Canis lupus familiaris OX=9615 PE=3 SV=1	VGALATQPLLERADALGQQLR	VGALATQPLLERADALGQQLR	3	0.0072%+/-0.0013%	2	y16	75.31	0.188	75.29	0.0019	0.9478	HG114	22357	6.4e-05	-6.8	21994	#N/A	75.34	0.0035	0.9171	HG114_2	22477	8.5e-05	-6.5	22240	#N/A	75.29	0.003	0.9342	HG114_3	22378	8e-05	-6.3	22616	#N/A	75.34	0.0028	0.8765	HG114_4	18192	5.7e-05	-6.1	19023	#N/A
tr|D5G334|D5G334_CANLF	Apolipoprotein E4 (Fragment) OS=Canis lupus familiaris OX=9615 PE=3 SV=1	VGALATQPLLERADALGQQLR	VGALATQPLLERADALGQQLR	3	0.0072%+/-0.0013%	2	y14	75.31	0.188	75.29	0.0019	0.9478	HG114	22357	6.4e-05	-6.8	21994	#N/A	75.34	0.0035	0.9171	HG114_2	22477	8.5e-05	-6.5	22240	#N/A	75.29	0.003	0.9342	HG114_3	22378	8e-05	-6.3	22616	#N/A	75.34	0.0028	0.8765	HG114_4	18192	5.7e-05	-6.1	19023	#N/A
tr|D5G334|D5G334_CANLF	Apolipoprotein E4 (Fragment) OS=Canis lupus familiaris OX=9615 PE=3 SV=1	ADALGQQLR	ADALGQQLR	2	0.8889%+/-0.0905%	1	y6	28.27	0.102	28.29	0.0005	0.9345	HG114	2823808	0.0081	-0.9	2778000	#N/A	28.55	0.0005	0.936	HG114_2	2613994	0.009906	3.2	2586400	#N/A	28.24	0.0005	0.9338	HG114_3	2617039	0.009397	3.7	2644900	#N/A	27.99	0.0005	0.935	HG114_4	2618839	0.008154	3.3	2738400	#N/A
tr|D5G334|D5G334_CANLF	Apolipoprotein E4 (Fragment) OS=Canis lupus familiaris OX=9615 PE=3 SV=1	ADALGQQLR	ADALGQQLR	2	0.8889%+/-0.0905%	1	y5	28.27	0.102	28.29	0.0005	0.9345	HG114	2823808	0.0081	-0.9	2778000	#N/A	28.55	0.0005	0.936	HG114_2	2613994	0.009906	3.2	2586400	#N/A	28.24	0.0005	0.9338	HG114_3	2617039	0.009397	3.7	2644900	#N/A	27.99	0.0005	0.935	HG114_4	2618839	0.008154	3.3	2738400	#N/A
tr|D5G334|D5G334_CANLF	Apolipoprotein E4 (Fragment) OS=Canis lupus familiaris OX=9615 PE=3 SV=1	ADALGQQLR	ADALGQQLR	2	0.8889%+/-0.0905%	1	b3	28.27	0.102	28.29	0.0005	0.9345	HG114	2823808	0.0081	-0.9	2778000	#N/A	28.55	0.0005	0.936	HG114_2	2613994	0.009906	3.2	2586400	#N/A	28.24	0.0005	0.9338	HG114_3	2617039	0.009397	3.7	2644900	#N/A	27.99	0.0005	0.935	HG114_4	2618839	0.008154	3.3	2738400	#N/A
tr|D5G334|D5G334_CANLF	Apolipoprotein E4 (Fragment) OS=Canis lupus familiaris OX=9615 PE=3 SV=1	GQLEEMSSR	GQLEEMSSR	2	0.3016%+/-0.0318%	1	y7	21.09	0.106	21.06	0.0005	0.9904	HG114	926319	0.002657	-0.1	911280	#N/A	21.42	0.0005	0.9884	HG114_2	890050	0.003373	1.3	880660	#N/A	21.01	0.0005	0.9897	HG114_3	883228	0.003171	2.1	892640	#N/A	20.86	0.0005	0.9797	HG114_4	919100	0.002862	2.5	961070	#N/A
tr|D5G334|D5G334_CANLF	Apolipoprotein E4 (Fragment) OS=Canis lupus familiaris OX=9615 PE=3 SV=1	GQLEEMSSR	GQLEEMSSR	2	0.3016%+/-0.0318%	1	y6	21.09	0.106	21.06	0.0005	0.9904	HG114	926319	0.002657	-0.1	911280	#N/A	21.42	0.0005	0.9884	HG114_2	890050	0.003373	1.3	880660	#N/A	21.01	0.0005	0.9897	HG114_3	883228	0.003171	2.1	892640	#N/A	20.86	0.0005	0.9797	HG114_4	919100	0.002862	2.5	961070	#N/A
tr|D5G334|D5G334_CANLF	Apolipoprotein E4 (Fragment) OS=Canis lupus familiaris OX=9615 PE=3 SV=1	GQLEEMSSR	GQLEEMSSR	2	0.3016%+/-0.0318%	1	y5	21.09	0.106	21.06	0.0005	0.9904	HG114	926319	0.002657	-0.1	911280	#N/A	21.42	0.0005	0.9884	HG114_2	890050	0.003373	1.3	880660	#N/A	21.01	0.0005	0.9897	HG114_3	883228	0.003171	2.1	892640	#N/A	20.86	0.0005	0.9797	HG114_4	919100	0.002862	2.5	961070	#N/A
tr|D5G334|D5G334_CANLF	Apolipoprotein E4 (Fragment) OS=Canis lupus familiaris OX=9615 PE=3 SV=1	GHLEEMREQIQEVR	GHLEEMREQIQEVR	3	0.0057%+/-0.001%	2	y12	75.32	0.17	75.32	0.0023	0.7985	HG114	17845	5.1e-05	0.6	17555	#N/A	75.32	0.0026	0.7969	HG114_2	18086	6.9e-05	-0.8	17895	#N/A	75.32	0.0014	0.8113	HG114_3	14530	5.2e-05	2.7	14685	#N/A	#N/A	0.0114	0	HG114_4	#N/A	#N/A	#N/A	#N/A	#N/A
tr|D5G334|D5G334_CANLF	Apolipoprotein E4 (Fragment) OS=Canis lupus familiaris OX=9615 PE=3 SV=1	GHLEEMREQIQEVR	GHLEEMREQIQEVR	3	0.0057%+/-0.001%	2	y11	75.32	0.17	75.32	0.0023	0.7985	HG114	17845	5.1e-05	0.6	17555	#N/A	75.32	0.0026	0.7969	HG114_2	18086	6.9e-05	-0.8	17895	#N/A	75.32	0.0014	0.8113	HG114_3	14530	5.2e-05	2.7	14685	#N/A	#N/A	0.0114	0	HG114_4	#N/A	#N/A	#N/A	#N/A	#N/A
tr|D5G334|D5G334_CANLF	Apolipoprotein E4 (Fragment) OS=Canis lupus familiaris OX=9615 PE=3 SV=1	GHLEEMREQIQEVR	GHLEEMREQIQEVR	3	0.0057%+/-0.001%	1	b2	75.32	0.17	75.32	0.0023	0.7985	HG114	17845	5.1e-05	0.6	17555	#N/A	75.32	0.0026	0.7969	HG114_2	18086	6.9e-05	-0.8	17895	#N/A	75.32	0.0014	0.8113	HG114_3	14530	5.2e-05	2.7	14685	#N/A	#N/A	0.0114	0	HG114_4	#N/A	#N/A	#N/A	#N/A	#N/A
tr|D5G334|D5G334_CANLF	Apolipoprotein E4 (Fragment) OS=Canis lupus familiaris OX=9615 PE=3 SV=1	VKMEEQADQIR	VKMEEQADQIR	2	0.0167%+/-0.0018%	1	y9	23.46	0.107	23.5	0.0009	0.9483	HG114	50175	0.000144	-2	319850	#N/A	23.76	0.0009	0.9384	HG114_2	47533	0.00018	0.5	315930	#N/A	23.4	0.0009	0.9452	HG114_3	50894	0.000183	0.9	331000	#N/A	23.19	0.001	0.943	HG114_4	52236	0.000163	0.9	346860	#N/A
tr|D5G334|D5G334_CANLF	Apolipoprotein E4 (Fragment) OS=Canis lupus familiaris OX=9615 PE=3 SV=1	VKMEEQADQIR	VKMEEQADQIR	2	0.0167%+/-0.0018%	1	y8	23.46	0.107	23.5	0.0009	0.9483	HG114	50175	0.000144	-2	319850	#N/A	23.76	0.0009	0.9384	HG114_2	47533	0.00018	0.5	315930	#N/A	23.4	0.0009	0.9452	HG114_3	50894	0.000183	0.9	331000	#N/A	23.19	0.001	0.943	HG114_4	52236	0.000163	0.9	346860	#N/A
tr|D5G334|D5G334_CANLF	Apolipoprotein E4 (Fragment) OS=Canis lupus familiaris OX=9615 PE=3 SV=1	VKMEEQADQIR	VKMEEQADQIR	2	0.0167%+/-0.0018%	1	y7	23.46	0.107	23.5	0.0009	0.9483	HG114	50175	0.000144	-2	319850	#N/A	23.76	0.0009	0.9384	HG114_2	47533	0.00018	0.5	315930	#N/A	23.4	0.0009	0.9452	HG114_3	50894	0.000183	0.9	331000	#N/A	23.19	0.001	0.943	HG114_4	52236	0.000163	0.9	346860	#N/A
tr|D5G334|D5G334_CANLF	Apolipoprotein E4 (Fragment) OS=Canis lupus familiaris OX=9615 PE=3 SV=1	VKMEEQADQIR	VKMEEQADQIR	3	0.092%+/-0.0111%	1	y5	23.46	0.121	23.5	0.0009	0.9943	HG114	274950	0.000789	-1.2	319850	#N/A	23.76	0.0009	0.9852	HG114_2	271768	0.00103	0.2	315930	#N/A	23.4	0.0009	0.9845	HG114_3	276617	0.000993	1.9	331000	#N/A	23.19	0.001	0.9732	HG114_4	279473	0.00087	1.8	346860	#N/A
tr|D5G334|D5G334_CANLF	Apolipoprotein E4 (Fragment) OS=Canis lupus familiaris OX=9615 PE=3 SV=1	VKMEEQADQIR	VKMEEQADQIR	3	0.092%+/-0.0111%	1	y4	23.46	0.121	23.5	0.0009	0.9943	HG114	274950	0.000789	-1.2	319850	#N/A	23.76	0.0009	0.9852	HG114_2	271768	0.00103	0.2	315930	#N/A	23.4	0.0009	0.9845	HG114_3	276617	0.000993	1.9	331000	#N/A	23.19	0.001	0.9732	HG114_4	279473	0.00087	1.8	346860	#N/A
tr|D5G334|D5G334_CANLF	Apolipoprotein E4 (Fragment) OS=Canis lupus familiaris OX=9615 PE=3 SV=1	VKMEEQADQIR	VKMEEQADQIR	3	0.092%+/-0.0111%	1	y3	23.46	0.121	23.5	0.0009	0.9943	HG114	274950	0.000789	-1.2	319850	#N/A	23.76	0.0009	0.9852	HG114_2	271768	0.00103	0.2	315930	#N/A	23.4	0.0009	0.9845	HG114_3	276617	0.000993	1.9	331000	#N/A	23.19	0.001	0.9732	HG114_4	279473	0.00087	1.8	346860	#N/A
tr|D5G334|D5G334_CANLF	Apolipoprotein E4 (Fragment) OS=Canis lupus familiaris OX=9615 PE=3 SV=1	MEEQADQIR	MEEQADQIR	2	0.0576%+/-0.0071%	1	y7	19.18	0.124	19.17	0.0006	0.9821	HG114	171627	0.000492	-1.5	168840	#N/A	19.53	0.0006	0.9776	HG114_2	170837	0.000647	0.3	169030	#N/A	19.12	0.0006	0.9768	HG114_3	172801	0.00062	1.4	174640	#N/A	18.91	0.0006	0.9859	HG114_4	174242	0.000543	2.1	182200	#N/A
tr|D5G334|D5G334_CANLF	Apolipoprotein E4 (Fragment) OS=Canis lupus familiaris OX=9615 PE=3 SV=1	MEEQADQIR	MEEQADQIR	2	0.0576%+/-0.0071%	1	y6	19.18	0.124	19.17	0.0006	0.9821	HG114	171627	0.000492	-1.5	168840	#N/A	19.53	0.0006	0.9776	HG114_2	170837	0.000647	0.3	169030	#N/A	19.12	0.0006	0.9768	HG114_3	172801	0.00062	1.4	174640	#N/A	18.91	0.0006	0.9859	HG114_4	174242	0.000543	2.1	182200	#N/A
tr|D5G334|D5G334_CANLF	Apolipoprotein E4 (Fragment) OS=Canis lupus familiaris OX=9615 PE=3 SV=1	MEEQADQIR	MEEQADQIR	2	0.0576%+/-0.0071%	1	y5	19.18	0.124	19.17	0.0006	0.9821	HG114	171627	0.000492	-1.5	168840	#N/A	19.53	0.0006	0.9776	HG114_2	170837	0.000647	0.3	169030	#N/A	19.12	0.0006	0.9768	HG114_3	172801	0.00062	1.4	174640	#N/A	18.91	0.0006	0.9859	HG114_4	174242	0.000543	2.1	182200	#N/A
tr|D6BR72|D6BR72_CANLF	Keratin 71 OS=Canis lupus familiaris OX=9615 GN=KRT71 PE=2 SV=1	FASFIDK	FASFIDK	2	0.0596%+/-0.0071%	1	y6	42.26	0.119	42.3	0.0015	0.8774	HG114	178474	0.000512	-2.2	175580	#N/A	42.5	0.0013	0.8874	HG114_2	175296	0.000664	1.5	173450	#N/A	42.2	0.0015	0.8836	HG114_3	179080	0.000643	2.2	180990	#N/A	42.04	0.0013	0.8997	HG114_4	180753	0.000563	1.6	189010	#N/A
tr|D6BR72|D6BR72_CANLF	Keratin 71 OS=Canis lupus familiaris OX=9615 GN=KRT71 PE=2 SV=1	FASFIDK	FASFIDK	2	0.0596%+/-0.0071%	1	y5	42.26	0.119	42.3	0.0015	0.8774	HG114	178474	0.000512	-2.2	175580	#N/A	42.5	0.0013	0.8874	HG114_2	175296	0.000664	1.5	173450	#N/A	42.2	0.0015	0.8836	HG114_3	179080	0.000643	2.2	180990	#N/A	42.04	0.0013	0.8997	HG114_4	180753	0.000563	1.6	189010	#N/A
tr|D6BR72|D6BR72_CANLF	Keratin 71 OS=Canis lupus familiaris OX=9615 GN=KRT71 PE=2 SV=1	FASFIDK	FASFIDK	2	0.0596%+/-0.0071%	1	b2	42.26	0.119	42.3	0.0015	0.8774	HG114	178474	0.000512	-2.2	175580	#N/A	42.5	0.0013	0.8874	HG114_2	175296	0.000664	1.5	173450	#N/A	42.2	0.0015	0.8836	HG114_3	179080	0.000643	2.2	180990	#N/A	42.04	0.0013	0.8997	HG114_4	180753	0.000563	1.6	189010	#N/A
tr|D6BR72|D6BR72_CANLF	Keratin 71 OS=Canis lupus familiaris OX=9615 GN=KRT71 PE=2 SV=1	FLEQQNQVLETK	FLEQQNQVLETK	2	0.06%+/-0.007%	1	y10	39.64	0.118	39.72	0.0006	0.9304	HG114	186695	0.000536	5.1	183660	#N/A	39.82	0.0006	0.9344	HG114_2	181299	0.000687	5.2	179390	#N/A	39.56	0.0006	0.9213	HG114_3	174421	0.000626	5.7	176280	#N/A	39.46	0.0006	0.9248	HG114_4	176688	0.00055	5.2	184760	#N/A
tr|D6BR72|D6BR72_CANLF	Keratin 71 OS=Canis lupus familiaris OX=9615 GN=KRT71 PE=2 SV=1	FLEQQNQVLETK	FLEQQNQVLETK	2	0.06%+/-0.007%	1	y9	39.64	0.118	39.72	0.0006	0.9304	HG114	186695	0.000536	5.1	183660	#N/A	39.82	0.0006	0.9344	HG114_2	181299	0.000687	5.2	179390	#N/A	39.56	0.0006	0.9213	HG114_3	174421	0.000626	5.7	176280	#N/A	39.46	0.0006	0.9248	HG114_4	176688	0.00055	5.2	184760	#N/A
tr|D6BR72|D6BR72_CANLF	Keratin 71 OS=Canis lupus familiaris OX=9615 GN=KRT71 PE=2 SV=1	FLEQQNQVLETK	FLEQQNQVLETK	2	0.06%+/-0.007%	1	y7	39.64	0.118	39.72	0.0006	0.9304	HG114	186695	0.000536	5.1	183660	#N/A	39.82	0.0006	0.9344	HG114_2	181299	0.000687	5.2	179390	#N/A	39.56	0.0006	0.9213	HG114_3	174421	0.000626	5.7	176280	#N/A	39.46	0.0006	0.9248	HG114_4	176688	0.00055	5.2	184760	#N/A
tr|E2QSF4|E2QSF4_CANLF	Tubulin beta chain OS=Canis lupus familiaris OX=9615 GN=TUBB PE=3 SV=1	EIVHIQAGQC[+57]GNQIGAK	EIVHIQAGQCGNQIGAK	3	0.0196%+/-0.0038%	1	y8	75.31	0.194	75.33	0.0036	0.7913	HG114	62219	0.000178	2.2	61209	#N/A	75.33	0.0014	0.8457	HG114_2	63756	0.000242	2.5	63083	#N/A	75.33	0.0019	0.8328	HG114_3	58091	0.000209	2.5	58711	#N/A	75.28	0.0026	0.8006	HG114_4	49430	0.000154	2.4	51688	#N/A
tr|E2QSF4|E2QSF4_CANLF	Tubulin beta chain OS=Canis lupus familiaris OX=9615 GN=TUBB PE=3 SV=1	EIVHIQAGQC[+57]GNQIGAK	EIVHIQAGQCGNQIGAK	3	0.0196%+/-0.0038%	1	y7	75.31	0.194	75.33	0.0036	0.7913	HG114	62219	0.000178	2.2	61209	#N/A	75.33	0.0014	0.8457	HG114_2	63756	0.000242	2.5	63083	#N/A	75.33	0.0019	0.8328	HG114_3	58091	0.000209	2.5	58711	#N/A	75.28	0.0026	0.8006	HG114_4	49430	0.000154	2.4	51688	#N/A
tr|E2QSF4|E2QSF4_CANLF	Tubulin beta chain OS=Canis lupus familiaris OX=9615 GN=TUBB PE=3 SV=1	EIVHIQAGQC[+57]GNQIGAK	EIVHIQAGQCGNQIGAK	3	0.0196%+/-0.0038%	1	b8	75.31	0.194	75.33	0.0036	0.7913	HG114	62219	0.000178	2.2	61209	#N/A	75.33	0.0014	0.8457	HG114_2	63756	0.000242	2.5	63083	#N/A	75.33	0.0019	0.8328	HG114_3	58091	0.000209	2.5	58711	#N/A	75.28	0.0026	0.8006	HG114_4	49430	0.000154	2.4	51688	#N/A
tr|E2QSF4|E2QSF4_CANLF	Tubulin beta chain OS=Canis lupus familiaris OX=9615 GN=TUBB PE=3 SV=1	GHYTEGAELVDSVLDVVR	GHYTEGAELVDSVLDVVR	3	0.0115%+/-0.0021%	1	y8	75.28	0.184	75.28	0.0026	0.7599	HG114	31759	9.1e-05	4	31244	#N/A	75.28	0.0089	0.7509	HG114_2	34294	0.00013	7	33932	#N/A	75.28	0.0052	0.7625	HG114_3	34909	0.000125	4	35281	#N/A	#N/A	0.0256	0	HG114_4	#N/A	#N/A	#N/A	#N/A	#N/A
tr|E2QSF4|E2QSF4_CANLF	Tubulin beta chain OS=Canis lupus familiaris OX=9615 GN=TUBB PE=3 SV=1	GHYTEGAELVDSVLDVVR	GHYTEGAELVDSVLDVVR	3	0.0115%+/-0.0021%	1	y5	75.28	0.184	75.28	0.0026	0.7599	HG114	31759	9.1e-05	4	31244	#N/A	75.28	0.0089	0.7509	HG114_2	34294	0.00013	7	33932	#N/A	75.28	0.0052	0.7625	HG114_3	34909	0.000125	4	35281	#N/A	#N/A	0.0256	0	HG114_4	#N/A	#N/A	#N/A	#N/A	#N/A
tr|E2QSF4|E2QSF4_CANLF	Tubulin beta chain OS=Canis lupus familiaris OX=9615 GN=TUBB PE=3 SV=1	GHYTEGAELVDSVLDVVR	GHYTEGAELVDSVLDVVR	3	0.0115%+/-0.0021%	1	b8	75.28	0.184	75.28	0.0026	0.7599	HG114	31759	9.1e-05	4	31244	#N/A	75.28	0.0089	0.7509	HG114_2	34294	0.00013	7	33932	#N/A	75.28	0.0052	0.7625	HG114_3	34909	0.000125	4	35281	#N/A	#N/A	0.0256	0	HG114_4	#N/A	#N/A	#N/A	#N/A	#N/A
tr|E2QSF4|E2QSF4_CANLF	Tubulin beta chain OS=Canis lupus familiaris OX=9615 GN=TUBB PE=3 SV=1	IMNTFSVVPSPK	IMNTFSVVPSPK	2	0.0265%+/-0.0031%	1	y10	75.23	0.116	75.23	0.0009	0.7317	HG114	78492	0.000225	-9.6	77218	#N/A	75.23	0.0009	0.7187	HG114_2	78347	0.000297	-10.1	77521	#N/A	75.23	0.0014	0.7019	HG114_3	77600	0.000279	-9.9	78427	#N/A	75.23	0.001	0.6758	HG114_4	83424	0.00026	-9.1	87233	#N/A
tr|E2QSF4|E2QSF4_CANLF	Tubulin beta chain OS=Canis lupus familiaris OX=9615 GN=TUBB PE=3 SV=1	IMNTFSVVPSPK	IMNTFSVVPSPK	2	0.0265%+/-0.0031%	1	y7	75.23	0.116	75.23	0.0009	0.7317	HG114	78492	0.000225	-9.6	77218	#N/A	75.23	0.0009	0.7187	HG114_2	78347	0.000297	-10.1	77521	#N/A	75.23	0.0014	0.7019	HG114_3	77600	0.000279	-9.9	78427	#N/A	75.23	0.001	0.6758	HG114_4	83424	0.00026	-9.1	87233	#N/A
tr|E2QSF4|E2QSF4_CANLF	Tubulin beta chain OS=Canis lupus familiaris OX=9615 GN=TUBB PE=3 SV=1	IMNTFSVVPSPK	IMNTFSVVPSPK	2	0.0265%+/-0.0031%	1	y4	75.23	0.116	75.23	0.0009	0.7317	HG114	78492	0.000225	-9.6	77218	#N/A	75.23	0.0009	0.7187	HG114_2	78347	0.000297	-10.1	77521	#N/A	75.23	0.0014	0.7019	HG114_3	77600	0.000279	-9.9	78427	#N/A	75.23	0.001	0.6758	HG114_4	83424	0.00026	-9.1	87233	#N/A
tr|E2QSF4|E2QSF4_CANLF	Tubulin beta chain OS=Canis lupus familiaris OX=9615 GN=TUBB PE=3 SV=1	LTTPTYGDLNHLVSATMSGVTTC[+57]LR	LTTPTYGDLNHLVSATMSGVTTCLR	3	0.0103%+/-0.0019%	1	y13	75.35	0.187	75.35	0.0027	0.7201	HG114	33037	9.5e-05	0.4	32500	#N/A	75.35	0.0019	0.7524	HG114_2	33265	0.000126	0.8	32914	#N/A	75.35	0.0066	0.7707	HG114_3	30390	0.000109	1.3	30714	#N/A	75.35	0.0024	0.745	HG114_4	26099	8.1e-05	1	27290	#N/A
tr|E2QSF4|E2QSF4_CANLF	Tubulin beta chain OS=Canis lupus familiaris OX=9615 GN=TUBB PE=3 SV=1	LTTPTYGDLNHLVSATMSGVTTC[+57]LR	LTTPTYGDLNHLVSATMSGVTTCLR	3	0.0103%+/-0.0019%	1	y12	75.35	0.187	75.35	0.0027	0.7201	HG114	33037	9.5e-05	0.4	32500	#N/A	75.35	0.0019	0.7524	HG114_2	33265	0.000126	0.8	32914	#N/A	75.35	0.0066	0.7707	HG114_3	30390	0.000109	1.3	30714	#N/A	75.35	0.0024	0.745	HG114_4	26099	8.1e-05	1	27290	#N/A
tr|E2QSF4|E2QSF4_CANLF	Tubulin beta chain OS=Canis lupus familiaris OX=9615 GN=TUBB PE=3 SV=1	LTTPTYGDLNHLVSATMSGVTTC[+57]LR	LTTPTYGDLNHLVSATMSGVTTCLR	3	0.0103%+/-0.0019%	2	y22	75.35	0.187	75.35	0.0027	0.7201	HG114	33037	9.5e-05	0.4	32500	#N/A	75.35	0.0019	0.7524	HG114_2	33265	0.000126	0.8	32914	#N/A	75.35	0.0066	0.7707	HG114_3	30390	0.000109	1.3	30714	#N/A	75.35	0.0024	0.745	HG114_4	26099	8.1e-05	1	27290	#N/A
tr|E2QSF4|E2QSF4_CANLF	Tubulin beta chain OS=Canis lupus familiaris OX=9615 GN=TUBB PE=3 SV=1	LHFFMPGFAPLTSR	LHFFMPGFAPLTSR	3	0.0054%+/-0.0005%	1	y5	75.32	0.087	75.32	0.0027	0.87	HG114	17195	4.9e-05	4	16916	#N/A	75.32	0.0026	0.8691	HG114_2	14321	5.4e-05	2.6	14170	#N/A	75.32	0.003	0.8021	HG114_3	16360	5.9e-05	4.2	16535	#N/A	#N/A	0.0396	0	HG114_4	#N/A	#N/A	#N/A	#N/A	#N/A
tr|E2QSF4|E2QSF4_CANLF	Tubulin beta chain OS=Canis lupus familiaris OX=9615 GN=TUBB PE=3 SV=1	LHFFMPGFAPLTSR	LHFFMPGFAPLTSR	3	0.0054%+/-0.0005%	2	y5	75.32	0.087	75.32	0.0027	0.87	HG114	17195	4.9e-05	4	16916	#N/A	75.32	0.0026	0.8691	HG114_2	14321	5.4e-05	2.6	14170	#N/A	75.32	0.003	0.8021	HG114_3	16360	5.9e-05	4.2	16535	#N/A	#N/A	0.0396	0	HG114_4	#N/A	#N/A	#N/A	#N/A	#N/A
tr|E2QSF4|E2QSF4_CANLF	Tubulin beta chain OS=Canis lupus familiaris OX=9615 GN=TUBB PE=3 SV=1	LHFFMPGFAPLTSR	LHFFMPGFAPLTSR	3	0.0054%+/-0.0005%	1	b5	75.32	0.087	75.32	0.0027	0.87	HG114	17195	4.9e-05	4	16916	#N/A	75.32	0.0026	0.8691	HG114_2	14321	5.4e-05	2.6	14170	#N/A	75.32	0.003	0.8021	HG114_3	16360	5.9e-05	4.2	16535	#N/A	#N/A	0.0396	0	HG114_4	#N/A	#N/A	#N/A	#N/A	#N/A
tr|E2QSF4|E2QSF4_CANLF	Tubulin beta chain OS=Canis lupus familiaris OX=9615 GN=TUBB PE=3 SV=1	ALTVPELTQQVFDAK	ALTVPELTQQVFDAK	2	0.0087%+/-0.0005%	1	y11	75.29	0.062	75.28	0.0023	0.8171	HG114	27671	7.9e-05	0.6	66455	#N/A	75.28	0.0026	0.8158	HG114_2	24077	9.1e-05	0.2	65615	#N/A	75.28	0.0027	0.7974	HG114_3	25096	9e-05	-0.2	57048	#N/A	75.33	0.0084	0.8111	HG114_4	28464	8.9e-05	-1	66973	#N/A
tr|E2QSF4|E2QSF4_CANLF	Tubulin beta chain OS=Canis lupus familiaris OX=9615 GN=TUBB PE=3 SV=1	ALTVPELTQQVFDAK	ALTVPELTQQVFDAK	2	0.0087%+/-0.0005%	2	y11	75.29	0.062	75.28	0.0023	0.8171	HG114	27671	7.9e-05	0.6	66455	#N/A	75.28	0.0026	0.8158	HG114_2	24077	9.1e-05	0.2	65615	#N/A	75.28	0.0027	0.7974	HG114_3	25096	9e-05	-0.2	57048	#N/A	75.33	0.0084	0.8111	HG114_4	28464	8.9e-05	-1	66973	#N/A
tr|E2QSF4|E2QSF4_CANLF	Tubulin beta chain OS=Canis lupus familiaris OX=9615 GN=TUBB PE=3 SV=1	ALTVPELTQQVFDAK	ALTVPELTQQVFDAK	2	0.0087%+/-0.0005%	1	b3	75.29	0.062	75.28	0.0023	0.8171	HG114	27671	7.9e-05	0.6	66455	#N/A	75.28	0.0026	0.8158	HG114_2	24077	9.1e-05	0.2	65615	#N/A	75.28	0.0027	0.7974	HG114_3	25096	9e-05	-0.2	57048	#N/A	75.33	0.0084	0.8111	HG114_4	28464	8.9e-05	-1	66973	#N/A
tr|E2QSF4|E2QSF4_CANLF	Tubulin beta chain OS=Canis lupus familiaris OX=9615 GN=TUBB PE=3 SV=1	ALTVPELTQQVFDAK	ALTVPELTQQVFDAK	3	0.0124%+/-0.0024%	1	y6	75.29	0.191	75.28	0.0023	0.7888	HG114	39881	0.000114	1	66455	#N/A	75.28	0.0026	0.8275	HG114_2	42237	0.00016	3.4	65615	#N/A	75.28	0.0027	0.8341	HG114_3	31350	0.000113	-1.1	57048	#N/A	75.33	0.0084	0.8812	HG114_4	35585	0.000111	3.2	66973	#N/A
tr|E2QSF4|E2QSF4_CANLF	Tubulin beta chain OS=Canis lupus familiaris OX=9615 GN=TUBB PE=3 SV=1	ALTVPELTQQVFDAK	ALTVPELTQQVFDAK	3	0.0124%+/-0.0024%	1	y5	75.29	0.191	75.28	0.0023	0.7888	HG114	39881	0.000114	1	66455	#N/A	75.28	0.0026	0.8275	HG114_2	42237	0.00016	3.4	65615	#N/A	75.28	0.0027	0.8341	HG114_3	31350	0.000113	-1.1	57048	#N/A	75.33	0.0084	0.8812	HG114_4	35585	0.000111	3.2	66973	#N/A
tr|E2QSF4|E2QSF4_CANLF	Tubulin beta chain OS=Canis lupus familiaris OX=9615 GN=TUBB PE=3 SV=1	ALTVPELTQQVFDAK	ALTVPELTQQVFDAK	3	0.0124%+/-0.0024%	2	y11	75.29	0.191	75.28	0.0023	0.7888	HG114	39881	0.000114	1	66455	#N/A	75.28	0.0026	0.8275	HG114_2	42237	0.00016	3.4	65615	#N/A	75.28	0.0027	0.8341	HG114_3	31350	0.000113	-1.1	57048	#N/A	75.33	0.0084	0.8812	HG114_4	35585	0.000111	3.2	66973	#N/A
tr|E2QSF4|E2QSF4_CANLF	Tubulin beta chain OS=Canis lupus familiaris OX=9615 GN=TUBB PE=3 SV=1	EVDEQMLNVQNK	EVDEQMLNVQNK	2	0.0355%+/-0.0048%	1	y7	75.33	0.136	75.34	0.0019	0.8168	HG114	111152	0.000319	3.2	109350	#N/A	75.34	0.0017	0.8246	HG114_2	109615	0.000415	3.1	108460	#N/A	75.34	0.0022	0.8061	HG114_3	104117	0.000374	3.5	105230	#N/A	75.29	0.0021	0.799	HG114_4	100649	0.000313	3.1	105250	#N/A
tr|E2QSF4|E2QSF4_CANLF	Tubulin beta chain OS=Canis lupus familiaris OX=9615 GN=TUBB PE=3 SV=1	EVDEQMLNVQNK	EVDEQMLNVQNK	2	0.0355%+/-0.0048%	1	y6	75.33	0.136	75.34	0.0019	0.8168	HG114	111152	0.000319	3.2	109350	#N/A	75.34	0.0017	0.8246	HG114_2	109615	0.000415	3.1	108460	#N/A	75.34	0.0022	0.8061	HG114_3	104117	0.000374	3.5	105230	#N/A	75.29	0.0021	0.799	HG114_4	100649	0.000313	3.1	105250	#N/A
tr|E2QSF4|E2QSF4_CANLF	Tubulin beta chain OS=Canis lupus familiaris OX=9615 GN=TUBB PE=3 SV=1	EVDEQMLNVQNK	EVDEQMLNVQNK	2	0.0355%+/-0.0048%	1	y5	75.33	0.136	75.34	0.0019	0.8168	HG114	111152	0.000319	3.2	109350	#N/A	75.34	0.0017	0.8246	HG114_2	109615	0.000415	3.1	108460	#N/A	75.34	0.0022	0.8061	HG114_3	104117	0.000374	3.5	105230	#N/A	75.29	0.0021	0.799	HG114_4	100649	0.000313	3.1	105250	#N/A
tr|E2QTQ9|E2QTQ9_CANLF	Uncharacterized protein OS=Canis lupus familiaris OX=9615 PE=3 SV=2	NLDIERPTYTNLNR	NLDIERPTYTNLNR	3	0.0086%+/-0.0011%	2	y12	75.32	0.126	75.32	0.0041	0.903	HG114	32189	9.2e-05	16.7	31666	#N/A	75.32	0.004	0.8405	HG114_2	24145	9.2e-05	15.7	23891	#N/A	75.32	0.0029	0.8703	HG114_3	20379	7.3e-05	10.7	20597	#N/A	#N/A	0.0115	0	HG114_4	#N/A	#N/A	#N/A	#N/A	#N/A
tr|E2QTQ9|E2QTQ9_CANLF	Uncharacterized protein OS=Canis lupus familiaris OX=9615 PE=3 SV=2	NLDIERPTYTNLNR	NLDIERPTYTNLNR	3	0.0086%+/-0.0011%	2	y11	75.32	0.126	75.32	0.0041	0.903	HG114	32189	9.2e-05	16.7	31666	#N/A	75.32	0.004	0.8405	HG114_2	24145	9.2e-05	15.7	23891	#N/A	75.32	0.0029	0.8703	HG114_3	20379	7.3e-05	10.7	20597	#N/A	#N/A	0.0115	0	HG114_4	#N/A	#N/A	#N/A	#N/A	#N/A
tr|E2QTQ9|E2QTQ9_CANLF	Uncharacterized protein OS=Canis lupus familiaris OX=9615 PE=3 SV=2	NLDIERPTYTNLNR	NLDIERPTYTNLNR	3	0.0086%+/-0.0011%	2	y10	75.32	0.126	75.32	0.0041	0.903	HG114	32189	9.2e-05	16.7	31666	#N/A	75.32	0.004	0.8405	HG114_2	24145	9.2e-05	15.7	23891	#N/A	75.32	0.0029	0.8703	HG114_3	20379	7.3e-05	10.7	20597	#N/A	#N/A	0.0115	0	HG114_4	#N/A	#N/A	#N/A	#N/A	#N/A
tr|E2QTQ9|E2QTQ9_CANLF	Uncharacterized protein OS=Canis lupus familiaris OX=9615 PE=3 SV=2	IHFPLATYAPVISAEK	IHFPLATYAPVISAEK	3	0.0079%+/-0.0014%	1	y8	75.32	0.178	75.32	0.0042	0.7307	HG114	24235	7e-05	-1.5	23842	#N/A	75.32	0.0024	0.6951	HG114_2	25004	9.5e-05	-0.3	24740	#N/A	75.32	0.0048	0.7713	HG114_3	19924	7.2e-05	0.3	20136	#N/A	#N/A	0.0104	0	HG114_4	#N/A	#N/A	#N/A	#N/A	#N/A
tr|E2QTQ9|E2QTQ9_CANLF	Uncharacterized protein OS=Canis lupus familiaris OX=9615 PE=3 SV=2	IHFPLATYAPVISAEK	IHFPLATYAPVISAEK	3	0.0079%+/-0.0014%	1	y7	75.32	0.178	75.32	0.0042	0.7307	HG114	24235	7e-05	-1.5	23842	#N/A	75.32	0.0024	0.6951	HG114_2	25004	9.5e-05	-0.3	24740	#N/A	75.32	0.0048	0.7713	HG114_3	19924	7.2e-05	0.3	20136	#N/A	#N/A	0.0104	0	HG114_4	#N/A	#N/A	#N/A	#N/A	#N/A
tr|E2QTQ9|E2QTQ9_CANLF	Uncharacterized protein OS=Canis lupus familiaris OX=9615 PE=3 SV=2	IHFPLATYAPVISAEK	IHFPLATYAPVISAEK	3	0.0079%+/-0.0014%	2	y7	75.32	0.178	75.32	0.0042	0.7307	HG114	24235	7e-05	-1.5	23842	#N/A	75.32	0.0024	0.6951	HG114_2	25004	9.5e-05	-0.3	24740	#N/A	75.32	0.0048	0.7713	HG114_3	19924	7.2e-05	0.3	20136	#N/A	#N/A	0.0104	0	HG114_4	#N/A	#N/A	#N/A	#N/A	#N/A
tr|E2QTQ9|E2QTQ9_CANLF	Uncharacterized protein OS=Canis lupus familiaris OX=9615 PE=3 SV=2	DVNAAIATIK	DVNAAIATIK	2	0.0028%+/-0.0008%	1	y8	42.84	0.297	42.82	0.005	0.9005	HG114	7242	2.1e-05	-4.6	7124	#N/A	43.03	0.0037	0.878	HG114_2	9869	3.7e-05	-5.1	9764.4	#N/A	#N/A	0.0218	0	HG114_3	#N/A	#N/A	#N/A	#N/A	#N/A	42.67	0.0028	0.9131	HG114_4	8593	2.7e-05	-3.9	8985.8	#N/A
tr|E2QTQ9|E2QTQ9_CANLF	Uncharacterized protein OS=Canis lupus familiaris OX=9615 PE=3 SV=2	DVNAAIATIK	DVNAAIATIK	2	0.0028%+/-0.0008%	1	y6	42.84	0.297	42.82	0.005	0.9005	HG114	7242	2.1e-05	-4.6	7124	#N/A	43.03	0.0037	0.878	HG114_2	9869	3.7e-05	-5.1	9764.4	#N/A	#N/A	0.0218	0	HG114_3	#N/A	#N/A	#N/A	#N/A	#N/A	42.67	0.0028	0.9131	HG114_4	8593	2.7e-05	-3.9	8985.8	#N/A
tr|E2QTQ9|E2QTQ9_CANLF	Uncharacterized protein OS=Canis lupus familiaris OX=9615 PE=3 SV=2	DVNAAIATIK	DVNAAIATIK	2	0.0028%+/-0.0008%	1	y5	42.84	0.297	42.82	0.005	0.9005	HG114	7242	2.1e-05	-4.6	7124	#N/A	43.03	0.0037	0.878	HG114_2	9869	3.7e-05	-5.1	9764.4	#N/A	#N/A	0.0218	0	HG114_3	#N/A	#N/A	#N/A	#N/A	#N/A	42.67	0.0028	0.9131	HG114_4	8593	2.7e-05	-3.9	8985.8	#N/A
tr|E2QTQ9|E2QTQ9_CANLF	Uncharacterized protein OS=Canis lupus familiaris OX=9615 PE=3 SV=2	VGINYQPPTVVPGGDLAK	VGINYQPPTVVPGGDLAK	3	0.004%+/-0.0008%	1	y7	75.3	0.197	75.28	0.0057	0.8336	HG114	13540	3.9e-05	-0.7	13320	#N/A	75.28	0.0038	0.9038	HG114_2	12660	4.8e-05	-2.1	12527	#N/A	75.33	0.0041	0.8605	HG114_3	12195	4.4e-05	-5.1	12325	#N/A	75.28	0.0038	0.9226	HG114_4	9521	3e-05	0.9	9956.3	#N/A
tr|E2QTQ9|E2QTQ9_CANLF	Uncharacterized protein OS=Canis lupus familiaris OX=9615 PE=3 SV=2	VGINYQPPTVVPGGDLAK	VGINYQPPTVVPGGDLAK	3	0.004%+/-0.0008%	2	y7	75.3	0.197	75.28	0.0057	0.8336	HG114	13540	3.9e-05	-0.7	13320	#N/A	75.28	0.0038	0.9038	HG114_2	12660	4.8e-05	-2.1	12527	#N/A	75.33	0.0041	0.8605	HG114_3	12195	4.4e-05	-5.1	12325	#N/A	75.28	0.0038	0.9226	HG114_4	9521	3e-05	0.9	9956.3	#N/A
tr|E2QTQ9|E2QTQ9_CANLF	Uncharacterized protein OS=Canis lupus familiaris OX=9615 PE=3 SV=2	VGINYQPPTVVPGGDLAK	VGINYQPPTVVPGGDLAK	3	0.004%+/-0.0008%	1	b10	75.3	0.197	75.28	0.0057	0.8336	HG114	13540	3.9e-05	-0.7	13320	#N/A	75.28	0.0038	0.9038	HG114_2	12660	4.8e-05	-2.1	12527	#N/A	75.33	0.0041	0.8605	HG114_3	12195	4.4e-05	-5.1	12325	#N/A	75.28	0.0038	0.9226	HG114_4	9521	3e-05	0.9	9956.3	#N/A
tr|E2QTQ9|E2QTQ9_CANLF	Uncharacterized protein OS=Canis lupus familiaris OX=9615 PE=3 SV=2	AVC[+57]MLSNTTAIAEAWAR	AVCMLSNTTAIAEAWAR	2	0.0207%+/-0.0039%	1	y12	75.67	0.189	75.35	0.0054	0.7765	HG114	75730	0.000217	-1.3	74500	#N/A	75.35	0.0037	0.7735	HG114_2	58267	0.000221	-1.5	57652	#N/A	75.35	0.0034	0.7833	HG114_3	66600	0.000239	-1	67310	#N/A	76.63	0.0029	0.4952	HG114_4	48196	0.00015	-12.1	50397	#N/A
tr|E2QTQ9|E2QTQ9_CANLF	Uncharacterized protein OS=Canis lupus familiaris OX=9615 PE=3 SV=2	AVC[+57]MLSNTTAIAEAWAR	AVCMLSNTTAIAEAWAR	2	0.0207%+/-0.0039%	1	y6	75.67	0.189	75.35	0.0054	0.7765	HG114	75730	0.000217	-1.3	74500	#N/A	75.35	0.0037	0.7735	HG114_2	58267	0.000221	-1.5	57652	#N/A	75.35	0.0034	0.7833	HG114_3	66600	0.000239	-1	67310	#N/A	76.63	0.0029	0.4952	HG114_4	48196	0.00015	-12.1	50397	#N/A
tr|E2QTQ9|E2QTQ9_CANLF	Uncharacterized protein OS=Canis lupus familiaris OX=9615 PE=3 SV=2	AVC[+57]MLSNTTAIAEAWAR	AVCMLSNTTAIAEAWAR	2	0.0207%+/-0.0039%	1	b3	75.67	0.189	75.35	0.0054	0.7765	HG114	75730	0.000217	-1.3	74500	#N/A	75.35	0.0037	0.7735	HG114_2	58267	0.000221	-1.5	57652	#N/A	75.35	0.0034	0.7833	HG114_3	66600	0.000239	-1	67310	#N/A	76.63	0.0029	0.4952	HG114_4	48196	0.00015	-12.1	50397	#N/A
tr|E2QTX0|E2QTX0_CANLF	Calcium binding and coiled-coil domain 1 OS=Canis lupus familiaris OX=9615 GN=CALCOCO1 PE=4 SV=1	LEARLEK	LEARLEK	2	1.5741%+/-0.1748%	1	y6	14.72	0.111	14.69	0.0005	0.9722	HG114	5686506	0.016312	-1.9	5594200	#N/A	15.1	0.0005	0.9742	HG114_2	4555655	0.017264	3.6	4507600	#N/A	14.63	0.0005	0.9706	HG114_3	4502098	0.016165	2.8	4550100	#N/A	14.48	0.0005	0.9724	HG114_4	4247058	0.013224	4.2	4441000	#N/A
tr|E2QTX0|E2QTX0_CANLF	Calcium binding and coiled-coil domain 1 OS=Canis lupus familiaris OX=9615 GN=CALCOCO1 PE=4 SV=1	LEARLEK	LEARLEK	2	1.5741%+/-0.1748%	1	y5	14.72	0.111	14.69	0.0005	0.9722	HG114	5686506	0.016312	-1.9	5594200	#N/A	15.1	0.0005	0.9742	HG114_2	4555655	0.017264	3.6	4507600	#N/A	14.63	0.0005	0.9706	HG114_3	4502098	0.016165	2.8	4550100	#N/A	14.48	0.0005	0.9724	HG114_4	4247058	0.013224	4.2	4441000	#N/A
tr|E2QTX0|E2QTX0_CANLF	Calcium binding and coiled-coil domain 1 OS=Canis lupus familiaris OX=9615 GN=CALCOCO1 PE=4 SV=1	LEARLEK	LEARLEK	2	1.5741%+/-0.1748%	1	b2	14.72	0.111	14.69	0.0005	0.9722	HG114	5686506	0.016312	-1.9	5594200	#N/A	15.1	0.0005	0.9742	HG114_2	4555655	0.017264	3.6	4507600	#N/A	14.63	0.0005	0.9706	HG114_3	4502098	0.016165	2.8	4550100	#N/A	14.48	0.0005	0.9724	HG114_4	4247058	0.013224	4.2	4441000	#N/A
tr|E2QUC4|E2QUC4_CANLF	Ral GTPase activating protein non-catalytic beta subunit OS=Canis lupus familiaris OX=9615 GN=RALGAPB PE=4 SV=2	SYVNPTELR	SYVNPTELR	2	0.0063%+/-0.0008%	1	y4	75.33	0.131	75.27	0.0058	0.812	HG114	22452	6.4e-05	-2	22087	#N/A	75.32	0.0034	0.7964	HG114_2	19264	7.3e-05	0.6	19061	#N/A	75.37	0.0035	0.7919	HG114_3	17601	6.3e-05	-2.9	17789	#N/A	75.37	0.0058	0.8175	HG114_4	16932	5.3e-05	-1.8	17706	#N/A
tr|E2QUC4|E2QUC4_CANLF	Ral GTPase activating protein non-catalytic beta subunit OS=Canis lupus familiaris OX=9615 GN=RALGAPB PE=4 SV=2	SYVNPTELR	SYVNPTELR	2	0.0063%+/-0.0008%	1	y2	75.33	0.131	75.27	0.0058	0.812	HG114	22452	6.4e-05	-2	22087	#N/A	75.32	0.0034	0.7964	HG114_2	19264	7.3e-05	0.6	19061	#N/A	75.37	0.0035	0.7919	HG114_3	17601	6.3e-05	-2.9	17789	#N/A	75.37	0.0058	0.8175	HG114_4	16932	5.3e-05	-1.8	17706	#N/A
tr|E2QUC4|E2QUC4_CANLF	Ral GTPase activating protein non-catalytic beta subunit OS=Canis lupus familiaris OX=9615 GN=RALGAPB PE=4 SV=2	SYVNPTELR	SYVNPTELR	2	0.0063%+/-0.0008%	1	b7	75.33	0.131	75.27	0.0058	0.812	HG114	22452	6.4e-05	-2	22087	#N/A	75.32	0.0034	0.7964	HG114_2	19264	7.3e-05	0.6	19061	#N/A	75.37	0.0035	0.7919	HG114_3	17601	6.3e-05	-2.9	17789	#N/A	75.37	0.0058	0.8175	HG114_4	16932	5.3e-05	-1.8	17706	#N/A
tr|E2QUJ5|E2QUJ5_CANLF	DNA damage inducible 1 homolog 2 OS=Canis lupus familiaris OX=9615 GN=DDI2 PE=4 SV=1	VLVEQQQDR	VLVEQQQDR	2	0.0069%+/-0.0014%	1	y7	74.41	0.203	75.27	0.0066	0.5747	HG114	21285	6.1e-05	0	20939	#N/A	75.27	0.004	0.5908	HG114_2	22427	8.5e-05	-0.8	22191	#N/A	72.7	0.0052	0.8228	HG114_3	16841	6e-05	-3.4	17020	#N/A	#N/A	0.0151	0	HG114_4	#N/A	#N/A	#N/A	#N/A	#N/A
tr|E2QUJ5|E2QUJ5_CANLF	DNA damage inducible 1 homolog 2 OS=Canis lupus familiaris OX=9615 GN=DDI2 PE=4 SV=1	VLVEQQQDR	VLVEQQQDR	2	0.0069%+/-0.0014%	1	y6	74.41	0.203	75.27	0.0066	0.5747	HG114	21285	6.1e-05	0	20939	#N/A	75.27	0.004	0.5908	HG114_2	22427	8.5e-05	-0.8	22191	#N/A	72.7	0.0052	0.8228	HG114_3	16841	6e-05	-3.4	17020	#N/A	#N/A	0.0151	0	HG114_4	#N/A	#N/A	#N/A	#N/A	#N/A
tr|E2QUJ5|E2QUJ5_CANLF	DNA damage inducible 1 homolog 2 OS=Canis lupus familiaris OX=9615 GN=DDI2 PE=4 SV=1	VLVEQQQDR	VLVEQQQDR	2	0.0069%+/-0.0014%	1	y5	74.41	0.203	75.27	0.0066	0.5747	HG114	21285	6.1e-05	0	20939	#N/A	75.27	0.004	0.5908	HG114_2	22427	8.5e-05	-0.8	22191	#N/A	72.7	0.0052	0.8228	HG114_3	16841	6e-05	-3.4	17020	#N/A	#N/A	0.0151	0	HG114_4	#N/A	#N/A	#N/A	#N/A	#N/A
tr|E2QUQ0|E2QUQ0_CANLF	Actinin alpha 2 OS=Canis lupus familiaris OX=9615 GN=ACTN2 PE=4 SV=2	DGLGLC[+57]ALIHR	DGLGLCALIHR	2	0.0069%+/-0.0013%	1	y8	75.32	0.192	75.31	0.0028	0.7049	HG114	22006	6.3e-05	-2.7	23375	#N/A	75.31	0.0025	0.7529	HG114_2	22885	8.7e-05	-2.9	25500	#N/A	75.34	0.0031	0.7441	HG114_3	19897	7.1e-05	-1.3	22250	#N/A	75.31	0.0027	0.7014	HG114_4	17904	5.6e-05	-2.5	21001	#N/A
tr|E2QUQ0|E2QUQ0_CANLF	Actinin alpha 2 OS=Canis lupus familiaris OX=9615 GN=ACTN2 PE=4 SV=2	DGLGLC[+57]ALIHR	DGLGLCALIHR	2	0.0069%+/-0.0013%	1	y6	75.32	0.192	75.31	0.0028	0.7049	HG114	22006	6.3e-05	-2.7	23375	#N/A	75.31	0.0025	0.7529	HG114_2	22885	8.7e-05	-2.9	25500	#N/A	75.34	0.0031	0.7441	HG114_3	19897	7.1e-05	-1.3	22250	#N/A	75.31	0.0027	0.7014	HG114_4	17904	5.6e-05	-2.5	21001	#N/A
tr|E2QUQ0|E2QUQ0_CANLF	Actinin alpha 2 OS=Canis lupus familiaris OX=9615 GN=ACTN2 PE=4 SV=2	DGLGLC[+57]ALIHR	DGLGLCALIHR	2	0.0069%+/-0.0013%	1	y5	75.32	0.192	75.31	0.0028	0.7049	HG114	22006	6.3e-05	-2.7	23375	#N/A	75.31	0.0025	0.7529	HG114_2	22885	8.7e-05	-2.9	25500	#N/A	75.34	0.0031	0.7441	HG114_3	19897	7.1e-05	-1.3	22250	#N/A	75.31	0.0027	0.7014	HG114_4	17904	5.6e-05	-2.5	21001	#N/A
tr|E2QUQ0|E2QUQ0_CANLF	Actinin alpha 2 OS=Canis lupus familiaris OX=9615 GN=ACTN2 PE=4 SV=2	DGLGLC[+57]ALIHR	DGLGLCALIHR	3	0.0008%+/-0.0002%	1	y6	75.32	0.326	75.31	0.0028	0.9058	HG114	1755	5e-06	4.9	23375	#N/A	75.31	0.0025	0.8489	HG114_2	2887	1.1e-05	0.9	25500	#N/A	75.34	0.0031	0.8945	HG114_3	2119	8e-06	0.2	22250	#N/A	75.31	0.0027	0.8835	HG114_4	2181	7e-06	-0.8	21001	#N/A
tr|E2QUQ0|E2QUQ0_CANLF	Actinin alpha 2 OS=Canis lupus familiaris OX=9615 GN=ACTN2 PE=4 SV=2	DGLGLC[+57]ALIHR	DGLGLCALIHR	3	0.0008%+/-0.0002%	1	y5	75.32	0.326	75.31	0.0028	0.9058	HG114	1755	5e-06	4.9	23375	#N/A	75.31	0.0025	0.8489	HG114_2	2887	1.1e-05	0.9	25500	#N/A	75.34	0.0031	0.8945	HG114_3	2119	8e-06	0.2	22250	#N/A	75.31	0.0027	0.8835	HG114_4	2181	7e-06	-0.8	21001	#N/A
tr|E2QUQ0|E2QUQ0_CANLF	Actinin alpha 2 OS=Canis lupus familiaris OX=9615 GN=ACTN2 PE=4 SV=2	DGLGLC[+57]ALIHR	DGLGLCALIHR	3	0.0008%+/-0.0002%	2	y8	75.32	0.326	75.31	0.0028	0.9058	HG114	1755	5e-06	4.9	23375	#N/A	75.31	0.0025	0.8489	HG114_2	2887	1.1e-05	0.9	25500	#N/A	75.34	0.0031	0.8945	HG114_3	2119	8e-06	0.2	22250	#N/A	75.31	0.0027	0.8835	HG114_4	2181	7e-06	-0.8	21001	#N/A
tr|E2QUQ0|E2QUQ0_CANLF	Actinin alpha 2 OS=Canis lupus familiaris OX=9615 GN=ACTN2 PE=4 SV=2	ISNRPAFMPSEGK	ISNRPAFMPSEGK	2	0.0074%+/-0.0017%	1	y5	75.31	0.223	75.32	0.004	0.9205	HG114	21130	6.1e-05	-2.5	23918	#N/A	75.32	0.0037	0.9192	HG114_2	24174	9.2e-05	0.5	26537	#N/A	75.29	0.005	0.8947	HG114_3	23895	8.6e-05	-0.5	26148	#N/A	75.29	0.0091	0.8895	HG114_4	19199	6e-05	-1	21244	#N/A
tr|E2QUQ0|E2QUQ0_CANLF	Actinin alpha 2 OS=Canis lupus familiaris OX=9615 GN=ACTN2 PE=4 SV=2	ISNRPAFMPSEGK	ISNRPAFMPSEGK	2	0.0074%+/-0.0017%	1	b8	75.31	0.223	75.32	0.004	0.9205	HG114	21130	6.1e-05	-2.5	23918	#N/A	75.32	0.0037	0.9192	HG114_2	24174	9.2e-05	0.5	26537	#N/A	75.29	0.005	0.8947	HG114_3	23895	8.6e-05	-0.5	26148	#N/A	75.29	0.0091	0.8895	HG114_4	19199	6e-05	-1	21244	#N/A
tr|E2QUQ0|E2QUQ0_CANLF	Actinin alpha 2 OS=Canis lupus familiaris OX=9615 GN=ACTN2 PE=4 SV=2	ISNRPAFMPSEGK	ISNRPAFMPSEGK	2	0.0074%+/-0.0017%	1	b10	75.31	0.223	75.32	0.004	0.9205	HG114	21130	6.1e-05	-2.5	23918	#N/A	75.32	0.0037	0.9192	HG114_2	24174	9.2e-05	0.5	26537	#N/A	75.29	0.005	0.8947	HG114_3	23895	8.6e-05	-0.5	26148	#N/A	75.29	0.0091	0.8895	HG114_4	19199	6e-05	-1	21244	#N/A
tr|E2QUQ0|E2QUQ0_CANLF	Actinin alpha 2 OS=Canis lupus familiaris OX=9615 GN=ACTN2 PE=4 SV=2	ISNRPAFMPSEGK	ISNRPAFMPSEGK	3	0.0007%+/-0.0003%	1	y5	75.31	0.391	75.32	0.004	0.7037	HG114	3183	9e-06	1.4	23918	#N/A	75.32	0.0037	0.6157	HG114_2	2646	1e-05	4.9	26537	#N/A	75.29	0.005	0.8176	HG114_3	1977	7e-06	1.8	26148	#N/A	75.29	0.0091	0.7167	HG114_4	1117	3e-06	2.1	21244	#N/A
tr|E2QUQ0|E2QUQ0_CANLF	Actinin alpha 2 OS=Canis lupus familiaris OX=9615 GN=ACTN2 PE=4 SV=2	ISNRPAFMPSEGK	ISNRPAFMPSEGK	3	0.0007%+/-0.0003%	2	y12	75.31	0.391	75.32	0.004	0.7037	HG114	3183	9e-06	1.4	23918	#N/A	75.32	0.0037	0.6157	HG114_2	2646	1e-05	4.9	26537	#N/A	75.29	0.005	0.8176	HG114_3	1977	7e-06	1.8	26148	#N/A	75.29	0.0091	0.7167	HG114_4	1117	3e-06	2.1	21244	#N/A
tr|E2QUQ0|E2QUQ0_CANLF	Actinin alpha 2 OS=Canis lupus familiaris OX=9615 GN=ACTN2 PE=4 SV=2	ISNRPAFMPSEGK	ISNRPAFMPSEGK	3	0.0007%+/-0.0003%	1	b7	75.31	0.391	75.32	0.004	0.7037	HG114	3183	9e-06	1.4	23918	#N/A	75.32	0.0037	0.6157	HG114_2	2646	1e-05	4.9	26537	#N/A	75.29	0.005	0.8176	HG114_3	1977	7e-06	1.8	26148	#N/A	75.29	0.0091	0.7167	HG114_4	1117	3e-06	2.1	21244	#N/A
tr|E2QUQ0|E2QUQ0_CANLF	Actinin alpha 2 OS=Canis lupus familiaris OX=9615 GN=ACTN2 PE=4 SV=2	LLETIDQLHLEFAK	LLETIDQLHLEFAK	2	0.0075%+/-0.0016%	1	y11	75.33	0.214	75.33	0.0098	0.8612	HG114	19868	5.7e-05	-1.8	19546	#N/A	75.33	0.0028	0.8612	HG114_2	23096	8.8e-05	-1	22852	#N/A	75.33	0.0038	0.816	HG114_3	22557	8.1e-05	-2.2	22798	#N/A	#N/A	0.0116	0	HG114_4	#N/A	#N/A	#N/A	#N/A	#N/A
tr|E2QUQ0|E2QUQ0_CANLF	Actinin alpha 2 OS=Canis lupus familiaris OX=9615 GN=ACTN2 PE=4 SV=2	LLETIDQLHLEFAK	LLETIDQLHLEFAK	2	0.0075%+/-0.0016%	1	y6	75.33	0.214	75.33	0.0098	0.8612	HG114	19868	5.7e-05	-1.8	19546	#N/A	75.33	0.0028	0.8612	HG114_2	23096	8.8e-05	-1	22852	#N/A	75.33	0.0038	0.816	HG114_3	22557	8.1e-05	-2.2	22798	#N/A	#N/A	0.0116	0	HG114_4	#N/A	#N/A	#N/A	#N/A	#N/A
tr|E2QUQ0|E2QUQ0_CANLF	Actinin alpha 2 OS=Canis lupus familiaris OX=9615 GN=ACTN2 PE=4 SV=2	LLETIDQLHLEFAK	LLETIDQLHLEFAK	2	0.0075%+/-0.0016%	1	b4	75.33	0.214	75.33	0.0098	0.8612	HG114	19868	5.7e-05	-1.8	19546	#N/A	75.33	0.0028	0.8612	HG114_2	23096	8.8e-05	-1	22852	#N/A	75.33	0.0038	0.816	HG114_3	22557	8.1e-05	-2.2	22798	#N/A	#N/A	0.0116	0	HG114_4	#N/A	#N/A	#N/A	#N/A	#N/A
tr|E2QUQ0|E2QUQ0_CANLF	Actinin alpha 2 OS=Canis lupus familiaris OX=9615 GN=ACTN2 PE=4 SV=2	QSIMAIQNEVEK	QSIMAIQNEVEK	2	0.0128%+/-0.0022%	1	y8	75.28	0.169	75.28	0.0018	0.9276	HG114	36418	0.000104	2.6	35827	#N/A	75.28	0.0015	0.9396	HG114_2	40500	0.000153	1	40072	#N/A	75.28	0.0018	0.9295	HG114_3	38026	0.000137	1.8	38432	#N/A	75.28	0.0015	0.9751	HG114_4	37472	0.000117	3.3	39184	#N/A
tr|E2QUQ0|E2QUQ0_CANLF	Actinin alpha 2 OS=Canis lupus familiaris OX=9615 GN=ACTN2 PE=4 SV=2	QSIMAIQNEVEK	QSIMAIQNEVEK	2	0.0128%+/-0.0022%	1	y7	75.28	0.169	75.28	0.0018	0.9276	HG114	36418	0.000104	2.6	35827	#N/A	75.28	0.0015	0.9396	HG114_2	40500	0.000153	1	40072	#N/A	75.28	0.0018	0.9295	HG114_3	38026	0.000137	1.8	38432	#N/A	75.28	0.0015	0.9751	HG114_4	37472	0.000117	3.3	39184	#N/A
tr|E2QUQ0|E2QUQ0_CANLF	Actinin alpha 2 OS=Canis lupus familiaris OX=9615 GN=ACTN2 PE=4 SV=2	QSIMAIQNEVEK	QSIMAIQNEVEK	2	0.0128%+/-0.0022%	1	y6	75.28	0.169	75.28	0.0018	0.9276	HG114	36418	0.000104	2.6	35827	#N/A	75.28	0.0015	0.9396	HG114_2	40500	0.000153	1	40072	#N/A	75.28	0.0018	0.9295	HG114_3	38026	0.000137	1.8	38432	#N/A	75.28	0.0015	0.9751	HG114_4	37472	0.000117	3.3	39184	#N/A
tr|E2QUQ0|E2QUQ0_CANLF	Actinin alpha 2 OS=Canis lupus familiaris OX=9615 GN=ACTN2 PE=4 SV=2	ISSSNPYSTVTMDELR	ISSSNPYSTVTMDELR	2	0.0066%+/-0.0011%	1	y4	75.35	0.171	75.35	0.0024	0.8685	HG114	22178	6.4e-05	-1.7	21818	#N/A	75.35	0.0047	0.8493	HG114_2	19582	7.4e-05	-2	19375	#N/A	75.35	0.0036	0.8606	HG114_3	21041	7.6e-05	-3.1	21266	#N/A	75.35	0.0035	0.8393	HG114_4	16459	5.1e-05	-3	17211	#N/A
tr|E2QUQ0|E2QUQ0_CANLF	Actinin alpha 2 OS=Canis lupus familiaris OX=9615 GN=ACTN2 PE=4 SV=2	ISSSNPYSTVTMDELR	ISSSNPYSTVTMDELR	2	0.0066%+/-0.0011%	1	y3	75.35	0.171	75.35	0.0024	0.8685	HG114	22178	6.4e-05	-1.7	21818	#N/A	75.35	0.0047	0.8493	HG114_2	19582	7.4e-05	-2	19375	#N/A	75.35	0.0036	0.8606	HG114_3	21041	7.6e-05	-3.1	21266	#N/A	75.35	0.0035	0.8393	HG114_4	16459	5.1e-05	-3	17211	#N/A
tr|E2QUQ0|E2QUQ0_CANLF	Actinin alpha 2 OS=Canis lupus familiaris OX=9615 GN=ACTN2 PE=4 SV=2	ISSSNPYSTVTMDELR	ISSSNPYSTVTMDELR	2	0.0066%+/-0.0011%	1	y2	75.35	0.171	75.35	0.0024	0.8685	HG114	22178	6.4e-05	-1.7	21818	#N/A	75.35	0.0047	0.8493	HG114_2	19582	7.4e-05	-2	19375	#N/A	75.35	0.0036	0.8606	HG114_3	21041	7.6e-05	-3.1	21266	#N/A	75.35	0.0035	0.8393	HG114_4	16459	5.1e-05	-3	17211	#N/A
tr|E2QUQ0|E2QUQ0_CANLF	Actinin alpha 2 OS=Canis lupus familiaris OX=9615 GN=ACTN2 PE=4 SV=2	QFAAQANAIGPWIQNK	QFAAQANAIGPWIQNK	2	0.0116%+/-0.0028%	1	y10	75.35	0.238	75.35	0.0021	0.8603	HG114	33062	9.5e-05	-6.8	32525	#N/A	75.35	0.0022	0.8472	HG114_2	40460	0.000153	-7.9	40033	#N/A	75.35	0.0023	0.8503	HG114_3	33033	0.000119	-7.3	33385	#N/A	75.35	0.0026	0.8447	HG114_4	30641	9.5e-05	-8.7	32041	#N/A
tr|E2QUQ0|E2QUQ0_CANLF	Actinin alpha 2 OS=Canis lupus familiaris OX=9615 GN=ACTN2 PE=4 SV=2	QFAAQANAIGPWIQNK	QFAAQANAIGPWIQNK	2	0.0116%+/-0.0028%	1	y8	75.35	0.238	75.35	0.0021	0.8603	HG114	33062	9.5e-05	-6.8	32525	#N/A	75.35	0.0022	0.8472	HG114_2	40460	0.000153	-7.9	40033	#N/A	75.35	0.0023	0.8503	HG114_3	33033	0.000119	-7.3	33385	#N/A	75.35	0.0026	0.8447	HG114_4	30641	9.5e-05	-8.7	32041	#N/A
tr|E2QUQ0|E2QUQ0_CANLF	Actinin alpha 2 OS=Canis lupus familiaris OX=9615 GN=ACTN2 PE=4 SV=2	QFAAQANAIGPWIQNK	QFAAQANAIGPWIQNK	2	0.0116%+/-0.0028%	1	y7	75.35	0.238	75.35	0.0021	0.8603	HG114	33062	9.5e-05	-6.8	32525	#N/A	75.35	0.0022	0.8472	HG114_2	40460	0.000153	-7.9	40033	#N/A	75.35	0.0023	0.8503	HG114_3	33033	0.000119	-7.3	33385	#N/A	75.35	0.0026	0.8447	HG114_4	30641	9.5e-05	-8.7	32041	#N/A
tr|E2QUQ0|E2QUQ0_CANLF	Actinin alpha 2 OS=Canis lupus familiaris OX=9615 GN=ACTN2 PE=4 SV=2	QYEHNIINYK	QYEHNIINYK	3	0.0103%+/-0.0037%	1	y4	23.17	0.362	23.21	0.0055	0.76	HG114	18096	5.2e-05	-12.9	17802	#N/A	23.46	0.0091	0.7303	HG114_2	32302	0.000122	-15.3	31962	#N/A	23.1	0.0037	0.7145	HG114_3	38293	0.000137	-13.8	38701	#N/A	22.9	0.0036	0.7731	HG114_4	32349	0.000101	-12.5	33826	#N/A
tr|E2QUQ0|E2QUQ0_CANLF	Actinin alpha 2 OS=Canis lupus familiaris OX=9615 GN=ACTN2 PE=4 SV=2	QYEHNIINYK	QYEHNIINYK	3	0.0103%+/-0.0037%	1	y3	23.17	0.362	23.21	0.0055	0.76	HG114	18096	5.2e-05	-12.9	17802	#N/A	23.46	0.0091	0.7303	HG114_2	32302	0.000122	-15.3	31962	#N/A	23.1	0.0037	0.7145	HG114_3	38293	0.000137	-13.8	38701	#N/A	22.9	0.0036	0.7731	HG114_4	32349	0.000101	-12.5	33826	#N/A
tr|E2QUQ0|E2QUQ0_CANLF	Actinin alpha 2 OS=Canis lupus familiaris OX=9615 GN=ACTN2 PE=4 SV=2	QYEHNIINYK	QYEHNIINYK	3	0.0103%+/-0.0037%	1	y2	23.17	0.362	23.21	0.0055	0.76	HG114	18096	5.2e-05	-12.9	17802	#N/A	23.46	0.0091	0.7303	HG114_2	32302	0.000122	-15.3	31962	#N/A	23.1	0.0037	0.7145	HG114_3	38293	0.000137	-13.8	38701	#N/A	22.9	0.0036	0.7731	HG114_4	32349	0.000101	-12.5	33826	#N/A
tr|E2QUQ0|E2QUQ0_CANLF	Actinin alpha 2 OS=Canis lupus familiaris OX=9615 GN=ACTN2 PE=4 SV=2	GITQEQMNEFR	GITQEQMNEFR	2	0.2315%+/-0.0404%	1	y7	27.91	0.175	27.96	0.0012	0.8453	HG114	606563	0.00174	-13.6	596710	#N/A	28.27	0.0011	0.8609	HG114_2	661558	0.002507	-12.7	654580	#N/A	27.8	0.0011	0.8496	HG114_3	741942	0.002664	-13	749850	#N/A	27.6	0.0011	0.8457	HG114_4	754920	0.002351	-12.8	789400	#N/A
tr|E2QUQ0|E2QUQ0_CANLF	Actinin alpha 2 OS=Canis lupus familiaris OX=9615 GN=ACTN2 PE=4 SV=2	GITQEQMNEFR	GITQEQMNEFR	2	0.2315%+/-0.0404%	1	y6	27.91	0.175	27.96	0.0012	0.8453	HG114	606563	0.00174	-13.6	596710	#N/A	28.27	0.0011	0.8609	HG114_2	661558	0.002507	-12.7	654580	#N/A	27.8	0.0011	0.8496	HG114_3	741942	0.002664	-13	749850	#N/A	27.6	0.0011	0.8457	HG114_4	754920	0.002351	-12.8	789400	#N/A
tr|E2QUQ0|E2QUQ0_CANLF	Actinin alpha 2 OS=Canis lupus familiaris OX=9615 GN=ACTN2 PE=4 SV=2	GITQEQMNEFR	GITQEQMNEFR	2	0.2315%+/-0.0404%	1	y5	27.91	0.175	27.96	0.0012	0.8453	HG114	606563	0.00174	-13.6	596710	#N/A	28.27	0.0011	0.8609	HG114_2	661558	0.002507	-12.7	654580	#N/A	27.8	0.0011	0.8496	HG114_3	741942	0.002664	-13	749850	#N/A	27.6	0.0011	0.8457	HG114_4	754920	0.002351	-12.8	789400	#N/A
tr|E2QUQ0|E2QUQ0_CANLF	Actinin alpha 2 OS=Canis lupus familiaris OX=9615 GN=ACTN2 PE=4 SV=2	AC[+57]LISMGYDLGEAEFAR	ACLISMGYDLGEAEFAR	2	0.0159%+/-0.0028%	1	y13	75.31	0.174	75.31	0.0029	0.8023	HG114	52574	0.000151	2	64170	#N/A	75.31	0.0039	0.8518	HG114_2	46844	0.000178	3.7	56648	#N/A	75.31	0.0049	0.8196	HG114_3	51374	0.000184	1.5	68254	#N/A	75.31	0.0046	0.8497	HG114_4	39726	0.000124	3.4	54392	#N/A
tr|E2QUQ0|E2QUQ0_CANLF	Actinin alpha 2 OS=Canis lupus familiaris OX=9615 GN=ACTN2 PE=4 SV=2	AC[+57]LISMGYDLGEAEFAR	ACLISMGYDLGEAEFAR	2	0.0159%+/-0.0028%	1	y11	75.31	0.174	75.31	0.0029	0.8023	HG114	52574	0.000151	2	64170	#N/A	75.31	0.0039	0.8518	HG114_2	46844	0.000178	3.7	56648	#N/A	75.31	0.0049	0.8196	HG114_3	51374	0.000184	1.5	68254	#N/A	75.31	0.0046	0.8497	HG114_4	39726	0.000124	3.4	54392	#N/A
tr|E2QUQ0|E2QUQ0_CANLF	Actinin alpha 2 OS=Canis lupus familiaris OX=9615 GN=ACTN2 PE=4 SV=2	AC[+57]LISMGYDLGEAEFAR	ACLISMGYDLGEAEFAR	2	0.0159%+/-0.0028%	1	y8	75.31	0.174	75.31	0.0029	0.8023	HG114	52574	0.000151	2	64170	#N/A	75.31	0.0039	0.8518	HG114_2	46844	0.000178	3.7	56648	#N/A	75.31	0.0049	0.8196	HG114_3	51374	0.000184	1.5	68254	#N/A	75.31	0.0046	0.8497	HG114_4	39726	0.000124	3.4	54392	#N/A
tr|E2QUQ0|E2QUQ0_CANLF	Actinin alpha 2 OS=Canis lupus familiaris OX=9615 GN=ACTN2 PE=4 SV=2	AC[+57]LISMGYDLGEAEFAR	ACLISMGYDLGEAEFAR	3	0.0043%+/-0.001%	1	y7	75.31	0.235	75.31	0.0029	0.8081	HG114	12655	3.6e-05	1.1	64170	#N/A	75.31	0.0039	0.8611	HG114_2	10409	3.9e-05	1.8	56648	#N/A	75.31	0.0049	0.8809	HG114_3	16160	5.8e-05	0	68254	#N/A	75.31	0.0046	0.8459	HG114_4	12290	3.8e-05	-0.1	54392	#N/A
tr|E2QUQ0|E2QUQ0_CANLF	Actinin alpha 2 OS=Canis lupus familiaris OX=9615 GN=ACTN2 PE=4 SV=2	AC[+57]LISMGYDLGEAEFAR	ACLISMGYDLGEAEFAR	3	0.0043%+/-0.001%	1	y6	75.31	0.235	75.31	0.0029	0.8081	HG114	12655	3.6e-05	1.1	64170	#N/A	75.31	0.0039	0.8611	HG114_2	10409	3.9e-05	1.8	56648	#N/A	75.31	0.0049	0.8809	HG114_3	16160	5.8e-05	0	68254	#N/A	75.31	0.0046	0.8459	HG114_4	12290	3.8e-05	-0.1	54392	#N/A
tr|E2QUQ0|E2QUQ0_CANLF	Actinin alpha 2 OS=Canis lupus familiaris OX=9615 GN=ACTN2 PE=4 SV=2	AC[+57]LISMGYDLGEAEFAR	ACLISMGYDLGEAEFAR	3	0.0043%+/-0.001%	1	y5	75.31	0.235	75.31	0.0029	0.8081	HG114	12655	3.6e-05	1.1	64170	#N/A	75.31	0.0039	0.8611	HG114_2	10409	3.9e-05	1.8	56648	#N/A	75.31	0.0049	0.8809	HG114_3	16160	5.8e-05	0	68254	#N/A	75.31	0.0046	0.8459	HG114_4	12290	3.8e-05	-0.1	54392	#N/A
tr|E2QUV3|E2QUV3_CANLF	Alpha 2-HS glycoprotein OS=Canis lupus familiaris OX=9615 GN=AHSG PE=4 SV=2	VPVGPALVYR	VPVGPALVYR	2	2.7937%+/-1.1537%	1	y8	54.18	0.413	54.48	0.0006	0.8655	HG114	8106906	0.023254	-0.6	7975300	#N/A	54.27	0.0006	0.8671	HG114_2	11754976	0.044546	2.9	11631000	#N/A	54.22	0.0006	0.8633	HG114_3	7206263	0.025874	4	7283100	#N/A	53.76	0.0006	0.8543	HG114_4	5805086	0.018075	3	6070200	#N/A
tr|E2QUV3|E2QUV3_CANLF	Alpha 2-HS glycoprotein OS=Canis lupus familiaris OX=9615 GN=AHSG PE=4 SV=2	VPVGPALVYR	VPVGPALVYR	2	2.7937%+/-1.1537%	1	y7	54.18	0.413	54.48	0.0006	0.8655	HG114	8106906	0.023254	-0.6	7975300	#N/A	54.27	0.0006	0.8671	HG114_2	11754976	0.044546	2.9	11631000	#N/A	54.22	0.0006	0.8633	HG114_3	7206263	0.025874	4	7283100	#N/A	53.76	0.0006	0.8543	HG114_4	5805086	0.018075	3	6070200	#N/A
tr|E2QUV3|E2QUV3_CANLF	Alpha 2-HS glycoprotein OS=Canis lupus familiaris OX=9615 GN=AHSG PE=4 SV=2	VPVGPALVYR	VPVGPALVYR	2	2.7937%+/-1.1537%	2	y9	54.18	0.413	54.48	0.0006	0.8655	HG114	8106906	0.023254	-0.6	7975300	#N/A	54.27	0.0006	0.8671	HG114_2	11754976	0.044546	2.9	11631000	#N/A	54.22	0.0006	0.8633	HG114_3	7206263	0.025874	4	7283100	#N/A	53.76	0.0006	0.8543	HG114_4	5805086	0.018075	3	6070200	#N/A
tr|E2QUV3|E2QUV3_CANLF	Alpha 2-HS glycoprotein OS=Canis lupus familiaris OX=9615 GN=AHSG PE=4 SV=2	PVGPALVYR	PVGPALVYR	2	0.2841%+/-0.025%	1	y8	42.9	0.088	42.97	0.0006	0.9671	HG114	871887	0.002501	-0.5	857730	#N/A	43.08	0.0006	0.9653	HG114_2	818140	0.0031	1.4	809510	#N/A	42.82	0.0006	0.967	HG114_3	795726	0.002857	2.2	804210	#N/A	42.72	0.0006	0.9597	HG114_4	933042	0.002905	3.1	975650	#N/A
tr|E2QUV3|E2QUV3_CANLF	Alpha 2-HS glycoprotein OS=Canis lupus familiaris OX=9615 GN=AHSG PE=4 SV=2	PVGPALVYR	PVGPALVYR	2	0.2841%+/-0.025%	1	y7	42.9	0.088	42.97	0.0006	0.9671	HG114	871887	0.002501	-0.5	857730	#N/A	43.08	0.0006	0.9653	HG114_2	818140	0.0031	1.4	809510	#N/A	42.82	0.0006	0.967	HG114_3	795726	0.002857	2.2	804210	#N/A	42.72	0.0006	0.9597	HG114_4	933042	0.002905	3.1	975650	#N/A
tr|E2QUV3|E2QUV3_CANLF	Alpha 2-HS glycoprotein OS=Canis lupus familiaris OX=9615 GN=AHSG PE=4 SV=2	PVGPALVYR	PVGPALVYR	2	0.2841%+/-0.025%	1	y6	42.9	0.088	42.97	0.0006	0.9671	HG114	871887	0.002501	-0.5	857730	#N/A	43.08	0.0006	0.9653	HG114_2	818140	0.0031	1.4	809510	#N/A	42.82	0.0006	0.967	HG114_3	795726	0.002857	2.2	804210	#N/A	42.72	0.0006	0.9597	HG114_4	933042	0.002905	3.1	975650	#N/A
tr|E2QUV3|E2QUV3_CANLF	Alpha 2-HS glycoprotein OS=Canis lupus familiaris OX=9615 GN=AHSG PE=4 SV=2	VGPALVYR	VGPALVYR	2	0.0274%+/-0.0037%	1	y7	38.32	0.134	38.4	0.0007	0.8518	HG114	80698	0.000231	0.8	79388	#N/A	38.5	0.0007	0.846	HG114_2	84625	0.000321	2.4	83732	#N/A	38.25	0.0007	0.8498	HG114_3	77229	0.000277	2.7	78052	#N/A	38.14	0.0008	0.8622	HG114_4	85740	0.000267	2.6	89655	#N/A
tr|E2QUV3|E2QUV3_CANLF	Alpha 2-HS glycoprotein OS=Canis lupus familiaris OX=9615 GN=AHSG PE=4 SV=2	VGPALVYR	VGPALVYR	2	0.0274%+/-0.0037%	1	y5	38.32	0.134	38.4	0.0007	0.8518	HG114	80698	0.000231	0.8	79388	#N/A	38.5	0.0007	0.846	HG114_2	84625	0.000321	2.4	83732	#N/A	38.25	0.0007	0.8498	HG114_3	77229	0.000277	2.7	78052	#N/A	38.14	0.0008	0.8622	HG114_4	85740	0.000267	2.6	89655	#N/A
tr|E2QUV3|E2QUV3_CANLF	Alpha 2-HS glycoprotein OS=Canis lupus familiaris OX=9615 GN=AHSG PE=4 SV=2	VGPALVYR	VGPALVYR	2	0.0274%+/-0.0037%	2	y6	38.32	0.134	38.4	0.0007	0.8518	HG114	80698	0.000231	0.8	79388	#N/A	38.5	0.0007	0.846	HG114_2	84625	0.000321	2.4	83732	#N/A	38.25	0.0007	0.8498	HG114_3	77229	0.000277	2.7	78052	#N/A	38.14	0.0008	0.8622	HG114_4	85740	0.000267	2.6	89655	#N/A
tr|E2QUV3|E2QUV3_CANLF	Alpha 2-HS glycoprotein OS=Canis lupus familiaris OX=9615 GN=AHSG PE=4 SV=2	ELDC[+57]DDPETEQAALVAVDYINNHVLR	ELDCDDPETEQAALVAVDYINNHVLR	3	0.0447%+/-0.0063%	1	y12	75.34	0.141	75.35	0.0012	0.9617	HG114	154632	0.000444	-1.3	204540	#N/A	75.35	0.0012	0.9402	HG114_2	133474	0.000506	-0.5	182820	#N/A	75.35	0.0019	0.9485	HG114_3	132946	0.000477	-2.3	184720	#N/A	75.32	0.0019	0.9453	HG114_4	115647	0.00036	-1	170010	#N/A
tr|E2QUV3|E2QUV3_CANLF	Alpha 2-HS glycoprotein OS=Canis lupus familiaris OX=9615 GN=AHSG PE=4 SV=2	ELDC[+57]DDPETEQAALVAVDYINNHVLR	ELDCDDPETEQAALVAVDYINNHVLR	3	0.0447%+/-0.0063%	1	y11	75.34	0.141	75.35	0.0012	0.9617	HG114	154632	0.000444	-1.3	204540	#N/A	75.35	0.0012	0.9402	HG114_2	133474	0.000506	-0.5	182820	#N/A	75.35	0.0019	0.9485	HG114_3	132946	0.000477	-2.3	184720	#N/A	75.32	0.0019	0.9453	HG114_4	115647	0.00036	-1	170010	#N/A
tr|E2QUV3|E2QUV3_CANLF	Alpha 2-HS glycoprotein OS=Canis lupus familiaris OX=9615 GN=AHSG PE=4 SV=2	ELDC[+57]DDPETEQAALVAVDYINNHVLR	ELDCDDPETEQAALVAVDYINNHVLR	3	0.0447%+/-0.0063%	1	y9	75.34	0.141	75.35	0.0012	0.9617	HG114	154632	0.000444	-1.3	204540	#N/A	75.35	0.0012	0.9402	HG114_2	133474	0.000506	-0.5	182820	#N/A	75.35	0.0019	0.9485	HG114_3	132946	0.000477	-2.3	184720	#N/A	75.32	0.0019	0.9453	HG114_4	115647	0.00036	-1	170010	#N/A
tr|E2QUV3|E2QUV3_CANLF	Alpha 2-HS glycoprotein OS=Canis lupus familiaris OX=9615 GN=AHSG PE=4 SV=2	ELDC[+57]DDPETEQAALVAVDYINNHVLR	ELDCDDPETEQAALVAVDYINNHVLR	4	0.0168%+/-0.0023%	1	y10	75.34	0.134	75.35	0.0012	0.7616	HG114	53281	0.000153	-1.8	204540	#N/A	75.35	0.0012	0.7845	HG114_2	51291	0.000194	-1.2	182820	#N/A	75.35	0.0019	0.7646	HG114_3	49826	0.000179	-2.8	184720	#N/A	75.32	0.0019	0.7324	HG114_4	46937	0.000146	-2	170010	#N/A
tr|E2QUV3|E2QUV3_CANLF	Alpha 2-HS glycoprotein OS=Canis lupus familiaris OX=9615 GN=AHSG PE=4 SV=2	ELDC[+57]DDPETEQAALVAVDYINNHVLR	ELDCDDPETEQAALVAVDYINNHVLR	4	0.0168%+/-0.0023%	1	y9	75.34	0.134	75.35	0.0012	0.7616	HG114	53281	0.000153	-1.8	204540	#N/A	75.35	0.0012	0.7845	HG114_2	51291	0.000194	-1.2	182820	#N/A	75.35	0.0019	0.7646	HG114_3	49826	0.000179	-2.8	184720	#N/A	75.32	0.0019	0.7324	HG114_4	46937	0.000146	-2	170010	#N/A
tr|E2QUV3|E2QUV3_CANLF	Alpha 2-HS glycoprotein OS=Canis lupus familiaris OX=9615 GN=AHSG PE=4 SV=2	ELDC[+57]DDPETEQAALVAVDYINNHVLR	ELDCDDPETEQAALVAVDYINNHVLR	4	0.0168%+/-0.0023%	1	y6	75.34	0.134	75.35	0.0012	0.7616	HG114	53281	0.000153	-1.8	204540	#N/A	75.35	0.0012	0.7845	HG114_2	51291	0.000194	-1.2	182820	#N/A	75.35	0.0019	0.7646	HG114_3	49826	0.000179	-2.8	184720	#N/A	75.32	0.0019	0.7324	HG114_4	46937	0.000146	-2	170010	#N/A
tr|E2QUV3|E2QUV3_CANLF	Alpha 2-HS glycoprotein OS=Canis lupus familiaris OX=9615 GN=AHSG PE=4 SV=2	ELDC[+57]DDPETEQAALVAVDYINNHVL	ELDCDDPETEQAALVAVDYINNHVL	3	0.0185%+/-0.0034%	1	y10	75.35	0.182	75.35	0.0038	0.7006	HG114	58181	0.000167	0.1	57236	#N/A	75.35	0.0026	0.7328	HG114_2	60919	0.000231	1.2	60276	#N/A	75.35	0.0027	0.6793	HG114_3	52973	0.00019	0.3	53538	#N/A	75.35	0.0028	0.7321	HG114_4	49460	0.000154	2.8	51719	#N/A
tr|E2QUV3|E2QUV3_CANLF	Alpha 2-HS glycoprotein OS=Canis lupus familiaris OX=9615 GN=AHSG PE=4 SV=2	ELDC[+57]DDPETEQAALVAVDYINNHVL	ELDCDDPETEQAALVAVDYINNHVL	3	0.0185%+/-0.0034%	1	y8	75.35	0.182	75.35	0.0038	0.7006	HG114	58181	0.000167	0.1	57236	#N/A	75.35	0.0026	0.7328	HG114_2	60919	0.000231	1.2	60276	#N/A	75.35	0.0027	0.6793	HG114_3	52973	0.00019	0.3	53538	#N/A	75.35	0.0028	0.7321	HG114_4	49460	0.000154	2.8	51719	#N/A
tr|E2QUV3|E2QUV3_CANLF	Alpha 2-HS glycoprotein OS=Canis lupus familiaris OX=9615 GN=AHSG PE=4 SV=2	ELDC[+57]DDPETEQAALVAVDYINNHVL	ELDCDDPETEQAALVAVDYINNHVL	3	0.0185%+/-0.0034%	1	b8	75.35	0.182	75.35	0.0038	0.7006	HG114	58181	0.000167	0.1	57236	#N/A	75.35	0.0026	0.7328	HG114_2	60919	0.000231	1.2	60276	#N/A	75.35	0.0027	0.6793	HG114_3	52973	0.00019	0.3	53538	#N/A	75.35	0.0028	0.7321	HG114_4	49460	0.000154	2.8	51719	#N/A
tr|E2QUV3|E2QUV3_CANLF	Alpha 2-HS glycoprotein OS=Canis lupus familiaris OX=9615 GN=AHSG PE=4 SV=2	PETEQAALVAVDYINNHVLR	PETEQAALVAVDYINNHVLR	3	0.0104%+/-0.0026%	1	y11	75.34	0.248	75.34	0.0012	0.9508	HG114	32192	9.2e-05	-2.3	31669	#N/A	75.34	0.0007	0.954	HG114_2	36089	0.000137	0.5	35709	#N/A	75.34	0.0013	0.9397	HG114_3	30704	0.00011	-2.6	31032	#N/A	75.34	0.0012	0.9424	HG114_4	24639	7.7e-05	0.5	25764	#N/A
tr|E2QUV3|E2QUV3_CANLF	Alpha 2-HS glycoprotein OS=Canis lupus familiaris OX=9615 GN=AHSG PE=4 SV=2	PETEQAALVAVDYINNHVLR	PETEQAALVAVDYINNHVLR	3	0.0104%+/-0.0026%	1	y10	75.34	0.248	75.34	0.0012	0.9508	HG114	32192	9.2e-05	-2.3	31669	#N/A	75.34	0.0007	0.954	HG114_2	36089	0.000137	0.5	35709	#N/A	75.34	0.0013	0.9397	HG114_3	30704	0.00011	-2.6	31032	#N/A	75.34	0.0012	0.9424	HG114_4	24639	7.7e-05	0.5	25764	#N/A
tr|E2QUV3|E2QUV3_CANLF	Alpha 2-HS glycoprotein OS=Canis lupus familiaris OX=9615 GN=AHSG PE=4 SV=2	PETEQAALVAVDYINNHVLR	PETEQAALVAVDYINNHVLR	3	0.0104%+/-0.0026%	1	y9	75.34	0.248	75.34	0.0012	0.9508	HG114	32192	9.2e-05	-2.3	31669	#N/A	75.34	0.0007	0.954	HG114_2	36089	0.000137	0.5	35709	#N/A	75.34	0.0013	0.9397	HG114_3	30704	0.00011	-2.6	31032	#N/A	75.34	0.0012	0.9424	HG114_4	24639	7.7e-05	0.5	25764	#N/A
tr|E2QUV3|E2QUV3_CANLF	Alpha 2-HS glycoprotein OS=Canis lupus familiaris OX=9615 GN=AHSG PE=4 SV=2	GYKHTLNQIDK	GYKHTLNQIDK	3	0.0038%+/-0.0009%	1	y5	75.31	0.244	75.31	0.0018	0.8274	HG114	10917	3.1e-05	4	10740	#N/A	75.31	0.0053	0.7591	HG114_2	12894	4.9e-05	5.3	12758	#N/A	75.31	0.0018	0.8102	HG114_3	9618	3.5e-05	-1.6	9720.3	#N/A	#N/A	0.0179	0	HG114_4	#N/A	#N/A	#N/A	#N/A	#N/A
tr|E2QUV3|E2QUV3_CANLF	Alpha 2-HS glycoprotein OS=Canis lupus familiaris OX=9615 GN=AHSG PE=4 SV=2	GYKHTLNQIDK	GYKHTLNQIDK	3	0.0038%+/-0.0009%	1	b4	75.31	0.244	75.31	0.0018	0.8274	HG114	10917	3.1e-05	4	10740	#N/A	75.31	0.0053	0.7591	HG114_2	12894	4.9e-05	5.3	12758	#N/A	75.31	0.0018	0.8102	HG114_3	9618	3.5e-05	-1.6	9720.3	#N/A	#N/A	0.0179	0	HG114_4	#N/A	#N/A	#N/A	#N/A	#N/A
tr|E2QUV3|E2QUV3_CANLF	Alpha 2-HS glycoprotein OS=Canis lupus familiaris OX=9615 GN=AHSG PE=4 SV=2	GYKHTLNQIDK	GYKHTLNQIDK	3	0.0038%+/-0.0009%	2	b10	75.31	0.244	75.31	0.0018	0.8274	HG114	10917	3.1e-05	4	10740	#N/A	75.31	0.0053	0.7591	HG114_2	12894	4.9e-05	5.3	12758	#N/A	75.31	0.0018	0.8102	HG114_3	9618	3.5e-05	-1.6	9720.3	#N/A	#N/A	0.0179	0	HG114_4	#N/A	#N/A	#N/A	#N/A	#N/A
tr|E2QUV3|E2QUV3_CANLF	Alpha 2-HS glycoprotein OS=Canis lupus familiaris OX=9615 GN=AHSG PE=4 SV=2	HTLNQIDK	HTLNQIDK	2	1.3133%+/-0.1752%	1	y7	13.74	0.133	13.67	0.0005	0.9291	HG114	3777917	0.010837	-1.1	3716600	#N/A	14.13	0.0005	0.9333	HG114_2	3884922	0.014722	2.8	3843900	#N/A	13.67	0.0005	0.9323	HG114_3	3968005	0.014247	2.7	4010300	#N/A	13.51	0.0005	0.9355	HG114_4	4086601	0.012724	3.6	4273200	#N/A
tr|E2QUV3|E2QUV3_CANLF	Alpha 2-HS glycoprotein OS=Canis lupus familiaris OX=9615 GN=AHSG PE=4 SV=2	HTLNQIDK	HTLNQIDK	2	1.3133%+/-0.1752%	1	y6	13.74	0.133	13.67	0.0005	0.9291	HG114	3777917	0.010837	-1.1	3716600	#N/A	14.13	0.0005	0.9333	HG114_2	3884922	0.014722	2.8	3843900	#N/A	13.67	0.0005	0.9323	HG114_3	3968005	0.014247	2.7	4010300	#N/A	13.51	0.0005	0.9355	HG114_4	4086601	0.012724	3.6	4273200	#N/A
tr|E2QUV3|E2QUV3_CANLF	Alpha 2-HS glycoprotein OS=Canis lupus familiaris OX=9615 GN=AHSG PE=4 SV=2	HTLNQIDK	HTLNQIDK	2	1.3133%+/-0.1752%	1	b2	13.74	0.133	13.67	0.0005	0.9291	HG114	3777917	0.010837	-1.1	3716600	#N/A	14.13	0.0005	0.9333	HG114_2	3884922	0.014722	2.8	3843900	#N/A	13.67	0.0005	0.9323	HG114_3	3968005	0.014247	2.7	4010300	#N/A	13.51	0.0005	0.9355	HG114_4	4086601	0.012724	3.6	4273200	#N/A
tr|E2QUV3|E2QUV3_CANLF	Alpha 2-HS glycoprotein OS=Canis lupus familiaris OX=9615 GN=AHSG PE=4 SV=2	RPMGEVFELEIDTLETTC[+57]HVLD	RPMGEVFELEIDTLETTCHVLD	3	0.0102%+/-0.0015%	1	y10	75.31	0.144	75.3	0.0031	0.6958	HG114	33424	9.6e-05	2.8	32881	#N/A	75.3	0.0031	0.7414	HG114_2	32049	0.000121	5.3	31711	#N/A	75.35	0.0033	0.727	HG114_3	29077	0.000104	3.9	29387	#N/A	75.3	0.0037	0.7565	HG114_4	27932	8.7e-05	0.9	29208	#N/A
tr|E2QUV3|E2QUV3_CANLF	Alpha 2-HS glycoprotein OS=Canis lupus familiaris OX=9615 GN=AHSG PE=4 SV=2	RPMGEVFELEIDTLETTC[+57]HVLD	RPMGEVFELEIDTLETTCHVLD	3	0.0102%+/-0.0015%	1	b8	75.31	0.144	75.3	0.0031	0.6958	HG114	33424	9.6e-05	2.8	32881	#N/A	75.3	0.0031	0.7414	HG114_2	32049	0.000121	5.3	31711	#N/A	75.35	0.0033	0.727	HG114_3	29077	0.000104	3.9	29387	#N/A	75.3	0.0037	0.7565	HG114_4	27932	8.7e-05	0.9	29208	#N/A
tr|E2QUV3|E2QUV3_CANLF	Alpha 2-HS glycoprotein OS=Canis lupus familiaris OX=9615 GN=AHSG PE=4 SV=2	RPMGEVFELEIDTLETTC[+57]HVLD	RPMGEVFELEIDTLETTCHVLD	3	0.0102%+/-0.0015%	1	b9	75.31	0.144	75.3	0.0031	0.6958	HG114	33424	9.6e-05	2.8	32881	#N/A	75.3	0.0031	0.7414	HG114_2	32049	0.000121	5.3	31711	#N/A	75.35	0.0033	0.727	HG114_3	29077	0.000104	3.9	29387	#N/A	75.3	0.0037	0.7565	HG114_4	27932	8.7e-05	0.9	29208	#N/A
tr|E2QUV3|E2QUV3_CANLF	Alpha 2-HS glycoprotein OS=Canis lupus familiaris OX=9615 GN=AHSG PE=4 SV=2	MQHAVEGDC[+57]DFR	MQHAVEGDCDFR	3	0.0105%+/-0.0013%	1	y6	23.87	0.12	23.93	0.0006	0.9534	HG114	33123	9.5e-05	0.1	32585	#N/A	24.14	0.0006	0.9743	HG114_2	32253	0.000122	-1	31913	#N/A	23.83	0.0007	0.9318	HG114_3	30208	0.000108	0.9	30530	#N/A	23.57	0.0008	0.9784	HG114_4	30905	9.6e-05	1.3	32317	#N/A
tr|E2QUV3|E2QUV3_CANLF	Alpha 2-HS glycoprotein OS=Canis lupus familiaris OX=9615 GN=AHSG PE=4 SV=2	MQHAVEGDC[+57]DFR	MQHAVEGDCDFR	3	0.0105%+/-0.0013%	1	y4	23.87	0.12	23.93	0.0006	0.9534	HG114	33123	9.5e-05	0.1	32585	#N/A	24.14	0.0006	0.9743	HG114_2	32253	0.000122	-1	31913	#N/A	23.83	0.0007	0.9318	HG114_3	30208	0.000108	0.9	30530	#N/A	23.57	0.0008	0.9784	HG114_4	30905	9.6e-05	1.3	32317	#N/A
tr|E2QUV3|E2QUV3_CANLF	Alpha 2-HS glycoprotein OS=Canis lupus familiaris OX=9615 GN=AHSG PE=4 SV=2	MQHAVEGDC[+57]DFR	MQHAVEGDCDFR	3	0.0105%+/-0.0013%	1	y2	23.87	0.12	23.93	0.0006	0.9534	HG114	33123	9.5e-05	0.1	32585	#N/A	24.14	0.0006	0.9743	HG114_2	32253	0.000122	-1	31913	#N/A	23.83	0.0007	0.9318	HG114_3	30208	0.000108	0.9	30530	#N/A	23.57	0.0008	0.9784	HG114_4	30905	9.6e-05	1.3	32317	#N/A
tr|E2QUV3|E2QUV3_CANLF	Alpha 2-HS glycoprotein OS=Canis lupus familiaris OX=9615 GN=AHSG PE=4 SV=2	HAVEGDC[+57]DFR	HAVEGDCDFR	2	0.014%+/-0.0014%	1	y9	17.84	0.1	17.79	0.0006	0.966	HG114	45130	0.000129	-1.3	44398	#N/A	18.2	0.0006	0.9623	HG114_2	38706	0.000147	1.7	38297	#N/A	17.79	0.0006	0.9545	HG114_3	43504	0.000156	1.9	43968	#N/A	17.58	0.0006	0.9604	HG114_4	40814	0.000127	1.4	42678	#N/A
tr|E2QUV3|E2QUV3_CANLF	Alpha 2-HS glycoprotein OS=Canis lupus familiaris OX=9615 GN=AHSG PE=4 SV=2	HAVEGDC[+57]DFR	HAVEGDCDFR	2	0.014%+/-0.0014%	1	y8	17.84	0.1	17.79	0.0006	0.966	HG114	45130	0.000129	-1.3	44398	#N/A	18.2	0.0006	0.9623	HG114_2	38706	0.000147	1.7	38297	#N/A	17.79	0.0006	0.9545	HG114_3	43504	0.000156	1.9	43968	#N/A	17.58	0.0006	0.9604	HG114_4	40814	0.000127	1.4	42678	#N/A
tr|E2QUV3|E2QUV3_CANLF	Alpha 2-HS glycoprotein OS=Canis lupus familiaris OX=9615 GN=AHSG PE=4 SV=2	HAVEGDC[+57]DFR	HAVEGDCDFR	2	0.014%+/-0.0014%	1	b2	17.84	0.1	17.79	0.0006	0.966	HG114	45130	0.000129	-1.3	44398	#N/A	18.2	0.0006	0.9623	HG114_2	38706	0.000147	1.7	38297	#N/A	17.79	0.0006	0.9545	HG114_3	43504	0.000156	1.9	43968	#N/A	17.58	0.0006	0.9604	HG114_4	40814	0.000127	1.4	42678	#N/A
tr|E2QUV3|E2QUV3_CANLF	Alpha 2-HS glycoprotein OS=Canis lupus familiaris OX=9615 GN=AHSG PE=4 SV=2	AVEGDC[+57]DFR	AVEGDCDFR	2	0.1308%+/-0.0132%	1	y7	22.19	0.101	22.19	0.0005	0.9311	HG114	410520	0.001178	-1.4	403850	#N/A	22.5	0.0005	0.9324	HG114_2	382996	0.001451	1	378960	#N/A	22.14	0.0005	0.9149	HG114_3	386460	0.001388	1.2	390580	#N/A	21.94	0.0005	0.9239	HG114_4	390209	0.001215	1.9	408030	#N/A
tr|E2QUV3|E2QUV3_CANLF	Alpha 2-HS glycoprotein OS=Canis lupus familiaris OX=9615 GN=AHSG PE=4 SV=2	AVEGDC[+57]DFR	AVEGDCDFR	2	0.1308%+/-0.0132%	1	y6	22.19	0.101	22.19	0.0005	0.9311	HG114	410520	0.001178	-1.4	403850	#N/A	22.5	0.0005	0.9324	HG114_2	382996	0.001451	1	378960	#N/A	22.14	0.0005	0.9149	HG114_3	386460	0.001388	1.2	390580	#N/A	21.94	0.0005	0.9239	HG114_4	390209	0.001215	1.9	408030	#N/A
tr|E2QUV3|E2QUV3_CANLF	Alpha 2-HS glycoprotein OS=Canis lupus familiaris OX=9615 GN=AHSG PE=4 SV=2	AVEGDC[+57]DFR	AVEGDCDFR	2	0.1308%+/-0.0132%	1	b2	22.19	0.101	22.19	0.0005	0.9311	HG114	410520	0.001178	-1.4	403850	#N/A	22.5	0.0005	0.9324	HG114_2	382996	0.001451	1	378960	#N/A	22.14	0.0005	0.9149	HG114_3	386460	0.001388	1.2	390580	#N/A	21.94	0.0005	0.9239	HG114_4	390209	0.001215	1.9	408030	#N/A
tr|E2QUV3|E2QUV3_CANLF	Alpha 2-HS glycoprotein OS=Canis lupus familiaris OX=9615 GN=AHSG PE=4 SV=2	LLKQDGQFTVLFAK	LLKQDGQFTVLFAK	2	0.0302%+/-0.0031%	1	y11	75.35	0.102	75.35	0.0012	0.695	HG114	97824	0.000281	-3.6	110550	#N/A	75.35	0.0011	0.6992	HG114_2	88570	0.000336	-2.5	100890	#N/A	75.35	0.0014	0.7294	HG114_3	89139	0.00032	-1.3	103910	#N/A	75.33	0.0014	0.7349	HG114_4	87084	0.000271	-2.1	103650	#N/A
tr|E2QUV3|E2QUV3_CANLF	Alpha 2-HS glycoprotein OS=Canis lupus familiaris OX=9615 GN=AHSG PE=4 SV=2	LLKQDGQFTVLFAK	LLKQDGQFTVLFAK	2	0.0302%+/-0.0031%	1	y10	75.35	0.102	75.35	0.0012	0.695	HG114	97824	0.000281	-3.6	110550	#N/A	75.35	0.0011	0.6992	HG114_2	88570	0.000336	-2.5	100890	#N/A	75.35	0.0014	0.7294	HG114_3	89139	0.00032	-1.3	103910	#N/A	75.33	0.0014	0.7349	HG114_4	87084	0.000271	-2.1	103650	#N/A
tr|E2QUV3|E2QUV3_CANLF	Alpha 2-HS glycoprotein OS=Canis lupus familiaris OX=9615 GN=AHSG PE=4 SV=2	LLKQDGQFTVLFAK	LLKQDGQFTVLFAK	2	0.0302%+/-0.0031%	2	y12	75.35	0.102	75.35	0.0012	0.695	HG114	97824	0.000281	-3.6	110550	#N/A	75.35	0.0011	0.6992	HG114_2	88570	0.000336	-2.5	100890	#N/A	75.35	0.0014	0.7294	HG114_3	89139	0.00032	-1.3	103910	#N/A	75.33	0.0014	0.7349	HG114_4	87084	0.000271	-2.1	103650	#N/A
tr|E2QUV3|E2QUV3_CANLF	Alpha 2-HS glycoprotein OS=Canis lupus familiaris OX=9615 GN=AHSG PE=4 SV=2	LLKQDGQFTVLFAK	LLKQDGQFTVLFAK	3	0.0045%+/-0.0006%	1	y7	75.35	0.14	75.35	0.0012	0.839	HG114	14555	4.2e-05	-7.9	110550	#N/A	75.35	0.0011	0.889	HG114_2	13396	5.1e-05	-6.1	100890	#N/A	75.35	0.0014	0.8814	HG114_3	13677	4.9e-05	-5.8	103910	#N/A	75.33	0.0014	0.8597	HG114_4	12035	3.7e-05	-5.8	103650	#N/A
tr|E2QUV3|E2QUV3_CANLF	Alpha 2-HS glycoprotein OS=Canis lupus familiaris OX=9615 GN=AHSG PE=4 SV=2	LLKQDGQFTVLFAK	LLKQDGQFTVLFAK	3	0.0045%+/-0.0006%	1	y6	75.35	0.14	75.35	0.0012	0.839	HG114	14555	4.2e-05	-7.9	110550	#N/A	75.35	0.0011	0.889	HG114_2	13396	5.1e-05	-6.1	100890	#N/A	75.35	0.0014	0.8814	HG114_3	13677	4.9e-05	-5.8	103910	#N/A	75.33	0.0014	0.8597	HG114_4	12035	3.7e-05	-5.8	103650	#N/A
tr|E2QUV3|E2QUV3_CANLF	Alpha 2-HS glycoprotein OS=Canis lupus familiaris OX=9615 GN=AHSG PE=4 SV=2	LLKQDGQFTVLFAK	LLKQDGQFTVLFAK	3	0.0045%+/-0.0006%	2	y12	75.35	0.14	75.35	0.0012	0.839	HG114	14555	4.2e-05	-7.9	110550	#N/A	75.35	0.0011	0.889	HG114_2	13396	5.1e-05	-6.1	100890	#N/A	75.35	0.0014	0.8814	HG114_3	13677	4.9e-05	-5.8	103910	#N/A	75.33	0.0014	0.8597	HG114_4	12035	3.7e-05	-5.8	103650	#N/A
tr|E2QUV3|E2QUV3_CANLF	Alpha 2-HS glycoprotein OS=Canis lupus familiaris OX=9615 GN=AHSG PE=4 SV=2	QDGQFTVLFAK	QDGQFTVLFAK	2	0.4293%+/-0.055%	1	y7	70.06	0.128	70.09	0.0005	0.9694	HG114	1313026	0.003766	-1	1291700	#N/A	70.25	0.0006	0.9618	HG114_2	1274232	0.004829	1.2	1260800	#N/A	70.25	0.0006	0.9614	HG114_3	1309709	0.004703	1.5	1323700	#N/A	69.63	0.0006	0.9526	HG114_4	1244724	0.003876	1.5	1301600	#N/A
tr|E2QUV3|E2QUV3_CANLF	Alpha 2-HS glycoprotein OS=Canis lupus familiaris OX=9615 GN=AHSG PE=4 SV=2	QDGQFTVLFAK	QDGQFTVLFAK	2	0.4293%+/-0.055%	1	y6	70.06	0.128	70.09	0.0005	0.9694	HG114	1313026	0.003766	-1	1291700	#N/A	70.25	0.0006	0.9618	HG114_2	1274232	0.004829	1.2	1260800	#N/A	70.25	0.0006	0.9614	HG114_3	1309709	0.004703	1.5	1323700	#N/A	69.63	0.0006	0.9526	HG114_4	1244724	0.003876	1.5	1301600	#N/A
tr|E2QUV3|E2QUV3_CANLF	Alpha 2-HS glycoprotein OS=Canis lupus familiaris OX=9615 GN=AHSG PE=4 SV=2	QDGQFTVLFAK	QDGQFTVLFAK	2	0.4293%+/-0.055%	1	y4	70.06	0.128	70.09	0.0005	0.9694	HG114	1313026	0.003766	-1	1291700	#N/A	70.25	0.0006	0.9618	HG114_2	1274232	0.004829	1.2	1260800	#N/A	70.25	0.0006	0.9614	HG114_3	1309709	0.004703	1.5	1323700	#N/A	69.63	0.0006	0.9526	HG114_4	1244724	0.003876	1.5	1301600	#N/A
tr|E2QUV3|E2QUV3_CANLF	Alpha 2-HS glycoprotein OS=Canis lupus familiaris OX=9615 GN=AHSG PE=4 SV=2	C[+57]DSSPDSAEDVRK	CDSSPDSAEDVRK	2	0.0051%+/-0.0008%	1	y9	12.27	0.159	12.22	0.0006	0.9182	HG114	14108	4e-05	-1.6	120850	#N/A	12.63	0.0006	0.9362	HG114_2	13191	5e-05	-0.7	114880	#N/A	12.22	0.0006	0.8935	HG114_3	16738	6e-05	-0.3	131010	#N/A	12.02	0.0006	0.916	HG114_4	16706	5.2e-05	2.5	133500	#N/A
tr|E2QUV3|E2QUV3_CANLF	Alpha 2-HS glycoprotein OS=Canis lupus familiaris OX=9615 GN=AHSG PE=4 SV=2	C[+57]DSSPDSAEDVRK	CDSSPDSAEDVRK	2	0.0051%+/-0.0008%	1	y7	12.27	0.159	12.22	0.0006	0.9182	HG114	14108	4e-05	-1.6	120850	#N/A	12.63	0.0006	0.9362	HG114_2	13191	5e-05	-0.7	114880	#N/A	12.22	0.0006	0.8935	HG114_3	16738	6e-05	-0.3	131010	#N/A	12.02	0.0006	0.916	HG114_4	16706	5.2e-05	2.5	133500	#N/A
tr|E2QUV3|E2QUV3_CANLF	Alpha 2-HS glycoprotein OS=Canis lupus familiaris OX=9615 GN=AHSG PE=4 SV=2	C[+57]DSSPDSAEDVRK	CDSSPDSAEDVRK	2	0.0051%+/-0.0008%	1	y3	12.27	0.159	12.22	0.0006	0.9182	HG114	14108	4e-05	-1.6	120850	#N/A	12.63	0.0006	0.9362	HG114_2	13191	5e-05	-0.7	114880	#N/A	12.22	0.0006	0.8935	HG114_3	16738	6e-05	-0.3	131010	#N/A	12.02	0.0006	0.916	HG114_4	16706	5.2e-05	2.5	133500	#N/A
tr|E2QUV3|E2QUV3_CANLF	Alpha 2-HS glycoprotein OS=Canis lupus familiaris OX=9615 GN=AHSG PE=4 SV=2	C[+57]DSSPDSAEDVRK	CDSSPDSAEDVRK	3	0.0363%+/-0.0043%	1	y5	12.27	0.117	12.22	0.0006	0.9825	HG114	108739	0.000312	-0.5	120850	#N/A	12.63	0.0006	0.9749	HG114_2	102916	0.00039	1.7	114880	#N/A	12.22	0.0006	0.9759	HG114_3	112894	0.000405	0.7	131010	#N/A	12.02	0.0006	0.9735	HG114_4	110964	0.000345	2.1	133500	#N/A
tr|E2QUV3|E2QUV3_CANLF	Alpha 2-HS glycoprotein OS=Canis lupus familiaris OX=9615 GN=AHSG PE=4 SV=2	C[+57]DSSPDSAEDVRK	CDSSPDSAEDVRK	3	0.0363%+/-0.0043%	1	y4	12.27	0.117	12.22	0.0006	0.9825	HG114	108739	0.000312	-0.5	120850	#N/A	12.63	0.0006	0.9749	HG114_2	102916	0.00039	1.7	114880	#N/A	12.22	0.0006	0.9759	HG114_3	112894	0.000405	0.7	131010	#N/A	12.02	0.0006	0.9735	HG114_4	110964	0.000345	2.1	133500	#N/A
tr|E2QUV3|E2QUV3_CANLF	Alpha 2-HS glycoprotein OS=Canis lupus familiaris OX=9615 GN=AHSG PE=4 SV=2	C[+57]DSSPDSAEDVRK	CDSSPDSAEDVRK	3	0.0363%+/-0.0043%	2	y9	12.27	0.117	12.22	0.0006	0.9825	HG114	108739	0.000312	-0.5	120850	#N/A	12.63	0.0006	0.9749	HG114_2	102916	0.00039	1.7	114880	#N/A	12.22	0.0006	0.9759	HG114_3	112894	0.000405	0.7	131010	#N/A	12.02	0.0006	0.9735	HG114_4	110964	0.000345	2.1	133500	#N/A
tr|E2QUV3|E2QUV3_CANLF	Alpha 2-HS glycoprotein OS=Canis lupus familiaris OX=9615 GN=AHSG PE=4 SV=2	C[+57]DSSPDSAEDVR	CDSSPDSAEDVR	2	0.0492%+/-0.0045%	1	y10	15.89	0.092	15.84	0.0006	0.9617	HG114	151536	0.000435	-2	149080	#N/A	16.25	0.0006	0.9462	HG114_2	140241	0.000531	1.6	138760	#N/A	15.84	0.0006	0.9501	HG114_3	146239	0.000525	0.6	147800	#N/A	15.64	0.0006	0.9449	HG114_4	153335	0.000477	1.8	160340	#N/A
tr|E2QUV3|E2QUV3_CANLF	Alpha 2-HS glycoprotein OS=Canis lupus familiaris OX=9615 GN=AHSG PE=4 SV=2	C[+57]DSSPDSAEDVR	CDSSPDSAEDVR	2	0.0492%+/-0.0045%	1	y8	15.89	0.092	15.84	0.0006	0.9617	HG114	151536	0.000435	-2	149080	#N/A	16.25	0.0006	0.9462	HG114_2	140241	0.000531	1.6	138760	#N/A	15.84	0.0006	0.9501	HG114_3	146239	0.000525	0.6	147800	#N/A	15.64	0.0006	0.9449	HG114_4	153335	0.000477	1.8	160340	#N/A
tr|E2QUV3|E2QUV3_CANLF	Alpha 2-HS glycoprotein OS=Canis lupus familiaris OX=9615 GN=AHSG PE=4 SV=2	C[+57]DSSPDSAEDVR	CDSSPDSAEDVR	2	0.0492%+/-0.0045%	1	b2	15.89	0.092	15.84	0.0006	0.9617	HG114	151536	0.000435	-2	149080	#N/A	16.25	0.0006	0.9462	HG114_2	140241	0.000531	1.6	138760	#N/A	15.84	0.0006	0.9501	HG114_3	146239	0.000525	0.6	147800	#N/A	15.64	0.0006	0.9449	HG114_4	153335	0.000477	1.8	160340	#N/A
tr|E2QUV3|E2QUV3_CANLF	Alpha 2-HS glycoprotein OS=Canis lupus familiaris OX=9615 GN=AHSG PE=4 SV=2	VVHAVDAALTAF	VVHAVDAALTAF	2	0.0152%+/-0.0149%	1	b7	74.65	0.977	75.28	0.0021	0.942	HG114	23730	6.8e-05	-3.7	23345	#N/A	75.28	0.0023	0.9385	HG114_2	25085	9.5e-05	-3	24821	#N/A	75.28	0.0023	0.9527	HG114_3	19813	7.1e-05	-4	20024	#N/A	72.76	0.0042	0.889	HG114_4	120201	0.000374	-0.4	125690	#N/A
tr|E2QUV3|E2QUV3_CANLF	Alpha 2-HS glycoprotein OS=Canis lupus familiaris OX=9615 GN=AHSG PE=4 SV=2	VVHAVDAALTAF	VVHAVDAALTAF	2	0.0152%+/-0.0149%	1	b8	74.65	0.977	75.28	0.0021	0.942	HG114	23730	6.8e-05	-3.7	23345	#N/A	75.28	0.0023	0.9385	HG114_2	25085	9.5e-05	-3	24821	#N/A	75.28	0.0023	0.9527	HG114_3	19813	7.1e-05	-4	20024	#N/A	72.76	0.0042	0.889	HG114_4	120201	0.000374	-0.4	125690	#N/A
tr|E2QUV3|E2QUV3_CANLF	Alpha 2-HS glycoprotein OS=Canis lupus familiaris OX=9615 GN=AHSG PE=4 SV=2	VVHAVDAALTAF	VVHAVDAALTAF	2	0.0152%+/-0.0149%	1	b9	74.65	0.977	75.28	0.0021	0.942	HG114	23730	6.8e-05	-3.7	23345	#N/A	75.28	0.0023	0.9385	HG114_2	25085	9.5e-05	-3	24821	#N/A	75.28	0.0023	0.9527	HG114_3	19813	7.1e-05	-4	20024	#N/A	72.76	0.0042	0.889	HG114_4	120201	0.000374	-0.4	125690	#N/A
tr|E2QUV3|E2QUV3_CANLF	Alpha 2-HS glycoprotein OS=Canis lupus familiaris OX=9615 GN=AHSG PE=4 SV=2	VVHAVDAAL	VVHAVDAAL	2	0.0139%+/-0.0017%	1	y1	36.82	0.119	36.86	0.0009	0.9467	HG114	41294	0.000118	-2	40624	#N/A	37.02	0.0009	0.9293	HG114_2	41840	0.000159	1	41398	#N/A	36.76	0.001	0.9529	HG114_3	39660	0.000142	0.5	40082	#N/A	36.66	0.001	0.9501	HG114_4	43906	0.000137	2	45911	#N/A
tr|E2QUV3|E2QUV3_CANLF	Alpha 2-HS glycoprotein OS=Canis lupus familiaris OX=9615 GN=AHSG PE=4 SV=2	VVHAVDAAL	VVHAVDAAL	2	0.0139%+/-0.0017%	1	b7	36.82	0.119	36.86	0.0009	0.9467	HG114	41294	0.000118	-2	40624	#N/A	37.02	0.0009	0.9293	HG114_2	41840	0.000159	1	41398	#N/A	36.76	0.001	0.9529	HG114_3	39660	0.000142	0.5	40082	#N/A	36.66	0.001	0.9501	HG114_4	43906	0.000137	2	45911	#N/A
tr|E2QUV3|E2QUV3_CANLF	Alpha 2-HS glycoprotein OS=Canis lupus familiaris OX=9615 GN=AHSG PE=4 SV=2	VVHAVDAAL	VVHAVDAAL	2	0.0139%+/-0.0017%	1	b8	36.82	0.119	36.86	0.0009	0.9467	HG114	41294	0.000118	-2	40624	#N/A	37.02	0.0009	0.9293	HG114_2	41840	0.000159	1	41398	#N/A	36.76	0.001	0.9529	HG114_3	39660	0.000142	0.5	40082	#N/A	36.66	0.001	0.9501	HG114_4	43906	0.000137	2	45911	#N/A
tr|E2QUV3|E2QUV3_CANLF	Alpha 2-HS glycoprotein OS=Canis lupus familiaris OX=9615 GN=AHSG PE=4 SV=2	AQLTPLPPSTYVEFAVAATDC[+57]VAAEVTD	AQLTPLPPSTYVEFAVAATDCVAAEVTD	3	0.0182%+/-0.0046%	1	y2	75.35	0.254	75.35	0.0011	0.9477	HG114	48635	0.00014	-0.9	47845	#N/A	75.35	0.001	0.9353	HG114_2	63217	0.00024	-2.2	62550	#N/A	75.35	0.0014	0.965	HG114_3	55399	0.000199	-1.7	55990	#N/A	75.35	0.0013	0.945	HG114_4	48190	0.00015	-2.1	50391	#N/A
tr|E2QUV3|E2QUV3_CANLF	Alpha 2-HS glycoprotein OS=Canis lupus familiaris OX=9615 GN=AHSG PE=4 SV=2	AQLTPLPPSTYVEFAVAATDC[+57]VAAEVTD	AQLTPLPPSTYVEFAVAATDCVAAEVTD	3	0.0182%+/-0.0046%	1	b4	75.35	0.254	75.35	0.0011	0.9477	HG114	48635	0.00014	-0.9	47845	#N/A	75.35	0.001	0.9353	HG114_2	63217	0.00024	-2.2	62550	#N/A	75.35	0.0014	0.965	HG114_3	55399	0.000199	-1.7	55990	#N/A	75.35	0.0013	0.945	HG114_4	48190	0.00015	-2.1	50391	#N/A
tr|E2QUV3|E2QUV3_CANLF	Alpha 2-HS glycoprotein OS=Canis lupus familiaris OX=9615 GN=AHSG PE=4 SV=2	AQLTPLPPSTYVEFAVAATDC[+57]VAAEVTD	AQLTPLPPSTYVEFAVAATDCVAAEVTD	3	0.0182%+/-0.0046%	1	b6	75.35	0.254	75.35	0.0011	0.9477	HG114	48635	0.00014	-0.9	47845	#N/A	75.35	0.001	0.9353	HG114_2	63217	0.00024	-2.2	62550	#N/A	75.35	0.0014	0.965	HG114_3	55399	0.000199	-1.7	55990	#N/A	75.35	0.0013	0.945	HG114_4	48190	0.00015	-2.1	50391	#N/A
tr|E2QUV3|E2QUV3_CANLF	Alpha 2-HS glycoprotein OS=Canis lupus familiaris OX=9615 GN=AHSG PE=4 SV=2	AVAATDC[+57]VAAEVTDPAK	AVAATDCVAAEVTDPAK	2	0.0058%+/-0.0016%	1	y10	75.35	0.271	75.35	0.0028	0.8869	HG114	17666	5.1e-05	-2.6	17379	#N/A	75.35	0.0024	0.9324	HG114_2	21429	8.1e-05	-0.8	21203	#N/A	75.35	0.0042	0.8916	HG114_3	15337	5.5e-05	-6.1	15500	#N/A	75.35	0.0041	0.8957	HG114_4	14746	4.6e-05	-0.4	15420	#N/A
tr|E2QUV3|E2QUV3_CANLF	Alpha 2-HS glycoprotein OS=Canis lupus familiaris OX=9615 GN=AHSG PE=4 SV=2	AVAATDC[+57]VAAEVTDPAK	AVAATDCVAAEVTDPAK	2	0.0058%+/-0.0016%	1	y9	75.35	0.271	75.35	0.0028	0.8869	HG114	17666	5.1e-05	-2.6	17379	#N/A	75.35	0.0024	0.9324	HG114_2	21429	8.1e-05	-0.8	21203	#N/A	75.35	0.0042	0.8916	HG114_3	15337	5.5e-05	-6.1	15500	#N/A	75.35	0.0041	0.8957	HG114_4	14746	4.6e-05	-0.4	15420	#N/A
tr|E2QUV3|E2QUV3_CANLF	Alpha 2-HS glycoprotein OS=Canis lupus familiaris OX=9615 GN=AHSG PE=4 SV=2	AVAATDC[+57]VAAEVTDPAK	AVAATDCVAAEVTDPAK	2	0.0058%+/-0.0016%	1	y3	75.35	0.271	75.35	0.0028	0.8869	HG114	17666	5.1e-05	-2.6	17379	#N/A	75.35	0.0024	0.9324	HG114_2	21429	8.1e-05	-0.8	21203	#N/A	75.35	0.0042	0.8916	HG114_3	15337	5.5e-05	-6.1	15500	#N/A	75.35	0.0041	0.8957	HG114_4	14746	4.6e-05	-0.4	15420	#N/A
tr|E2QUV3|E2QUV3_CANLF	Alpha 2-HS glycoprotein OS=Canis lupus familiaris OX=9615 GN=AHSG PE=4 SV=2	C[+57]NLLAEK	CNLLAEK	2	1.2296%+/-0.0881%	1	y5	27.16	0.072	27.16	0.0005	0.9511	HG114	3983330	0.011426	-2.2	3918700	#N/A	27.47	0.0005	0.9582	HG114_2	3477888	0.01318	3.1	3441200	#N/A	27.11	0.0005	0.9539	HG114_3	3598169	0.012919	3.5	3636500	#N/A	26.9	0.0005	0.9602	HG114_4	3745117	0.011661	3.6	3916200	#N/A
tr|E2QUV3|E2QUV3_CANLF	Alpha 2-HS glycoprotein OS=Canis lupus familiaris OX=9615 GN=AHSG PE=4 SV=2	C[+57]NLLAEK	CNLLAEK	2	1.2296%+/-0.0881%	1	y3	27.16	0.072	27.16	0.0005	0.9511	HG114	3983330	0.011426	-2.2	3918700	#N/A	27.47	0.0005	0.9582	HG114_2	3477888	0.01318	3.1	3441200	#N/A	27.11	0.0005	0.9539	HG114_3	3598169	0.012919	3.5	3636500	#N/A	26.9	0.0005	0.9602	HG114_4	3745117	0.011661	3.6	3916200	#N/A
tr|E2QUV3|E2QUV3_CANLF	Alpha 2-HS glycoprotein OS=Canis lupus familiaris OX=9615 GN=AHSG PE=4 SV=2	C[+57]NLLAEK	CNLLAEK	2	1.2296%+/-0.0881%	1	b3	27.16	0.072	27.16	0.0005	0.9511	HG114	3983330	0.011426	-2.2	3918700	#N/A	27.47	0.0005	0.9582	HG114_2	3477888	0.01318	3.1	3441200	#N/A	27.11	0.0005	0.9539	HG114_3	3598169	0.012919	3.5	3636500	#N/A	26.9	0.0005	0.9602	HG114_4	3745117	0.011661	3.6	3916200	#N/A
tr|E2QUV3|E2QUV3_CANLF	Alpha 2-HS glycoprotein OS=Canis lupus familiaris OX=9615 GN=AHSG PE=4 SV=2	QYGFC[+57]K	QYGFCK	2	1.7261%+/-0.1373%	1	y4	22.84	0.08	22.84	0.0005	0.9663	HG114	5613523	0.016102	-0.8	5522400	#N/A	23.15	0.0005	0.9664	HG114_2	5006847	0.018974	4.3	4954000	#N/A	22.79	0.0005	0.967	HG114_3	4948335	0.017767	5.8	5001100	#N/A	22.59	0.0005	0.9675	HG114_4	5202926	0.0162	5.7	5440500	#N/A
tr|E2QUV3|E2QUV3_CANLF	Alpha 2-HS glycoprotein OS=Canis lupus familiaris OX=9615 GN=AHSG PE=4 SV=2	QYGFC[+57]K	QYGFCK	2	1.7261%+/-0.1373%	1	y3	22.84	0.08	22.84	0.0005	0.9663	HG114	5613523	0.016102	-0.8	5522400	#N/A	23.15	0.0005	0.9664	HG114_2	5006847	0.018974	4.3	4954000	#N/A	22.79	0.0005	0.967	HG114_3	4948335	0.017767	5.8	5001100	#N/A	22.59	0.0005	0.9675	HG114_4	5202926	0.0162	5.7	5440500	#N/A
tr|E2QUV3|E2QUV3_CANLF	Alpha 2-HS glycoprotein OS=Canis lupus familiaris OX=9615 GN=AHSG PE=4 SV=2	QYGFC[+57]K	QYGFCK	2	1.7261%+/-0.1373%	1	y2	22.84	0.08	22.84	0.0005	0.9663	HG114	5613523	0.016102	-0.8	5522400	#N/A	23.15	0.0005	0.9664	HG114_2	5006847	0.018974	4.3	4954000	#N/A	22.79	0.0005	0.967	HG114_3	4948335	0.017767	5.8	5001100	#N/A	22.59	0.0005	0.9675	HG114_4	5202926	0.0162	5.7	5440500	#N/A
tr|E2QUV3|E2QUV3_CANLF	Alpha 2-HS glycoprotein OS=Canis lupus familiaris OX=9615 GN=AHSG PE=4 SV=2	ATLTEKVGGEDVAVT	ATLTEKVGGEDVAVT	2	0.0043%+/-0.0004%	1	b13	75.29	0.097	75.34	0.0037	0.7259	HG114	14850	4.3e-05	0.2	14609	#N/A	75.29	0.0021	0.8081	HG114_2	12501	4.7e-05	-3.9	12369	#N/A	75.24	0.0043	0.7117	HG114_3	12415	4.5e-05	-1.5	12548	#N/A	75.29	0.0027	0.7679	HG114_4	12028	3.7e-05	-0.2	12577	#N/A
tr|E2QUV3|E2QUV3_CANLF	Alpha 2-HS glycoprotein OS=Canis lupus familiaris OX=9615 GN=AHSG PE=4 SV=2	ATLTEKVGGEDVAVT	ATLTEKVGGEDVAVT	2	0.0043%+/-0.0004%	2	b12	75.29	0.097	75.34	0.0037	0.7259	HG114	14850	4.3e-05	0.2	14609	#N/A	75.29	0.0021	0.8081	HG114_2	12501	4.7e-05	-3.9	12369	#N/A	75.24	0.0043	0.7117	HG114_3	12415	4.5e-05	-1.5	12548	#N/A	75.29	0.0027	0.7679	HG114_4	12028	3.7e-05	-0.2	12577	#N/A
tr|E2QUV3|E2QUV3_CANLF	Alpha 2-HS glycoprotein OS=Canis lupus familiaris OX=9615 GN=AHSG PE=4 SV=2	ATLTEKVGGEDVAVT	ATLTEKVGGEDVAVT	2	0.0043%+/-0.0004%	2	b13	75.29	0.097	75.34	0.0037	0.7259	HG114	14850	4.3e-05	0.2	14609	#N/A	75.29	0.0021	0.8081	HG114_2	12501	4.7e-05	-3.9	12369	#N/A	75.24	0.0043	0.7117	HG114_3	12415	4.5e-05	-1.5	12548	#N/A	75.29	0.0027	0.7679	HG114_4	12028	3.7e-05	-0.2	12577	#N/A
tr|E2QUV3|E2QUV3_CANLF	Alpha 2-HS glycoprotein OS=Canis lupus familiaris OX=9615 GN=AHSG PE=4 SV=2	VGGEDVAVTC[+57]	VGGEDVAVTC	2	0.0067%+/-0.0008%	1	y2	27.86	0.122	27.94	0.0018	0.9322	HG114	19579	5.6e-05	0.1	19261	#N/A	28.14	0.0019	0.9395	HG114_2	19983	7.6e-05	3	19773	#N/A	27.78	0.0021	0.9678	HG114_3	18406	6.6e-05	2.9	18602	#N/A	27.58	0.0014	0.9329	HG114_4	22188	6.9e-05	0.9	23201	#N/A
tr|E2QUV3|E2QUV3_CANLF	Alpha 2-HS glycoprotein OS=Canis lupus familiaris OX=9615 GN=AHSG PE=4 SV=2	VGGEDVAVTC[+57]	VGGEDVAVTC	2	0.0067%+/-0.0008%	1	y1	27.86	0.122	27.94	0.0018	0.9322	HG114	19579	5.6e-05	0.1	19261	#N/A	28.14	0.0019	0.9395	HG114_2	19983	7.6e-05	3	19773	#N/A	27.78	0.0021	0.9678	HG114_3	18406	6.6e-05	2.9	18602	#N/A	27.58	0.0014	0.9329	HG114_4	22188	6.9e-05	0.9	23201	#N/A
tr|E2QUV3|E2QUV3_CANLF	Alpha 2-HS glycoprotein OS=Canis lupus familiaris OX=9615 GN=AHSG PE=4 SV=2	VGGEDVAVTC[+57]	VGGEDVAVTC	2	0.0067%+/-0.0008%	1	b8	27.86	0.122	27.94	0.0018	0.9322	HG114	19579	5.6e-05	0.1	19261	#N/A	28.14	0.0019	0.9395	HG114_2	19983	7.6e-05	3	19773	#N/A	27.78	0.0021	0.9678	HG114_3	18406	6.6e-05	2.9	18602	#N/A	27.58	0.0014	0.9329	HG114_4	22188	6.9e-05	0.9	23201	#N/A
tr|E2QUV3|E2QUV3_CANLF	Alpha 2-HS glycoprotein OS=Canis lupus familiaris OX=9615 GN=AHSG PE=4 SV=2	VGGEDVAVTC[+57]TVF	VGGEDVAVTCTVF	2	0.0243%+/-0.0035%	1	y1	59.88	0.146	59.88	0.0015	0.9674	HG114	71945	0.000206	-2.2	70777	#N/A	60.09	0.0013	0.9822	HG114_2	65349	0.000248	1.4	64659	#N/A	59.83	0.0019	0.9477	HG114_3	80556	0.000289	2	81415	#N/A	59.73	0.0014	0.9883	HG114_4	72933	0.000227	0.4	76264	#N/A
tr|E2QUV3|E2QUV3_CANLF	Alpha 2-HS glycoprotein OS=Canis lupus familiaris OX=9615 GN=AHSG PE=4 SV=2	VGGEDVAVTC[+57]TVF	VGGEDVAVTCTVF	2	0.0243%+/-0.0035%	1	b7	59.88	0.146	59.88	0.0015	0.9674	HG114	71945	0.000206	-2.2	70777	#N/A	60.09	0.0013	0.9822	HG114_2	65349	0.000248	1.4	64659	#N/A	59.83	0.0019	0.9477	HG114_3	80556	0.000289	2	81415	#N/A	59.73	0.0014	0.9883	HG114_4	72933	0.000227	0.4	76264	#N/A
tr|E2QUV3|E2QUV3_CANLF	Alpha 2-HS glycoprotein OS=Canis lupus familiaris OX=9615 GN=AHSG PE=4 SV=2	VGGEDVAVTC[+57]TVF	VGGEDVAVTCTVF	2	0.0243%+/-0.0035%	1	b8	59.88	0.146	59.88	0.0015	0.9674	HG114	71945	0.000206	-2.2	70777	#N/A	60.09	0.0013	0.9822	HG114_2	65349	0.000248	1.4	64659	#N/A	59.83	0.0019	0.9477	HG114_3	80556	0.000289	2	81415	#N/A	59.73	0.0014	0.9883	HG114_4	72933	0.000227	0.4	76264	#N/A
tr|E2QUV3|E2QUV3_CANLF	Alpha 2-HS glycoprotein OS=Canis lupus familiaris OX=9615 GN=AHSG PE=4 SV=2	LVVGPVVVAIPEAPLPEHR	LVVGPVVVAIPEAPLPEHR	3	0.031%+/-0.0041%	1	y9	75.24	0.131	75.23	0.0012	0.9388	HG114	92546	0.000265	-2.4	91043	#N/A	75.28	0.0009	0.9581	HG114_2	95121	0.00036	-2	94117	#N/A	75.23	0.0008	0.9489	HG114_3	89072	0.00032	-1.9	90022	#N/A	75.23	0.0009	0.9516	HG114_4	93950	0.000293	-2.1	98241	#N/A
tr|E2QUV3|E2QUV3_CANLF	Alpha 2-HS glycoprotein OS=Canis lupus familiaris OX=9615 GN=AHSG PE=4 SV=2	LVVGPVVVAIPEAPLPEHR	LVVGPVVVAIPEAPLPEHR	3	0.031%+/-0.0041%	1	y6	75.24	0.131	75.23	0.0012	0.9388	HG114	92546	0.000265	-2.4	91043	#N/A	75.28	0.0009	0.9581	HG114_2	95121	0.00036	-2	94117	#N/A	75.23	0.0008	0.9489	HG114_3	89072	0.00032	-1.9	90022	#N/A	75.23	0.0009	0.9516	HG114_4	93950	0.000293	-2.1	98241	#N/A
tr|E2QUV3|E2QUV3_CANLF	Alpha 2-HS glycoprotein OS=Canis lupus familiaris OX=9615 GN=AHSG PE=4 SV=2	LVVGPVVVAIPEAPLPEHR	LVVGPVVVAIPEAPLPEHR	3	0.031%+/-0.0041%	2	y17	75.24	0.131	75.23	0.0012	0.9388	HG114	92546	0.000265	-2.4	91043	#N/A	75.28	0.0009	0.9581	HG114_2	95121	0.00036	-2	94117	#N/A	75.23	0.0008	0.9489	HG114_3	89072	0.00032	-1.9	90022	#N/A	75.23	0.0009	0.9516	HG114_4	93950	0.000293	-2.1	98241	#N/A
tr|E2QUV3|E2QUV3_CANLF	Alpha 2-HS glycoprotein OS=Canis lupus familiaris OX=9615 GN=AHSG PE=4 SV=2	VVGPVVVAIPEAPLPEHR	VVGPVVVAIPEAPLPEHR	3	0.0519%+/-0.0045%	1	y9	75.28	0.086	75.28	0.0007	0.9711	HG114	159215	0.000457	0.1	156630	#N/A	75.28	0.0006	0.9702	HG114_2	148521	0.000563	-0.9	146950	#N/A	75.28	0.0006	0.9838	HG114_3	148124	0.000532	0.3	149700	#N/A	75.28	0.0009	0.9766	HG114_4	168624	0.000525	0.6	176320	#N/A
tr|E2QUV3|E2QUV3_CANLF	Alpha 2-HS glycoprotein OS=Canis lupus familiaris OX=9615 GN=AHSG PE=4 SV=2	VVGPVVVAIPEAPLPEHR	VVGPVVVAIPEAPLPEHR	3	0.0519%+/-0.0045%	1	y6	75.28	0.086	75.28	0.0007	0.9711	HG114	159215	0.000457	0.1	156630	#N/A	75.28	0.0006	0.9702	HG114_2	148521	0.000563	-0.9	146950	#N/A	75.28	0.0006	0.9838	HG114_3	148124	0.000532	0.3	149700	#N/A	75.28	0.0009	0.9766	HG114_4	168624	0.000525	0.6	176320	#N/A
tr|E2QUV3|E2QUV3_CANLF	Alpha 2-HS glycoprotein OS=Canis lupus familiaris OX=9615 GN=AHSG PE=4 SV=2	VVGPVVVAIPEAPLPEHR	VVGPVVVAIPEAPLPEHR	3	0.0519%+/-0.0045%	1	y4	75.28	0.086	75.28	0.0007	0.9711	HG114	159215	0.000457	0.1	156630	#N/A	75.28	0.0006	0.9702	HG114_2	148521	0.000563	-0.9	146950	#N/A	75.28	0.0006	0.9838	HG114_3	148124	0.000532	0.3	149700	#N/A	75.28	0.0009	0.9766	HG114_4	168624	0.000525	0.6	176320	#N/A
tr|E2QUV3|E2QUV3_CANLF	Alpha 2-HS glycoprotein OS=Canis lupus familiaris OX=9615 GN=AHSG PE=4 SV=2	VGPVVVAIPEAPLPEHR	VGPVVVAIPEAPLPEHR	3	0.0051%+/-0.001%	1	y9	75.27	0.193	75.27	0.004	0.752	HG114	15330	4.4e-05	1	15081	#N/A	#N/A	0.0121	0	HG114_2	#N/A	#N/A	#N/A	#N/A	#N/A	75.27	0.0038	0.7842	HG114_3	16126	5.8e-05	0.4	16298	#N/A	#N/A	0.0133	0	HG114_4	#N/A	#N/A	#N/A	#N/A	#N/A
tr|E2QUV3|E2QUV3_CANLF	Alpha 2-HS glycoprotein OS=Canis lupus familiaris OX=9615 GN=AHSG PE=4 SV=2	VGPVVVAIPEAPLPEHR	VGPVVVAIPEAPLPEHR	3	0.0051%+/-0.001%	1	y6	75.27	0.193	75.27	0.004	0.752	HG114	15330	4.4e-05	1	15081	#N/A	#N/A	0.0121	0	HG114_2	#N/A	#N/A	#N/A	#N/A	#N/A	75.27	0.0038	0.7842	HG114_3	16126	5.8e-05	0.4	16298	#N/A	#N/A	0.0133	0	HG114_4	#N/A	#N/A	#N/A	#N/A	#N/A
tr|E2QUV3|E2QUV3_CANLF	Alpha 2-HS glycoprotein OS=Canis lupus familiaris OX=9615 GN=AHSG PE=4 SV=2	VGPVVVAIPEAPLPEHR	VGPVVVAIPEAPLPEHR	3	0.0051%+/-0.001%	1	y4	75.27	0.193	75.27	0.004	0.752	HG114	15330	4.4e-05	1	15081	#N/A	#N/A	0.0121	0	HG114_2	#N/A	#N/A	#N/A	#N/A	#N/A	75.27	0.0038	0.7842	HG114_3	16126	5.8e-05	0.4	16298	#N/A	#N/A	0.0133	0	HG114_4	#N/A	#N/A	#N/A	#N/A	#N/A
tr|E2QUV3|E2QUV3_CANLF	Alpha 2-HS glycoprotein OS=Canis lupus familiaris OX=9615 GN=AHSG PE=4 SV=2	VVVAIPEAPLPEHR	VVVAIPEAPLPEHR	2	0.0394%+/-0.0042%	1	y9	71.57	0.106	71.68	0.0032	0.9629	HG114	124493	0.000357	-1.6	841680	#N/A	71.73	0.0029	0.9535	HG114_2	119686	0.000454	-0.8	827050	#N/A	71.63	0.0027	0.9303	HG114_3	105711	0.00038	0.2	876490	#N/A	71.25	0.0034	0.9578	HG114_4	123886	0.000386	-0.1	933370	#N/A
tr|E2QUV3|E2QUV3_CANLF	Alpha 2-HS glycoprotein OS=Canis lupus familiaris OX=9615 GN=AHSG PE=4 SV=2	VVVAIPEAPLPEHR	VVVAIPEAPLPEHR	2	0.0394%+/-0.0042%	1	y7	71.57	0.106	71.68	0.0032	0.9629	HG114	124493	0.000357	-1.6	841680	#N/A	71.73	0.0029	0.9535	HG114_2	119686	0.000454	-0.8	827050	#N/A	71.63	0.0027	0.9303	HG114_3	105711	0.00038	0.2	876490	#N/A	71.25	0.0034	0.9578	HG114_4	123886	0.000386	-0.1	933370	#N/A
tr|E2QUV3|E2QUV3_CANLF	Alpha 2-HS glycoprotein OS=Canis lupus familiaris OX=9615 GN=AHSG PE=4 SV=2	VVVAIPEAPLPEHR	VVVAIPEAPLPEHR	2	0.0394%+/-0.0042%	1	b4	71.57	0.106	71.68	0.0032	0.9629	HG114	124493	0.000357	-1.6	841680	#N/A	71.73	0.0029	0.9535	HG114_2	119686	0.000454	-0.8	827050	#N/A	71.63	0.0027	0.9303	HG114_3	105711	0.00038	0.2	876490	#N/A	71.25	0.0034	0.9578	HG114_4	123886	0.000386	-0.1	933370	#N/A
tr|E2QUV3|E2QUV3_CANLF	Alpha 2-HS glycoprotein OS=Canis lupus familiaris OX=9615 GN=AHSG PE=4 SV=2	VVVAIPEAPLPEHR	VVVAIPEAPLPEHR	3	0.2485%+/-0.0302%	1	y9	71.57	0.122	71.68	0.0032	0.9349	HG114	731077	0.002097	-0.3	841680	#N/A	71.73	0.0029	0.9323	HG114_2	716179	0.002714	2	827050	#N/A	71.63	0.0027	0.932	HG114_3	761530	0.002734	2.4	876490	#N/A	71.25	0.0034	0.9241	HG114_4	768715	0.002393	2.6	933370	#N/A
tr|E2QUV3|E2QUV3_CANLF	Alpha 2-HS glycoprotein OS=Canis lupus familiaris OX=9615 GN=AHSG PE=4 SV=2	VVVAIPEAPLPEHR	VVVAIPEAPLPEHR	3	0.2485%+/-0.0302%	1	y6	71.57	0.122	71.68	0.0032	0.9349	HG114	731077	0.002097	-0.3	841680	#N/A	71.73	0.0029	0.9323	HG114_2	716179	0.002714	2	827050	#N/A	71.63	0.0027	0.932	HG114_3	761530	0.002734	2.4	876490	#N/A	71.25	0.0034	0.9241	HG114_4	768715	0.002393	2.6	933370	#N/A
tr|E2QUV3|E2QUV3_CANLF	Alpha 2-HS glycoprotein OS=Canis lupus familiaris OX=9615 GN=AHSG PE=4 SV=2	VVVAIPEAPLPEHR	VVVAIPEAPLPEHR	3	0.2485%+/-0.0302%	2	y9	71.57	0.122	71.68	0.0032	0.9349	HG114	731077	0.002097	-0.3	841680	#N/A	71.73	0.0029	0.9323	HG114_2	716179	0.002714	2	827050	#N/A	71.63	0.0027	0.932	HG114_3	761530	0.002734	2.4	876490	#N/A	71.25	0.0034	0.9241	HG114_4	768715	0.002393	2.6	933370	#N/A
tr|E2QUV3|E2QUV3_CANLF	Alpha 2-HS glycoprotein OS=Canis lupus familiaris OX=9615 GN=AHSG PE=4 SV=2	VVAIPEAPLPEHR	VVAIPEAPLPEHR	3	0.0094%+/-0.001%	1	y6	75.26	0.107	75.26	0.0019	0.7721	HG114	27657	7.9e-05	-0.1	27208	#N/A	75.26	0.0024	0.781	HG114_2	26594	0.000101	1.4	26314	#N/A	75.26	0.0027	0.7873	HG114_3	27913	0.0001	2.6	28210	#N/A	75.26	0.004	0.7862	HG114_4	30841	9.6e-05	2.3	32250	#N/A
tr|E2QUV3|E2QUV3_CANLF	Alpha 2-HS glycoprotein OS=Canis lupus familiaris OX=9615 GN=AHSG PE=4 SV=2	VVAIPEAPLPEHR	VVAIPEAPLPEHR	3	0.0094%+/-0.001%	2	y11	75.26	0.107	75.26	0.0019	0.7721	HG114	27657	7.9e-05	-0.1	27208	#N/A	75.26	0.0024	0.781	HG114_2	26594	0.000101	1.4	26314	#N/A	75.26	0.0027	0.7873	HG114_3	27913	0.0001	2.6	28210	#N/A	75.26	0.004	0.7862	HG114_4	30841	9.6e-05	2.3	32250	#N/A
tr|E2QUV3|E2QUV3_CANLF	Alpha 2-HS glycoprotein OS=Canis lupus familiaris OX=9615 GN=AHSG PE=4 SV=2	VVAIPEAPLPEHR	VVAIPEAPLPEHR	3	0.0094%+/-0.001%	2	y9	75.26	0.107	75.26	0.0019	0.7721	HG114	27657	7.9e-05	-0.1	27208	#N/A	75.26	0.0024	0.781	HG114_2	26594	0.000101	1.4	26314	#N/A	75.26	0.0027	0.7873	HG114_3	27913	0.0001	2.6	28210	#N/A	75.26	0.004	0.7862	HG114_4	30841	9.6e-05	2.3	32250	#N/A
tr|E2QUV3|E2QUV3_CANLF	Alpha 2-HS glycoprotein OS=Canis lupus familiaris OX=9615 GN=AHSG PE=4 SV=2	HAFMGVASVESASGEAFHVGKV	HAFMGVASVESASGEAFHVGKV	3	0.0121%+/-0.0024%	1	b6	75.34	0.195	75.34	0.0028	0.8035	HG114	37379	0.000107	6.5	36772	#N/A	75.34	0.0026	0.8456	HG114_2	38372	0.000145	5.7	37967	#N/A	75.34	0.0024	0.851	HG114_3	38249	0.000137	6.4	38657	#N/A	75.34	0.0027	0.8737	HG114_4	30798	9.6e-05	4.8	32205	#N/A
tr|E2QUV3|E2QUV3_CANLF	Alpha 2-HS glycoprotein OS=Canis lupus familiaris OX=9615 GN=AHSG PE=4 SV=2	HAFMGVASVESASGEAFHVGKV	HAFMGVASVESASGEAFHVGKV	3	0.0121%+/-0.0024%	1	b7	75.34	0.195	75.34	0.0028	0.8035	HG114	37379	0.000107	6.5	36772	#N/A	75.34	0.0026	0.8456	HG114_2	38372	0.000145	5.7	37967	#N/A	75.34	0.0024	0.851	HG114_3	38249	0.000137	6.4	38657	#N/A	75.34	0.0027	0.8737	HG114_4	30798	9.6e-05	4.8	32205	#N/A
tr|E2QUV3|E2QUV3_CANLF	Alpha 2-HS glycoprotein OS=Canis lupus familiaris OX=9615 GN=AHSG PE=4 SV=2	HAFMGVASVESASGEAFHVGKV	HAFMGVASVESASGEAFHVGKV	3	0.0121%+/-0.0024%	1	b8	75.34	0.195	75.34	0.0028	0.8035	HG114	37379	0.000107	6.5	36772	#N/A	75.34	0.0026	0.8456	HG114_2	38372	0.000145	5.7	37967	#N/A	75.34	0.0024	0.851	HG114_3	38249	0.000137	6.4	38657	#N/A	75.34	0.0027	0.8737	HG114_4	30798	9.6e-05	4.8	32205	#N/A
tr|E2QUV3|E2QUV3_CANLF	Alpha 2-HS glycoprotein OS=Canis lupus familiaris OX=9615 GN=AHSG PE=4 SV=2	HAFMGVASVESASGEAFHVGK	HAFMGVASVESASGEAFHVGK	3	0.0076%+/-0.002%	1	y9	75.29	0.26	75.3	0.0025	0.9169	HG114	30374	8.7e-05	2.3	37581	#N/A	75.3	0.0031	0.9285	HG114_2	25128	9.5e-05	3.5	33744	#N/A	75.3	0.0028	0.9168	HG114_3	19416	7e-05	4.9	26713	#N/A	75.27	0.003	0.9851	HG114_4	16333	5.1e-05	4	22808	#N/A
tr|E2QUV3|E2QUV3_CANLF	Alpha 2-HS glycoprotein OS=Canis lupus familiaris OX=9615 GN=AHSG PE=4 SV=2	HAFMGVASVESASGEAFHVGK	HAFMGVASVESASGEAFHVGK	3	0.0076%+/-0.002%	1	b6	75.29	0.26	75.3	0.0025	0.9169	HG114	30374	8.7e-05	2.3	37581	#N/A	75.3	0.0031	0.9285	HG114_2	25128	9.5e-05	3.5	33744	#N/A	75.3	0.0028	0.9168	HG114_3	19416	7e-05	4.9	26713	#N/A	75.27	0.003	0.9851	HG114_4	16333	5.1e-05	4	22808	#N/A
tr|E2QUV3|E2QUV3_CANLF	Alpha 2-HS glycoprotein OS=Canis lupus familiaris OX=9615 GN=AHSG PE=4 SV=2	HAFMGVASVESASGEAFHVGK	HAFMGVASVESASGEAFHVGK	3	0.0076%+/-0.002%	1	b8	75.29	0.26	75.3	0.0025	0.9169	HG114	30374	8.7e-05	2.3	37581	#N/A	75.3	0.0031	0.9285	HG114_2	25128	9.5e-05	3.5	33744	#N/A	75.3	0.0028	0.9168	HG114_3	19416	7e-05	4.9	26713	#N/A	75.27	0.003	0.9851	HG114_4	16333	5.1e-05	4	22808	#N/A
tr|E2QUV3|E2QUV3_CANLF	Alpha 2-HS glycoprotein OS=Canis lupus familiaris OX=9615 GN=AHSG PE=4 SV=2	HAFMGVASVESASGEAFHVGK	HAFMGVASVESASGEAFHVGK	4	0.0025%+/-0.0007%	2	y12	75.29	0.287	75.3	0.0025	0.9197	HG114	7827	2.2e-05	7	37581	#N/A	75.3	0.0031	0.9264	HG114_2	8976	3.4e-05	3.7	33744	#N/A	75.3	0.0028	0.9781	HG114_3	7015	2.5e-05	9.4	26713	#N/A	75.27	0.003	0.9401	HG114_4	5479	1.7e-05	4.2	22808	#N/A
tr|E2QUV3|E2QUV3_CANLF	Alpha 2-HS glycoprotein OS=Canis lupus familiaris OX=9615 GN=AHSG PE=4 SV=2	HAFMGVASVESASGEAFHVGK	HAFMGVASVESASGEAFHVGK	4	0.0025%+/-0.0007%	1	b5	75.29	0.287	75.3	0.0025	0.9197	HG114	7827	2.2e-05	7	37581	#N/A	75.3	0.0031	0.9264	HG114_2	8976	3.4e-05	3.7	33744	#N/A	75.3	0.0028	0.9781	HG114_3	7015	2.5e-05	9.4	26713	#N/A	75.27	0.003	0.9401	HG114_4	5479	1.7e-05	4.2	22808	#N/A
tr|E2QUV3|E2QUV3_CANLF	Alpha 2-HS glycoprotein OS=Canis lupus familiaris OX=9615 GN=AHSG PE=4 SV=2	HAFMGVASVESASGEAFHVGK	HAFMGVASVESASGEAFHVGK	4	0.0025%+/-0.0007%	1	b6	75.29	0.287	75.3	0.0025	0.9197	HG114	7827	2.2e-05	7	37581	#N/A	75.3	0.0031	0.9264	HG114_2	8976	3.4e-05	3.7	33744	#N/A	75.3	0.0028	0.9781	HG114_3	7015	2.5e-05	9.4	26713	#N/A	75.27	0.003	0.9401	HG114_4	5479	1.7e-05	4.2	22808	#N/A
tr|E2QUV3|E2QUV3_CANLF	Alpha 2-HS glycoprotein OS=Canis lupus familiaris OX=9615 GN=AHSG PE=4 SV=2	HAFMGVASVESASGEAFHVGKVPK	HAFMGVASVESASGEAFHVGKVPK	3	0.0076%+/-0.0027%	1	y2	75.31	0.358	75.32	0.0021	0.7109	HG114	17270	5e-05	0.4	37046	#N/A	75.32	0.0025	0.8132	HG114_2	29270	0.000111	1.8	48215	#N/A	75.29	0.0024	0.7795	HG114_3	22664	8.1e-05	2.1	43335	#N/A	75.29	0.0026	0.8348	HG114_4	19412	6e-05	4.1	37174	#N/A
tr|E2QUV3|E2QUV3_CANLF	Alpha 2-HS glycoprotein OS=Canis lupus familiaris OX=9615 GN=AHSG PE=4 SV=2	HAFMGVASVESASGEAFHVGKVPK	HAFMGVASVESASGEAFHVGKVPK	3	0.0076%+/-0.0027%	1	b2	75.31	0.358	75.32	0.0021	0.7109	HG114	17270	5e-05	0.4	37046	#N/A	75.32	0.0025	0.8132	HG114_2	29270	0.000111	1.8	48215	#N/A	75.29	0.0024	0.7795	HG114_3	22664	8.1e-05	2.1	43335	#N/A	75.29	0.0026	0.8348	HG114_4	19412	6e-05	4.1	37174	#N/A
tr|E2QUV3|E2QUV3_CANLF	Alpha 2-HS glycoprotein OS=Canis lupus familiaris OX=9615 GN=AHSG PE=4 SV=2	HAFMGVASVESASGEAFHVGKVPK	HAFMGVASVESASGEAFHVGKVPK	3	0.0076%+/-0.0027%	1	b6	75.31	0.358	75.32	0.0021	0.7109	HG114	17270	5e-05	0.4	37046	#N/A	75.32	0.0025	0.8132	HG114_2	29270	0.000111	1.8	48215	#N/A	75.29	0.0024	0.7795	HG114_3	22664	8.1e-05	2.1	43335	#N/A	75.29	0.0026	0.8348	HG114_4	19412	6e-05	4.1	37174	#N/A
tr|E2QUV3|E2QUV3_CANLF	Alpha 2-HS glycoprotein OS=Canis lupus familiaris OX=9615 GN=AHSG PE=4 SV=2	HAFMGVASVESASGEAFHVGKVPK	HAFMGVASVESASGEAFHVGKVPK	4	0.0064%+/-0.0011%	2	y15	75.31	0.178	75.32	0.0021	0.9133	HG114	20388	5.8e-05	4.8	37046	#N/A	75.32	0.0025	0.8914	HG114_2	19459	7.4e-05	4.3	48215	#N/A	75.29	0.0024	0.874	HG114_3	20214	7.3e-05	3.3	43335	#N/A	75.29	0.0026	0.8654	HG114_4	16138	5e-05	5.6	37174	#N/A
tr|E2QUV3|E2QUV3_CANLF	Alpha 2-HS glycoprotein OS=Canis lupus familiaris OX=9615 GN=AHSG PE=4 SV=2	HAFMGVASVESASGEAFHVGKVPK	HAFMGVASVESASGEAFHVGKVPK	4	0.0064%+/-0.0011%	2	y14	75.31	0.178	75.32	0.0021	0.9133	HG114	20388	5.8e-05	4.8	37046	#N/A	75.32	0.0025	0.8914	HG114_2	19459	7.4e-05	4.3	48215	#N/A	75.29	0.0024	0.874	HG114_3	20214	7.3e-05	3.3	43335	#N/A	75.29	0.0026	0.8654	HG114_4	16138	5e-05	5.6	37174	#N/A
tr|E2QUV3|E2QUV3_CANLF	Alpha 2-HS glycoprotein OS=Canis lupus familiaris OX=9615 GN=AHSG PE=4 SV=2	HAFMGVASVESASGEAFHVGKVPK	HAFMGVASVESASGEAFHVGKVPK	4	0.0064%+/-0.0011%	1	b6	75.31	0.178	75.32	0.0021	0.9133	HG114	20388	5.8e-05	4.8	37046	#N/A	75.32	0.0025	0.8914	HG114_2	19459	7.4e-05	4.3	48215	#N/A	75.29	0.0024	0.874	HG114_3	20214	7.3e-05	3.3	43335	#N/A	75.29	0.0026	0.8654	HG114_4	16138	5e-05	5.6	37174	#N/A
tr|E2QUV3|E2QUV3_CANLF	Alpha 2-HS glycoprotein OS=Canis lupus familiaris OX=9615 GN=AHSG PE=4 SV=2	VVQPDVAVAA	VVQPDVAVAA	2	0.0055%+/-0.0004%	1	y2	20.56	0.064	20.54	0.0023	0.8167	HG114	17824	5.1e-05	-3.5	17534	#N/A	20.85	0.0018	0.7553	HG114_2	14864	5.6e-05	-2.1	14707	#N/A	20.49	0.0014	0.7726	HG114_3	16398	5.9e-05	-1.8	16573	#N/A	20.34	0.0012	0.7928	HG114_4	16900	5.3e-05	-0.3	17672	#N/A
tr|E2QUV3|E2QUV3_CANLF	Alpha 2-HS glycoprotein OS=Canis lupus familiaris OX=9615 GN=AHSG PE=4 SV=2	VVQPDVAVAA	VVQPDVAVAA	2	0.0055%+/-0.0004%	1	b7	20.56	0.064	20.54	0.0023	0.8167	HG114	17824	5.1e-05	-3.5	17534	#N/A	20.85	0.0018	0.7553	HG114_2	14864	5.6e-05	-2.1	14707	#N/A	20.49	0.0014	0.7726	HG114_3	16398	5.9e-05	-1.8	16573	#N/A	20.34	0.0012	0.7928	HG114_4	16900	5.3e-05	-0.3	17672	#N/A
tr|E2QUV3|E2QUV3_CANLF	Alpha 2-HS glycoprotein OS=Canis lupus familiaris OX=9615 GN=AHSG PE=4 SV=2	VVQPDVAVAA	VVQPDVAVAA	2	0.0055%+/-0.0004%	1	b8	20.56	0.064	20.54	0.0023	0.8167	HG114	17824	5.1e-05	-3.5	17534	#N/A	20.85	0.0018	0.7553	HG114_2	14864	5.6e-05	-2.1	14707	#N/A	20.49	0.0014	0.7726	HG114_3	16398	5.9e-05	-1.8	16573	#N/A	20.34	0.0012	0.7928	HG114_4	16900	5.3e-05	-0.3	17672	#N/A
tr|E2QUV3|E2QUV3_CANLF	Alpha 2-HS glycoprotein OS=Canis lupus familiaris OX=9615 GN=AHSG PE=4 SV=2	VVQPDVAVAAGPVVHPC[+57]PGR	VVQPDVAVAAGPVVHPCPGR	2	0.0633%+/-0.0152%	1	y14	63.1	0.239	63.22	0.0006	0.9738	HG114	147381	0.000423	-1.2	5841900	#N/A	63.39	0.0006	0.9339	HG114_2	190739	0.000723	-1.1	7273600	#N/A	63.23	0.0006	0.9208	HG114_3	212164	0.000762	-0.5	7538700	#N/A	62.58	0.0006	0.9265	HG114_4	201157	0.000626	-0.9	7846700	#N/A
tr|E2QUV3|E2QUV3_CANLF	Alpha 2-HS glycoprotein OS=Canis lupus familiaris OX=9615 GN=AHSG PE=4 SV=2	VVQPDVAVAAGPVVHPC[+57]PGR	VVQPDVAVAAGPVVHPCPGR	2	0.0633%+/-0.0152%	1	y12	63.1	0.239	63.22	0.0006	0.9738	HG114	147381	0.000423	-1.2	5841900	#N/A	63.39	0.0006	0.9339	HG114_2	190739	0.000723	-1.1	7273600	#N/A	63.23	0.0006	0.9208	HG114_3	212164	0.000762	-0.5	7538700	#N/A	62.58	0.0006	0.9265	HG114_4	201157	0.000626	-0.9	7846700	#N/A
tr|E2QUV3|E2QUV3_CANLF	Alpha 2-HS glycoprotein OS=Canis lupus familiaris OX=9615 GN=AHSG PE=4 SV=2	VVQPDVAVAAGPVVHPC[+57]PGR	VVQPDVAVAAGPVVHPCPGR	2	0.0633%+/-0.0152%	1	y10	63.1	0.239	63.22	0.0006	0.9738	HG114	147381	0.000423	-1.2	5841900	#N/A	63.39	0.0006	0.9339	HG114_2	190739	0.000723	-1.1	7273600	#N/A	63.23	0.0006	0.9208	HG114_3	212164	0.000762	-0.5	7538700	#N/A	62.58	0.0006	0.9265	HG114_4	201157	0.000626	-0.9	7846700	#N/A
tr|E2QUV3|E2QUV3_CANLF	Alpha 2-HS glycoprotein OS=Canis lupus familiaris OX=9615 GN=AHSG PE=4 SV=2	VVQPDVAVAAGPVVHPC[+57]PGR	VVQPDVAVAAGPVVHPCPGR	3	1.694%+/-0.3415%	1	y12	63.1	0.202	63.22	0.0006	0.9512	HG114	4271602	0.012253	-1.1	5841900	#N/A	63.39	0.0006	0.9609	HG114_2	5220854	0.019785	1.7	7273600	#N/A	63.23	0.0006	0.9596	HG114_3	5327769	0.01913	1.8	7538700	#N/A	62.58	0.0006	0.955	HG114_4	5328646	0.016591	1.7	7846700	#N/A
tr|E2QUV3|E2QUV3_CANLF	Alpha 2-HS glycoprotein OS=Canis lupus familiaris OX=9615 GN=AHSG PE=4 SV=2	VVQPDVAVAAGPVVHPC[+57]PGR	VVQPDVAVAAGPVVHPCPGR	3	1.694%+/-0.3415%	1	y10	63.1	0.202	63.22	0.0006	0.9512	HG114	4271602	0.012253	-1.1	5841900	#N/A	63.39	0.0006	0.9609	HG114_2	5220854	0.019785	1.7	7273600	#N/A	63.23	0.0006	0.9596	HG114_3	5327769	0.01913	1.8	7538700	#N/A	62.58	0.0006	0.955	HG114_4	5328646	0.016591	1.7	7846700	#N/A
tr|E2QUV3|E2QUV3_CANLF	Alpha 2-HS glycoprotein OS=Canis lupus familiaris OX=9615 GN=AHSG PE=4 SV=2	VVQPDVAVAAGPVVHPC[+57]PGR	VVQPDVAVAAGPVVHPCPGR	3	1.694%+/-0.3415%	1	y5	63.1	0.202	63.22	0.0006	0.9512	HG114	4271602	0.012253	-1.1	5841900	#N/A	63.39	0.0006	0.9609	HG114_2	5220854	0.019785	1.7	7273600	#N/A	63.23	0.0006	0.9596	HG114_3	5327769	0.01913	1.8	7538700	#N/A	62.58	0.0006	0.955	HG114_4	5328646	0.016591	1.7	7846700	#N/A
tr|E2QUV3|E2QUV3_CANLF	Alpha 2-HS glycoprotein OS=Canis lupus familiaris OX=9615 GN=AHSG PE=4 SV=2	VVQPDVAVAAGPVVHPC[+57]PGR	VVQPDVAVAAGPVVHPCPGR	4	0.6187%+/-0.1316%	1	y5	63.1	0.213	63.22	0.0006	0.9461	HG114	1519304	0.004358	-1	5841900	#N/A	63.39	0.0006	0.9555	HG114_2	1939582	0.00735	2.2	7273600	#N/A	63.23	0.0006	0.9493	HG114_3	1919219	0.006891	2.8	7538700	#N/A	62.58	0.0006	0.9559	HG114_4	1974236	0.006147	2.7	7846700	#N/A
tr|E2QUV3|E2QUV3_CANLF	Alpha 2-HS glycoprotein OS=Canis lupus familiaris OX=9615 GN=AHSG PE=4 SV=2	VVQPDVAVAAGPVVHPC[+57]PGR	VVQPDVAVAAGPVVHPCPGR	4	0.6187%+/-0.1316%	2	y12	63.1	0.213	63.22	0.0006	0.9461	HG114	1519304	0.004358	-1	5841900	#N/A	63.39	0.0006	0.9555	HG114_2	1939582	0.00735	2.2	7273600	#N/A	63.23	0.0006	0.9493	HG114_3	1919219	0.006891	2.8	7538700	#N/A	62.58	0.0006	0.9559	HG114_4	1974236	0.006147	2.7	7846700	#N/A
tr|E2QUV3|E2QUV3_CANLF	Alpha 2-HS glycoprotein OS=Canis lupus familiaris OX=9615 GN=AHSG PE=4 SV=2	VVQPDVAVAAGPVVHPC[+57]PGR	VVQPDVAVAAGPVVHPCPGR	4	0.6187%+/-0.1316%	2	y11	63.1	0.213	63.22	0.0006	0.9461	HG114	1519304	0.004358	-1	5841900	#N/A	63.39	0.0006	0.9555	HG114_2	1939582	0.00735	2.2	7273600	#N/A	63.23	0.0006	0.9493	HG114_3	1919219	0.006891	2.8	7538700	#N/A	62.58	0.0006	0.9559	HG114_4	1974236	0.006147	2.7	7846700	#N/A
tr|E2QUV3|E2QUV3_CANLF	Alpha 2-HS glycoprotein OS=Canis lupus familiaris OX=9615 GN=AHSG PE=4 SV=2	PDVAVAAGPVVHPC[+57]PGR	PDVAVAAGPVVHPCPGR	2	0.0083%+/-0.0011%	1	y12	75.3	0.131	75.3	0.0023	0.9536	HG114	26040	7.5e-05	-3	25617	#N/A	75.35	0.0031	0.961	HG114_2	24544	9.3e-05	-1.2	24285	#N/A	75.19	0.0034	0.9583	HG114_3	25252	9.1e-05	-2	25521	#N/A	75.35	0.0028	0.9639	HG114_4	23081	7.2e-05	-2	24135	#N/A
tr|E2QUV3|E2QUV3_CANLF	Alpha 2-HS glycoprotein OS=Canis lupus familiaris OX=9615 GN=AHSG PE=4 SV=2	PDVAVAAGPVVHPC[+57]PGR	PDVAVAAGPVVHPCPGR	2	0.0083%+/-0.0011%	1	y11	75.3	0.131	75.3	0.0023	0.9536	HG114	26040	7.5e-05	-3	25617	#N/A	75.35	0.0031	0.961	HG114_2	24544	9.3e-05	-1.2	24285	#N/A	75.19	0.0034	0.9583	HG114_3	25252	9.1e-05	-2	25521	#N/A	75.35	0.0028	0.9639	HG114_4	23081	7.2e-05	-2	24135	#N/A
tr|E2QUV3|E2QUV3_CANLF	Alpha 2-HS glycoprotein OS=Canis lupus familiaris OX=9615 GN=AHSG PE=4 SV=2	PDVAVAAGPVVHPC[+57]PGR	PDVAVAAGPVVHPCPGR	2	0.0083%+/-0.0011%	1	y10	75.3	0.131	75.3	0.0023	0.9536	HG114	26040	7.5e-05	-3	25617	#N/A	75.35	0.0031	0.961	HG114_2	24544	9.3e-05	-1.2	24285	#N/A	75.19	0.0034	0.9583	HG114_3	25252	9.1e-05	-2	25521	#N/A	75.35	0.0028	0.9639	HG114_4	23081	7.2e-05	-2	24135	#N/A
tr|E2QUY9|E2QUY9_CANLF	ADAM metallopeptidase with thrombospondin type 1 motif 13 OS=Canis lupus familiaris OX=9615 GN=ADAMTS13 PE=4 SV=2	VAFGAGAVAC[+57]TFTR	VAFGAGAVACTFTR	2	0.0068%+/-0.0018%	1	y11	75.27	0.267	75.34	0.0034	0.9462	HG114	22840	6.6e-05	4.8	22470	#N/A	75.24	0.0036	0.9296	HG114_2	22979	8.7e-05	2.6	22737	#N/A	75.24	0.0033	0.8805	HG114_3	21220	7.6e-05	3.1	21446	#N/A	75.29	0.0048	0.8473	HG114_4	14225	4.4e-05	4	14874	#N/A
tr|E2QUY9|E2QUY9_CANLF	ADAM metallopeptidase with thrombospondin type 1 motif 13 OS=Canis lupus familiaris OX=9615 GN=ADAMTS13 PE=4 SV=2	VAFGAGAVAC[+57]TFTR	VAFGAGAVACTFTR	2	0.0068%+/-0.0018%	1	y9	75.27	0.267	75.34	0.0034	0.9462	HG114	22840	6.6e-05	4.8	22470	#N/A	75.24	0.0036	0.9296	HG114_2	22979	8.7e-05	2.6	22737	#N/A	75.24	0.0033	0.8805	HG114_3	21220	7.6e-05	3.1	21446	#N/A	75.29	0.0048	0.8473	HG114_4	14225	4.4e-05	4	14874	#N/A
tr|E2QUY9|E2QUY9_CANLF	ADAM metallopeptidase with thrombospondin type 1 motif 13 OS=Canis lupus familiaris OX=9615 GN=ADAMTS13 PE=4 SV=2	VAFGAGAVAC[+57]TFTR	VAFGAGAVACTFTR	2	0.0068%+/-0.0018%	1	y6	75.27	0.267	75.34	0.0034	0.9462	HG114	22840	6.6e-05	4.8	22470	#N/A	75.24	0.0036	0.9296	HG114_2	22979	8.7e-05	2.6	22737	#N/A	75.24	0.0033	0.8805	HG114_3	21220	7.6e-05	3.1	21446	#N/A	75.29	0.0048	0.8473	HG114_4	14225	4.4e-05	4	14874	#N/A
tr|E2QUY9|E2QUY9_CANLF	ADAM metallopeptidase with thrombospondin type 1 motif 13 OS=Canis lupus familiaris OX=9615 GN=ADAMTS13 PE=4 SV=2	IFINVAPQAR	IFINVAPQAR	2	0.0161%+/-0.0023%	1	y8	75.32	0.142	75.32	0.0006	0.9438	HG114	54567	0.000157	5.2	53681	#N/A	75.32	0.0006	0.9452	HG114_2	49930	0.000189	5.1	49404	#N/A	75.32	0.0008	0.9293	HG114_3	46254	0.000166	6.1	46747	#N/A	75.32	0.0011	0.952	HG114_4	42982	0.000134	5.7	44945	#N/A
tr|E2QUY9|E2QUY9_CANLF	ADAM metallopeptidase with thrombospondin type 1 motif 13 OS=Canis lupus familiaris OX=9615 GN=ADAMTS13 PE=4 SV=2	IFINVAPQAR	IFINVAPQAR	2	0.0161%+/-0.0023%	1	y7	75.32	0.142	75.32	0.0006	0.9438	HG114	54567	0.000157	5.2	53681	#N/A	75.32	0.0006	0.9452	HG114_2	49930	0.000189	5.1	49404	#N/A	75.32	0.0008	0.9293	HG114_3	46254	0.000166	6.1	46747	#N/A	75.32	0.0011	0.952	HG114_4	42982	0.000134	5.7	44945	#N/A
tr|E2QUY9|E2QUY9_CANLF	ADAM metallopeptidase with thrombospondin type 1 motif 13 OS=Canis lupus familiaris OX=9615 GN=ADAMTS13 PE=4 SV=2	IFINVAPQAR	IFINVAPQAR	2	0.0161%+/-0.0023%	1	y5	75.32	0.142	75.32	0.0006	0.9438	HG114	54567	0.000157	5.2	53681	#N/A	75.32	0.0006	0.9452	HG114_2	49930	0.000189	5.1	49404	#N/A	75.32	0.0008	0.9293	HG114_3	46254	0.000166	6.1	46747	#N/A	75.32	0.0011	0.952	HG114_4	42982	0.000134	5.7	44945	#N/A
tr|E2QVP6|E2QVP6_CANLF	Tyrosine 3-monooxygenase/tryptophan 5-monooxygenase activation protein gamma OS=Canis lupus familiaris OX=9615 GN=YWHAG PE=3 SV=1	TAFDDAIAELDTLNEDSYK	TAFDDAIAELDTLNEDSYK	3	0.0025%+/-0.0004%	1	y9	75.31	0.177	#N/A	0.0281	0	HG114	#N/A	#N/A	#N/A	#N/A	#N/A	75.29	0.0055	0.8629	HG114_2	7429	2.8e-05	2.4	7350.2	#N/A	75.34	0.0033	0.796	HG114_3	6099	2.2e-05	3.9	6164	#N/A	#N/A	0.0176	0	HG114_4	#N/A	#N/A	#N/A	#N/A	#N/A
tr|E2QVP6|E2QVP6_CANLF	Tyrosine 3-monooxygenase/tryptophan 5-monooxygenase activation protein gamma OS=Canis lupus familiaris OX=9615 GN=YWHAG PE=3 SV=1	TAFDDAIAELDTLNEDSYK	TAFDDAIAELDTLNEDSYK	3	0.0025%+/-0.0004%	1	y6	75.31	0.177	#N/A	0.0281	0	HG114	#N/A	#N/A	#N/A	#N/A	#N/A	75.29	0.0055	0.8629	HG114_2	7429	2.8e-05	2.4	7350.2	#N/A	75.34	0.0033	0.796	HG114_3	6099	2.2e-05	3.9	6164	#N/A	#N/A	0.0176	0	HG114_4	#N/A	#N/A	#N/A	#N/A	#N/A
tr|E2QVP6|E2QVP6_CANLF	Tyrosine 3-monooxygenase/tryptophan 5-monooxygenase activation protein gamma OS=Canis lupus familiaris OX=9615 GN=YWHAG PE=3 SV=1	TAFDDAIAELDTLNEDSYK	TAFDDAIAELDTLNEDSYK	3	0.0025%+/-0.0004%	1	y4	75.31	0.177	#N/A	0.0281	0	HG114	#N/A	#N/A	#N/A	#N/A	#N/A	75.29	0.0055	0.8629	HG114_2	7429	2.8e-05	2.4	7350.2	#N/A	75.34	0.0033	0.796	HG114_3	6099	2.2e-05	3.9	6164	#N/A	#N/A	0.0176	0	HG114_4	#N/A	#N/A	#N/A	#N/A	#N/A
tr|E2QVU9|E2QVU9_CANLF	Biliverdin reductase B OS=Canis lupus familiaris OX=9615 GN=BLVRB PE=4 SV=1	TGLTTLAQAVQAGYEVTVLVR	TGLTTLAQAVQAGYEVTVLVR	3	0.004%+/-0.0004%	1	y9	75.34	0.095	75.34	0.0018	0.8787	HG114	11952	3.4e-05	-9.5	11757	#N/A	75.34	0.0015	0.8952	HG114_2	10633	4e-05	-8.8	10521	#N/A	75.34	0.0025	0.8905	HG114_3	11925	4.3e-05	-10.6	12052	#N/A	75.34	0.0026	0.8577	HG114_4	13350	4.2e-05	-11.2	13960	#N/A
tr|E2QVU9|E2QVU9_CANLF	Biliverdin reductase B OS=Canis lupus familiaris OX=9615 GN=BLVRB PE=4 SV=1	TGLTTLAQAVQAGYEVTVLVR	TGLTTLAQAVQAGYEVTVLVR	3	0.004%+/-0.0004%	1	y7	75.34	0.095	75.34	0.0018	0.8787	HG114	11952	3.4e-05	-9.5	11757	#N/A	75.34	0.0015	0.8952	HG114_2	10633	4e-05	-8.8	10521	#N/A	75.34	0.0025	0.8905	HG114_3	11925	4.3e-05	-10.6	12052	#N/A	75.34	0.0026	0.8577	HG114_4	13350	4.2e-05	-11.2	13960	#N/A
tr|E2QVU9|E2QVU9_CANLF	Biliverdin reductase B OS=Canis lupus familiaris OX=9615 GN=BLVRB PE=4 SV=1	TGLTTLAQAVQAGYEVTVLVR	TGLTTLAQAVQAGYEVTVLVR	3	0.004%+/-0.0004%	1	y6	75.34	0.095	75.34	0.0018	0.8787	HG114	11952	3.4e-05	-9.5	11757	#N/A	75.34	0.0015	0.8952	HG114_2	10633	4e-05	-8.8	10521	#N/A	75.34	0.0025	0.8905	HG114_3	11925	4.3e-05	-10.6	12052	#N/A	75.34	0.0026	0.8577	HG114_4	13350	4.2e-05	-11.2	13960	#N/A
tr|E2QVU9|E2QVU9_CANLF	Biliverdin reductase B OS=Canis lupus familiaris OX=9615 GN=BLVRB PE=4 SV=1	LPPEGPQPAHVVVGDVLNAADVDK	LPPEGPQPAHVVVGDVLNAADVDK	3	0.0052%+/-0.0005%	1	y13	75.34	0.097	75.34	0.0032	0.7566	HG114	16203	4.6e-05	-0.1	15940	#N/A	75.34	0.0044	0.764	HG114_2	14281	5.4e-05	1.2	14131	#N/A	75.34	0.0051	0.759	HG114_3	15629	5.6e-05	1	15796	#N/A	#N/A	0.0106	0	HG114_4	#N/A	#N/A	#N/A	#N/A	#N/A
tr|E2QVU9|E2QVU9_CANLF	Biliverdin reductase B OS=Canis lupus familiaris OX=9615 GN=BLVRB PE=4 SV=1	LPPEGPQPAHVVVGDVLNAADVDK	LPPEGPQPAHVVVGDVLNAADVDK	3	0.0052%+/-0.0005%	1	y11	75.34	0.097	75.34	0.0032	0.7566	HG114	16203	4.6e-05	-0.1	15940	#N/A	75.34	0.0044	0.764	HG114_2	14281	5.4e-05	1.2	14131	#N/A	75.34	0.0051	0.759	HG114_3	15629	5.6e-05	1	15796	#N/A	#N/A	0.0106	0	HG114_4	#N/A	#N/A	#N/A	#N/A	#N/A
tr|E2QVU9|E2QVU9_CANLF	Biliverdin reductase B OS=Canis lupus familiaris OX=9615 GN=BLVRB PE=4 SV=1	LPPEGPQPAHVVVGDVLNAADVDK	LPPEGPQPAHVVVGDVLNAADVDK	3	0.0052%+/-0.0005%	2	y22	75.34	0.097	75.34	0.0032	0.7566	HG114	16203	4.6e-05	-0.1	15940	#N/A	75.34	0.0044	0.764	HG114_2	14281	5.4e-05	1.2	14131	#N/A	75.34	0.0051	0.759	HG114_3	15629	5.6e-05	1	15796	#N/A	#N/A	0.0106	0	HG114_4	#N/A	#N/A	#N/A	#N/A	#N/A
tr|E2QVU9|E2QVU9_CANLF	Biliverdin reductase B OS=Canis lupus familiaris OX=9615 GN=BLVRB PE=4 SV=1	NDLSPTTVMSEGTR	NDLSPTTVMSEGTR	2	0.0248%+/-0.0029%	1	y11	44	0.116	44.03	0.0016	0.9297	HG114	77066	0.000221	-0.5	75815	#N/A	44.18	0.002	0.9352	HG114_2	69281	0.000263	0.9	68550	#N/A	43.93	0.0015	0.9276	HG114_3	78486	0.000282	1.1	79323	#N/A	43.88	0.0018	0.9455	HG114_4	73090	0.000228	0.8	76428	#N/A
tr|E2QVU9|E2QVU9_CANLF	Biliverdin reductase B OS=Canis lupus familiaris OX=9615 GN=BLVRB PE=4 SV=1	NDLSPTTVMSEGTR	NDLSPTTVMSEGTR	2	0.0248%+/-0.0029%	1	y10	44	0.116	44.03	0.0016	0.9297	HG114	77066	0.000221	-0.5	75815	#N/A	44.18	0.002	0.9352	HG114_2	69281	0.000263	0.9	68550	#N/A	43.93	0.0015	0.9276	HG114_3	78486	0.000282	1.1	79323	#N/A	43.88	0.0018	0.9455	HG114_4	73090	0.000228	0.8	76428	#N/A
tr|E2QVU9|E2QVU9_CANLF	Biliverdin reductase B OS=Canis lupus familiaris OX=9615 GN=BLVRB PE=4 SV=1	NDLSPTTVMSEGTR	NDLSPTTVMSEGTR	2	0.0248%+/-0.0029%	1	b3	44	0.116	44.03	0.0016	0.9297	HG114	77066	0.000221	-0.5	75815	#N/A	44.18	0.002	0.9352	HG114_2	69281	0.000263	0.9	68550	#N/A	43.93	0.0015	0.9276	HG114_3	78486	0.000282	1.1	79323	#N/A	43.88	0.0018	0.9455	HG114_4	73090	0.000228	0.8	76428	#N/A
tr|E2QVU9|E2QVU9_CANLF	Biliverdin reductase B OS=Canis lupus familiaris OX=9615 GN=BLVRB PE=4 SV=1	VLQESGLK	VLQESGLK	2	0.0268%+/-0.0027%	1	y7	22.41	0.102	22.39	0.0017	0.9441	HG114	86313	0.000248	2.5	84911	#N/A	22.69	0.0019	0.9661	HG114_2	79219	0.0003	5.4	78384	#N/A	22.39	0.0018	0.9459	HG114_3	78539	0.000282	4	79376	#N/A	22.18	0.002	0.9505	HG114_4	78098	0.000243	4.6	81665	#N/A
tr|E2QVU9|E2QVU9_CANLF	Biliverdin reductase B OS=Canis lupus familiaris OX=9615 GN=BLVRB PE=4 SV=1	VLQESGLK	VLQESGLK	2	0.0268%+/-0.0027%	1	y6	22.41	0.102	22.39	0.0017	0.9441	HG114	86313	0.000248	2.5	84911	#N/A	22.69	0.0019	0.9661	HG114_2	79219	0.0003	5.4	78384	#N/A	22.39	0.0018	0.9459	HG114_3	78539	0.000282	4	79376	#N/A	22.18	0.002	0.9505	HG114_4	78098	0.000243	4.6	81665	#N/A
tr|E2QVU9|E2QVU9_CANLF	Biliverdin reductase B OS=Canis lupus familiaris OX=9615 GN=BLVRB PE=4 SV=1	VLQESGLK	VLQESGLK	2	0.0268%+/-0.0027%	1	y5	22.41	0.102	22.39	0.0017	0.9441	HG114	86313	0.000248	2.5	84911	#N/A	22.69	0.0019	0.9661	HG114_2	79219	0.0003	5.4	78384	#N/A	22.39	0.0018	0.9459	HG114_3	78539	0.000282	4	79376	#N/A	22.18	0.002	0.9505	HG114_4	78098	0.000243	4.6	81665	#N/A
tr|E2QVU9|E2QVU9_CANLF	Biliverdin reductase B OS=Canis lupus familiaris OX=9615 GN=BLVRB PE=4 SV=1	YVAVMPPHIGDQPLTGAYTVTLDGR	YVAVMPPHIGDQPLTGAYTVTLDGR	3	0.0156%+/-0.0047%	2	y20	75.39	0.303	75.4	0.0064	0.7865	HG114	44510	0.000128	-2.6	43787	#N/A	75.4	0.0034	0.7891	HG114_2	59453	0.000225	-0.5	58826	#N/A	75.4	0.0089	0.8135	HG114_3	40546	0.000146	-0.9	40978	#N/A	75.35	0.0041	0.7842	HG114_4	40078	0.000125	0.4	41908	#N/A
tr|E2QVU9|E2QVU9_CANLF	Biliverdin reductase B OS=Canis lupus familiaris OX=9615 GN=BLVRB PE=4 SV=1	YVAVMPPHIGDQPLTGAYTVTLDGR	YVAVMPPHIGDQPLTGAYTVTLDGR	3	0.0156%+/-0.0047%	1	b2	75.39	0.303	75.4	0.0064	0.7865	HG114	44510	0.000128	-2.6	43787	#N/A	75.4	0.0034	0.7891	HG114_2	59453	0.000225	-0.5	58826	#N/A	75.4	0.0089	0.8135	HG114_3	40546	0.000146	-0.9	40978	#N/A	75.35	0.0041	0.7842	HG114_4	40078	0.000125	0.4	41908	#N/A
tr|E2QVU9|E2QVU9_CANLF	Biliverdin reductase B OS=Canis lupus familiaris OX=9615 GN=BLVRB PE=4 SV=1	YVAVMPPHIGDQPLTGAYTVTLDGR	YVAVMPPHIGDQPLTGAYTVTLDGR	3	0.0156%+/-0.0047%	1	b3	75.39	0.303	75.4	0.0064	0.7865	HG114	44510	0.000128	-2.6	43787	#N/A	75.4	0.0034	0.7891	HG114_2	59453	0.000225	-0.5	58826	#N/A	75.4	0.0089	0.8135	HG114_3	40546	0.000146	-0.9	40978	#N/A	75.35	0.0041	0.7842	HG114_4	40078	0.000125	0.4	41908	#N/A
tr|E2QW61|E2QW61_CANLF	BPI1 domain-containing protein OS=Canis lupus familiaris OX=9615 PE=4 SV=2	TNPGLVVR	TNPGLVVR	2	0.2196%+/-0.0254%	1	y6	28.15	0.116	28.18	0.0005	0.9259	HG114	699895	0.002008	-1.1	688530	#N/A	28.44	0.0005	0.9168	HG114_2	657618	0.002492	3.3	650680	#N/A	28.08	0.0005	0.9294	HG114_3	646504	0.002321	1.3	653400	#N/A	27.88	0.0005	0.9135	HG114_4	630376	0.001963	2.8	659160	#N/A
tr|E2QW61|E2QW61_CANLF	BPI1 domain-containing protein OS=Canis lupus familiaris OX=9615 PE=4 SV=2	TNPGLVVR	TNPGLVVR	2	0.2196%+/-0.0254%	1	y5	28.15	0.116	28.18	0.0005	0.9259	HG114	699895	0.002008	-1.1	688530	#N/A	28.44	0.0005	0.9168	HG114_2	657618	0.002492	3.3	650680	#N/A	28.08	0.0005	0.9294	HG114_3	646504	0.002321	1.3	653400	#N/A	27.88	0.0005	0.9135	HG114_4	630376	0.001963	2.8	659160	#N/A
tr|E2QW61|E2QW61_CANLF	BPI1 domain-containing protein OS=Canis lupus familiaris OX=9615 PE=4 SV=2	TNPGLVVR	TNPGLVVR	2	0.2196%+/-0.0254%	2	y6	28.15	0.116	28.18	0.0005	0.9259	HG114	699895	0.002008	-1.1	688530	#N/A	28.44	0.0005	0.9168	HG114_2	657618	0.002492	3.3	650680	#N/A	28.08	0.0005	0.9294	HG114_3	646504	0.002321	1.3	653400	#N/A	27.88	0.0005	0.9135	HG114_4	630376	0.001963	2.8	659160	#N/A
tr|E2QW61|E2QW61_CANLF	BPI1 domain-containing protein OS=Canis lupus familiaris OX=9615 PE=4 SV=2	EGLVALQK	EGLVALQK	2	0.0741%+/-0.0068%	1	y5	35.36	0.091	35.37	0.0007	0.9943	HG114	236759	0.000679	-2.3	232910	#N/A	35.58	0.0006	0.9818	HG114_2	220024	0.000834	0.6	217700	#N/A	35.32	0.0007	0.9834	HG114_3	207569	0.000745	0.5	209780	#N/A	35.17	0.0007	0.9965	HG114_4	226668	0.000706	1.6	237020	#N/A
tr|E2QW61|E2QW61_CANLF	BPI1 domain-containing protein OS=Canis lupus familiaris OX=9615 PE=4 SV=2	EGLVALQK	EGLVALQK	2	0.0741%+/-0.0068%	1	y4	35.36	0.091	35.37	0.0007	0.9943	HG114	236759	0.000679	-2.3	232910	#N/A	35.58	0.0006	0.9818	HG114_2	220024	0.000834	0.6	217700	#N/A	35.32	0.0007	0.9834	HG114_3	207569	0.000745	0.5	209780	#N/A	35.17	0.0007	0.9965	HG114_4	226668	0.000706	1.6	237020	#N/A
tr|E2QW61|E2QW61_CANLF	BPI1 domain-containing protein OS=Canis lupus familiaris OX=9615 PE=4 SV=2	EGLVALQK	EGLVALQK	2	0.0741%+/-0.0068%	1	y3	35.36	0.091	35.37	0.0007	0.9943	HG114	236759	0.000679	-2.3	232910	#N/A	35.58	0.0006	0.9818	HG114_2	220024	0.000834	0.6	217700	#N/A	35.32	0.0007	0.9834	HG114_3	207569	0.000745	0.5	209780	#N/A	35.17	0.0007	0.9965	HG114_4	226668	0.000706	1.6	237020	#N/A
tr|E2QW61|E2QW61_CANLF	BPI1 domain-containing protein OS=Canis lupus familiaris OX=9615 PE=4 SV=2	LLSITLPDFAGDFK	LLSITLPDFAGDFK	2	0.0077%+/-0.0018%	1	y12	75.33	0.229	75.34	0.0015	0.9052	HG114	23296	6.7e-05	1.8	22918	#N/A	75.34	0.0024	0.9622	HG114_2	25228	9.6e-05	2.6	24961	#N/A	75.29	0.0024	0.9668	HG114_3	24417	8.8e-05	2.1	24677	#N/A	75.34	0.002	0.9312	HG114_4	18541	5.8e-05	2.8	19387	#N/A
tr|E2QW61|E2QW61_CANLF	BPI1 domain-containing protein OS=Canis lupus familiaris OX=9615 PE=4 SV=2	LLSITLPDFAGDFK	LLSITLPDFAGDFK	2	0.0077%+/-0.0018%	1	y10	75.33	0.229	75.34	0.0015	0.9052	HG114	23296	6.7e-05	1.8	22918	#N/A	75.34	0.0024	0.9622	HG114_2	25228	9.6e-05	2.6	24961	#N/A	75.29	0.0024	0.9668	HG114_3	24417	8.8e-05	2.1	24677	#N/A	75.34	0.002	0.9312	HG114_4	18541	5.8e-05	2.8	19387	#N/A
tr|E2QW61|E2QW61_CANLF	BPI1 domain-containing protein OS=Canis lupus familiaris OX=9615 PE=4 SV=2	LLSITLPDFAGDFK	LLSITLPDFAGDFK	2	0.0077%+/-0.0018%	1	y8	75.33	0.229	75.34	0.0015	0.9052	HG114	23296	6.7e-05	1.8	22918	#N/A	75.34	0.0024	0.9622	HG114_2	25228	9.6e-05	2.6	24961	#N/A	75.29	0.0024	0.9668	HG114_3	24417	8.8e-05	2.1	24677	#N/A	75.34	0.002	0.9312	HG114_4	18541	5.8e-05	2.8	19387	#N/A
tr|E2QW61|E2QW61_CANLF	BPI1 domain-containing protein OS=Canis lupus familiaris OX=9615 PE=4 SV=2	GSALTPLPSQGLSLTISDSFIR	GSALTPLPSQGLSLTISDSFIR	3	0.0248%+/-0.0027%	1	y8	75.24	0.11	75.24	0.0083	0.7893	HG114	79704	0.000229	-0.1	78410	#N/A	75.24	0.0045	0.7774	HG114_2	73827	0.00028	0.1	73048	#N/A	75.24	0.0038	0.7718	HG114_3	66025	0.000237	0.1	66729	#N/A	#N/A	0.0114	0	HG114_4	#N/A	#N/A	#N/A	#N/A	#N/A
tr|E2QW61|E2QW61_CANLF	BPI1 domain-containing protein OS=Canis lupus familiaris OX=9615 PE=4 SV=2	GSALTPLPSQGLSLTISDSFIR	GSALTPLPSQGLSLTISDSFIR	3	0.0248%+/-0.0027%	1	y6	75.24	0.11	75.24	0.0083	0.7893	HG114	79704	0.000229	-0.1	78410	#N/A	75.24	0.0045	0.7774	HG114_2	73827	0.00028	0.1	73048	#N/A	75.24	0.0038	0.7718	HG114_3	66025	0.000237	0.1	66729	#N/A	#N/A	0.0114	0	HG114_4	#N/A	#N/A	#N/A	#N/A	#N/A
tr|E2QW61|E2QW61_CANLF	BPI1 domain-containing protein OS=Canis lupus familiaris OX=9615 PE=4 SV=2	GSALTPLPSQGLSLTISDSFIR	GSALTPLPSQGLSLTISDSFIR	3	0.0248%+/-0.0027%	1	b5	75.24	0.11	75.24	0.0083	0.7893	HG114	79704	0.000229	-0.1	78410	#N/A	75.24	0.0045	0.7774	HG114_2	73827	0.00028	0.1	73048	#N/A	75.24	0.0038	0.7718	HG114_3	66025	0.000237	0.1	66729	#N/A	#N/A	0.0114	0	HG114_4	#N/A	#N/A	#N/A	#N/A	#N/A
tr|E2QW61|E2QW61_CANLF	BPI1 domain-containing protein OS=Canis lupus familiaris OX=9615 PE=4 SV=2	IC[+57]EMLQK	ICEMLQK	2	0.0483%+/-0.0056%	1	y6	27.61	0.115	27.62	0.0011	0.9536	HG114	158192	0.000454	2.4	155620	#N/A	27.88	0.0012	0.917	HG114_2	148194	0.000562	3.4	146630	#N/A	27.57	0.0008	0.9389	HG114_3	134329	0.000482	3.1	135760	#N/A	27.37	0.0008	0.9448	HG114_4	139952	0.000436	4.3	146340	#N/A
tr|E2QW61|E2QW61_CANLF	BPI1 domain-containing protein OS=Canis lupus familiaris OX=9615 PE=4 SV=2	IC[+57]EMLQK	ICEMLQK	2	0.0483%+/-0.0056%	1	y5	27.61	0.115	27.62	0.0011	0.9536	HG114	158192	0.000454	2.4	155620	#N/A	27.88	0.0012	0.917	HG114_2	148194	0.000562	3.4	146630	#N/A	27.57	0.0008	0.9389	HG114_3	134329	0.000482	3.1	135760	#N/A	27.37	0.0008	0.9448	HG114_4	139952	0.000436	4.3	146340	#N/A
tr|E2QW61|E2QW61_CANLF	BPI1 domain-containing protein OS=Canis lupus familiaris OX=9615 PE=4 SV=2	IC[+57]EMLQK	ICEMLQK	2	0.0483%+/-0.0056%	1	b2	27.61	0.115	27.62	0.0011	0.9536	HG114	158192	0.000454	2.4	155620	#N/A	27.88	0.0012	0.917	HG114_2	148194	0.000562	3.4	146630	#N/A	27.57	0.0008	0.9389	HG114_3	134329	0.000482	3.1	135760	#N/A	27.37	0.0008	0.9448	HG114_4	139952	0.000436	4.3	146340	#N/A
tr|E2QW82|E2QW82_CANLF	Matrix metallopeptidase 19 OS=Canis lupus familiaris OX=9615 GN=MMP19 PE=3 SV=2	C[+57]GLEDPFNQK	CGLEDPFNQK	2	0.0034%+/-0.0011%	1	y7	75.28	0.333	75.28	0.0082	0.945	HG114	9189	2.6e-05	2.1	9039.3	#N/A	75.28	0.0036	0.9427	HG114_2	11235	4.3e-05	1.2	11116	#N/A	#N/A	0.0294	0	HG114_3	#N/A	#N/A	#N/A	#N/A	#N/A	#N/A	0.0244	0	HG114_4	#N/A	#N/A	#N/A	#N/A	#N/A
tr|E2QW82|E2QW82_CANLF	Matrix metallopeptidase 19 OS=Canis lupus familiaris OX=9615 GN=MMP19 PE=3 SV=2	C[+57]GLEDPFNQK	CGLEDPFNQK	2	0.0034%+/-0.0011%	1	y5	75.28	0.333	75.28	0.0082	0.945	HG114	9189	2.6e-05	2.1	9039.3	#N/A	75.28	0.0036	0.9427	HG114_2	11235	4.3e-05	1.2	11116	#N/A	#N/A	0.0294	0	HG114_3	#N/A	#N/A	#N/A	#N/A	#N/A	#N/A	0.0244	0	HG114_4	#N/A	#N/A	#N/A	#N/A	#N/A
[truncated: 26,314 more rows]
