# Supplementary material for: Data-Independent Acquisition Enables Robust Quantification of 400 Proteins in Non-Depleted Canine Plasma
Source: Proteomes. 2022 Feb 28;10(1):9. doi: 10.3390/proteomes10010009 (PMC8953371; doi:10.3390/proteomes10010009)
Supplement: Supplementary file 1 [file proteomes-10-00009-s001.zip › Supplementary Tables/Supplementary Table S5 - Proteins significantly altered in inflammatory samples.xlsx]

## Sheet: SWATH analysis result
Proteins	Entry name	Status	Protein names	Gene names	Fold Change Result	Adjusted P-Value	Log 2 Fold Change	Fold Change	P-Value	Dysregulation
P02677	FIBB_CANLF	reviewed	Fibrinogen beta chain [Cleaved into: Fibrinopeptide B; Fibrinogen beta chain] (Fragment)	FGB	0.23 (95% CI:0.2 to 0.27)	1e-05	-2.1063	0.2322	2.11649e-08	aDown-regulated
P12800	FIBG_CANLF	reviewed	Fibrinogen gamma chain (Fragment)	FGG	0.18 (95% CI:0.17 to 0.2)	1e-05	-2.4398	0.1843	3.27369e-11	aDown-regulated
Q5XFN2	DESM_CANLF	reviewed	Desmin	DES	0.67 (95% CI:0.58 to 0.77)	0.0009	-0.5826	0.6678	0.000240628	aDown-regulated
A0A0A0MPC5	A0A0A0MPC5_CANLF	unreviewed	Trafficking protein particle complex subunit 2	TRAPPC2	0.18 (95% CI:0.16 to 0.19)	1e-05	-2.5035	0.1763	8.78388e-11	aDown-regulated
A0A4V1FUJ2	A0A4V1FUJ2_CANLF	unreviewed	Fibrinogen alpha chain (Fragment)	FGA	0.31 (95% CI:0.25 to 0.39)	1e-05	-1.6857	0.3109	1.55156e-06	aDown-regulated
C5NM83	C5NM83_CANLF	unreviewed	Chromogranin A (Fragment)		0.01 (95% CI:0 to 0.13)	0.0105	-6.9489	0.0081	0.00410027	aDown-regulated
E2QSF4	E2QSF4_CANLF	unreviewed	Tubulin beta chain	TUBB	0.01 (95% CI:0 to 0.13)	0.0085	-6.662	0.0099	0.00321101	aDown-regulated
E2QUQ0	E2QUQ0_CANLF	unreviewed	Actinin alpha 2	ACTN2	0.69 (95% CI:0.59 to 0.8)	0.0018	-0.5357	0.6898	0.000540973	aDown-regulated
E2QWU0	E2QWU0_CANLF	unreviewed	Actin-related protein 2/3 complex subunit 4	ARPC4	0.7 (95% CI:0.65 to 0.75)	1e-05	-0.52	0.6974	1.88399e-06	aDown-regulated
E2QXT6	E2QXT6_CANLF	unreviewed	Kinesin family member 11	KIF11	0.69 (95% CI:0.63 to 0.76)	0.0001	-0.533	0.6911	2.1742e-05	aDown-regulated
E2QY08	E2QY08_CANLF	unreviewed	Actinin alpha 1	ACTN1	0.51 (95% CI:0.34 to 0.75)	0.0106	-0.9768	0.5081	0.00418228	aDown-regulated
E2R2F7	E2R2F7_CANLF	unreviewed	Sex hormone binding globulin	SHBG	0.69 (95% CI:0.63 to 0.76)	0.0001	-0.528	0.6935	1.78634e-05	aDown-regulated
E2R357	E2R357_CANLF	unreviewed	Sad1 and UNC84 domain containing 5	SUN5	0.68 (95% CI:0.6 to 0.77)	0.0003	-0.559	0.6788	7.58126e-05	aDown-regulated
E2R5B2	E2R5B2_CANLF	unreviewed	2-phospho-D-glycerate hydro-lyase (EC 4.2.1.11)	ENO3	0.62 (95% CI:0.56 to 0.68)	1e-05	-0.69	0.6199	3.89594e-06	aDown-regulated
E2R612	E2R612_CANLF	unreviewed	EGF containing fibulin extracellular matrix protein 1	EFEMP1	0.66 (95% CI:0.58 to 0.76)	0.0004	-0.5919	0.6635	9.80382e-05	aDown-regulated
E2RC23	E2RC23_CANLF	unreviewed	Procollagen C-endopeptidase enhancer	PCOLCE	0.05 (95% CI:0 to 0.59)	0.0485	-4.3829	0.0479	0.023315	aDown-regulated
E2RCP9	E2RCP9_CANLF	unreviewed	26S proteasome non-ATPase regulatory subunit 2	PSMD2	0.62 (95% CI:0.55 to 0.7)	0.0001	-0.6959	0.6173	1.46997e-05	aDown-regulated
E2RD01	E2RD01_CANLF	unreviewed	Uncharacterized protein		0 (95% CI:0 to 0.04)	0.0044	-9.0735	0.0019	0.00154042	aDown-regulated
E2RES2	E2RES2_CANLF	unreviewed	Antithrombin-III (Serpin C1)	SERPINC1	0.7 (95% CI:0.66 to 0.74)	1e-05	-0.5222	0.6963	5.14637e-07	aDown-regulated
E2RG01	E2RG01_CANLF	unreviewed	Complement C7	C7	0.61 (95% CI:0.58 to 0.64)	1e-05	-0.7162	0.6087	6.12921e-09	aDown-regulated
E2RLS3	E2RLS3_CANLF	unreviewed	Heat shock protein 90 alpha family class B member 1	HSP90AB1	0.59 (95% CI:0.45 to 0.76)	0.0042	-0.7728	0.5853	0.00146041	aDown-regulated
E2RNM1	E2RNM1_CANLF	unreviewed	Apolipoprotein D	APOD	0.64 (95% CI:0.6 to 0.68)	1e-05	-0.646	0.6391	4.09857e-07	aDown-regulated
E2RPB8	E2RPB8_CANLF	unreviewed	C-type lectin domain family 3 member B	CLEC3B	0.59 (95% CI:0.53 to 0.67)	1e-05	-0.7498	0.5947	5.70777e-06	aDown-regulated
E2RQ71	E2RQ71_CANLF	unreviewed	Apolipoprotein M	APOM	0.59 (95% CI:0.55 to 0.64)	1e-05	-0.7538	0.593	2.66521e-07	aDown-regulated
F1P8G0	F1P8G0_CANLF	unreviewed	Fibrinogen gamma chain	FGG	0.29 (95% CI:0.24 to 0.35)	1e-05	-1.7693	0.2933	2.92731e-07	aDown-regulated
F1PB85	F1PB85_CANLF	unreviewed	Serpin family A member 7	SERPINA7	0.62 (95% CI:0.55 to 0.69)	0.0001	-0.6878	0.6208	9.91395e-06	aDown-regulated
F1PCH3	F1PCH3_CANLF	unreviewed	2-phospho-D-glycerate hydro-lyase (EC 4.2.1.11)	ENO1	0.61 (95% CI:0.54 to 0.69)	0.0001	-0.7115	0.6107	1.71005e-05	aDown-regulated
F1PEN6	F1PEN6_CANLF	unreviewed	Transferrin receptor protein 1	TFRC	0.59 (95% CI:0.54 to 0.65)	1e-05	-0.7537	0.5931	1.89423e-06	aDown-regulated
F1PGS2	F1PGS2_CANLF	unreviewed	Fibrinogen beta chain (Fibrinopeptide B)	FGB	0.46 (95% CI:0.41 to 0.51)	1e-05	-1.1294	0.4571	1.13524e-07	aDown-regulated
F1PKI5	F1PKI5_CANLF	unreviewed	Ig-like domain-containing protein		0.53 (95% CI:0.48 to 0.57)	1e-05	-0.9261	0.5263	1.33205e-07	aDown-regulated
F1PKX3	F1PKX3_CANLF	unreviewed	Coagulation factor XIII A chain	F13A1	0.5 (95% CI:0.43 to 0.58)	1e-05	-0.9962	0.5013	5.33091e-06	aDown-regulated
F1PNS6	F1PNS6_CANLF	unreviewed	Peptidase D	PEPD	0.68 (95% CI:0.61 to 0.76)	0.0002	-0.5623	0.6772	4.30194e-05	aDown-regulated
F1PP29	F1PP29_CANLF	unreviewed	Uncharacterized protein		0.41 (95% CI:0.35 to 0.48)	1e-05	-1.2839	0.4107	6.82527e-07	aDown-regulated
F1PSS2	F1PSS2_CANLF	unreviewed	Thrombospondin 4	THBS4	0.5 (95% CI:0.47 to 0.54)	1e-05	-0.992	0.5028	1.87746e-08	aDown-regulated
F1PV96	F1PV96_CANLF	unreviewed	Myosin light chain 1	MYL1	0.61 (95% CI:0.38 to 1)	0.0883	-0.7045	0.6137	0.0497904	aDown-regulated
F1PVC1	F1PVC1_CANLF	unreviewed	Actin alpha 1, skeletal muscle	ACTA1	0.01 (95% CI:0 to 0.82)	0.077	-6.1128	0.0144	0.0419691	aDown-regulated
F1PXQ9	F1PXQ9_CANLF	unreviewed	TNF receptor associated protein 1	TRAP1	0.59 (95% CI:0.45 to 0.76)	0.0042	-0.7728	0.5853	0.00146041	aDown-regulated
F1PYE8	F1PYE8_CANLF	unreviewed	Gp_dh_C domain-containing protein		0.01 (95% CI:0 to 0.5)	0.0575	-7.3795	0.006	0.0283477	aDown-regulated
F1PZT9	F1PZT9_CANLF	unreviewed	Sarcalumenin	SRL	0.49 (95% CI:0.36 to 0.66)	0.002	-1.027	0.4907	0.000591271	aDown-regulated
F1Q117	F1Q117_CANLF	unreviewed	Attractin	ATRN	0.68 (95% CI:0.58 to 0.79)	0.0014	-0.5632	0.6768	0.000395248	aDown-regulated
F1Q1R1	F1Q1R1_CANLF	unreviewed	Malate dehydrogenase 1	MDH1	0.66 (95% CI:0.59 to 0.73)	0.0001	-0.6065	0.6568	1.70079e-05	aDown-regulated
F2Z4Q7	F2Z4Q7_CANLF	unreviewed	Serpin family F member 1	SERPINF1	0.68 (95% CI:0.64 to 0.73)	1e-05	-0.5475	0.6842	4.2632e-07	aDown-regulated
F6XNH4	F6XNH4_CANLF	unreviewed	C-1-tetrahydrofolate synthase, cytoplasmic (EC 1.5.1.5) (EC 3.5.4.9) (EC 6.3.4.3) (Formyltetrahydrofolate synthetase) (Methenyltetrahydrofolate cyclohydrolase) (Methylenetetrahydrofolate dehydrogenase)	MTHFD1	0.01 (95% CI:0 to 0.85)	0.0787	-6.0891	0.0147	0.0430901	aDown-regulated
F6Y3P9	F6Y3P9_CANLF	unreviewed	Actin-depolymerizing factor (Brevin) (Gelsolin)	GSN	0.6 (95% CI:0.57 to 0.63)	1e-05	-0.7399	0.5988	1.09273e-08	aDown-regulated
J9NRV7	J9NRV7_CANLF	unreviewed	Fibrinogen alpha chain (Fibrinopeptide A)	FGA	0.14 (95% CI:0.14 to 0.15)	1e-05	-2.8228	0.1413	1.07692e-13	aDown-regulated
J9NVV0	J9NVV0_CANLF	unreviewed	Formin homology 2 domain containing 3	FHOD3	0 (95% CI:0 to 0)	1e-05	-12.5676	0.0002	0	aDown-regulated
J9P2L7	J9P2L7_CANLF	unreviewed	Ig-like domain-containing protein		0.7 (95% CI:0.54 to 0.89)	0.0218	-0.5246	0.6951	0.00969329	aDown-regulated
J9P2T7	J9P2T7_CANLF	unreviewed	26S proteasome non-ATPase regulatory subunit 5		0.02 (95% CI:0 to 0.8)	0.0746	-5.8816	0.017	0.0404549	aDown-regulated
J9P2W2	J9P2W2_CANLF	unreviewed	Transforming growth factor beta induced		0.67 (95% CI:0.52 to 0.88)	0.0218	-0.568	0.6745	0.00968443	aDown-regulated
J9P346	J9P346_CANLF	unreviewed	Pro-platelet basic protein (chemokine (C-X-C motif) ligand 7)	PPBP	0.67 (95% CI:0.6 to 0.74)	0.0001	-0.5787	0.6696	2.43316e-05	aDown-regulated
J9P3T6	J9P3T6_CANLF	unreviewed	YOD1 deubiquitinase		0.68 (95% CI:0.55 to 0.84)	0.0073	-0.5566	0.6799	0.00270434	aDown-regulated
J9P4L3	J9P4L3_CANLF	unreviewed	Arachidonate 15-lipoxygenase	ALOX15	0.34 (95% CI:0.29 to 0.4)	1e-05	-1.5692	0.337	2.8709e-07	aDown-regulated
J9P5F0	J9P5F0_CANLF	unreviewed	Adipsin (EC 3.4.21.46) (C3 convertase activator) (Complement factor D) (Properdin factor D)	ARHGAP45	0.67 (95% CI:0.58 to 0.79)	0.0013	-0.5684	0.6744	0.000363211	aDown-regulated
J9P811	J9P811_CANLF	unreviewed	HIC ZBTB transcriptional repressor 2	HIC2	0.55 (95% CI:0.45 to 0.68)	0.0008	-0.8556	0.5526	0.000199062	aDown-regulated
J9PB14	J9PB14_CANLF	unreviewed	Biotinidase	BTD	0.67 (95% CI:0.6 to 0.74)	0.0001	-0.5871	0.6657	2.8396e-05	aDown-regulated
L7N0E7	L7N0E7_CANLF	unreviewed	Uncharacterized protein		0.35 (95% CI:0.32 to 0.39)	1e-05	-1.5153	0.3498	7.10063e-09	aDown-regulated
L7N0J8	L7N0J8_CANLF	unreviewed	Uncharacterized protein	LOC102152480	0.52 (95% CI:0.46 to 0.59)	1e-05	-0.9418	0.5206	3.01844e-06	aDown-regulated
Q0QET4	Q0QET4_CANLF	unreviewed	Glyceraldehyde-3-phosphate dehydrogenase (Fragment)	GAPDH	0.67 (95% CI:0.54 to 0.82)	0.0059	-0.5858	0.6663	0.00216621	aDown-regulated
Q28252	Q28252_CANLF	unreviewed	Fibronectin ED-A (Fragment)		0 (95% CI:0 to 0.05)	0.0077	-9.3253	0.0016	0.00287889	aDown-regulated
Q95J95	Q95J95_CANLF	unreviewed	Adiponectin (Fragment)	APM1	0.54 (95% CI:0.51 to 0.58)	1e-05	-0.8776	0.5443	9.63358e-09	aDown-regulated
P01785	HV02_CANLF	reviewed	Ig heavy chain V region MOO		20.73 (95% CI:18.3 to 23.49)	1e-05	4.3739	20.7329	1.15568e-11	bUp-regulated
Q8MKD5	TNNI3_CANLF	reviewed	Troponin I, cardiac muscle (Cardiac troponin I)	TNNI3	38.77 (95% CI:6.51 to 230.94)	0.0043	5.2768	38.7678	0.00149008	bUp-regulated
A0A096P6K5	A0A096P6K5_CANLF	unreviewed	Serum amyloid A protein	SAA1	544.71 (95% CI:44.45 to 6675.72)	0.0014	9.0893	544.709	0.000406323	bUp-regulated
A0A1S7J0A8	A0A1S7J0A8_CANLF	unreviewed	Monocyte differentiation antigen CD14 (Myeloid cell-specific leucine-rich glycoprotein)	607076	100.28 (95% CI:1.3 to 7755.81)	0.0746	6.6479	100.284	0.0403255	bUp-regulated
D2K841	D2K841_CANLF	unreviewed	C-X-C motif chemokine		67.05 (95% CI:50.7 to 88.67)	1e-05	6.0671	67.046	5.20782e-10	bUp-regulated
D6BR72	D6BR72_CANLF	unreviewed	Keratin 71	KRT71	7.06 (95% CI:5.96 to 8.37)	1e-05	2.82	7.0614	4.32741e-09	bUp-regulated
E2QTQ9	E2QTQ9_CANLF	unreviewed	Tubulin alpha chain	LOC100856405	121.84 (95% CI:7.65 to 1939.89)	0.0102	6.9288	121.839	0.00394119	bUp-regulated
E2QUJ5	E2QUJ5_CANLF	unreviewed	Ubiquitin-like domain-containing protein	DDI2	9114.42 (95% CI:8378.94 to 9914.47)	1e-05	13.1539	9114.42	0	bUp-regulated
E2QW61	E2QW61_CANLF	unreviewed	Lipopolysaccharide-binding protein	LBP	12.09 (95% CI:10.55 to 13.85)	1e-05	3.5957	12.0901	1.09628e-10	bUp-regulated
E2R5J0	E2R5J0_CANLF	unreviewed	Pentaxin (Pentraxin)	CRP	494.8 (95% CI:27.24 to 8988.37)	0.0034	8.9507	494.799	0.00114342	bUp-regulated
E2RA67	E2RA67_CANLF	unreviewed	C-C motif chemokine	CCL14	1.95 (95% CI:1.74 to 2.19)	1e-05	0.9636	1.9502	9.15657e-07	bUp-regulated
E2RAE8	E2RAE8_CANLF	unreviewed	Transgelin	TAGLN	1155.15 (95% CI:19.81 to 67360.95)	0.0102	10.1739	1155.15	0.0039517	bUp-regulated
E2REU6	E2REU6_CANLF	unreviewed	Keratin 18	KRT18	18.82 (95% CI:15.89 to 22.3)	1e-05	4.2344	18.8231	1.69989e-10	bUp-regulated
E2RH18	E2RH18_CANLF	unreviewed	Complement factor properdin	CFP	2068.79 (95% CI:1715.91 to 2494.24)	1e-05	11.0146	2068.79	1.80966e-13	bUp-regulated
E2RNB6	E2RNB6_CANLF	unreviewed	Alpha(B)-crystallin (Alpha-crystallin B chain)	CRYAB	11867.01 (95% CI:10231.57 to 13763.87)	1e-05	13.5347	11867	5.55112e-15	bUp-regulated
E2RT38	E2RT38_CANLF	unreviewed	Maltase-glucoamylase	MGAM	1.48 (95% CI:1.41 to 1.56)	1e-05	0.5672	1.4816	8.51468e-08	bUp-regulated
E2RT39	E2RT39_CANLF	unreviewed	Maltase-glucoamylase 2 (putative)	MGAM2	1.58 (95% CI:1.05 to 2.37)	0.0646	0.6557	1.5753	0.0332647	bUp-regulated
E5G725	E5G725_CANLF	unreviewed	Dermatopontin (Fragment)	DPT	171.61 (95% CI:1.34 to 22027.52)	0.0746	7.423	171.607	0.040317	bUp-regulated
F1P7L2	F1P7L2_CANLF	unreviewed	26S proteasome non-ATPase regulatory subunit 5	PSMD5	7410.6 (95% CI:5429.18 to 10115.16)	1e-05	12.8554	7410.6	3.07354e-12	bUp-regulated
F1PQS3	F1PQS3_CANLF	unreviewed	F-actin-capping protein subunit beta	CAPZB	74.36 (95% CI:1.28 to 4318.27)	0.0746	6.2164	74.3557	0.040168	bUp-regulated
F1PRB7	F1PRB7_CANLF	unreviewed	Testis expressed 15, meiosis and synapsis associated	TEX15	1266.75 (95% CI:962.8 to 1666.65)	1e-05	10.3069	1266.75	6.57407e-12	bUp-regulated
F1PTY1	F1PTY1_CANLF	unreviewed	Cytokeratin-1 (Keratin, type II cytoskeletal 1) (Keratin-1) (Type-II keratin Kb1)	KRT3	3.11 (95% CI:1.48 to 6.53)	0.0182	1.6365	3.109	0.00778749	bUp-regulated
F1Q3U2	F1Q3U2_CANLF	unreviewed	Keratin 3	KRT3	1.77 (95% CI:1.39 to 2.25)	0.002	0.8225	1.7684	0.000603764	bUp-regulated
F6UME0	F6UME0_CANLF	unreviewed	Uncharacterized protein	LOC611458	1.46 (95% CI:1.37 to 1.55)	1e-05	0.5441	1.4581	4.85022e-07	bUp-regulated
G1K2D9	G1K2D9_CANLF	unreviewed	Haptoglobin	LOC479668	2.21 (95% CI:2.09 to 2.34)	1e-05	1.1426	2.2078	8.91273e-10	bUp-regulated
J9P0I1	J9P0I1_CANLF	unreviewed	Keratin, type I cytoskeletal 9	KRT9	26.5 (95% CI:23.16 to 30.31)	1e-05	4.7277	26.4967	1.11644e-11	bUp-regulated
J9P8M2	J9P8M2_CANLF	unreviewed	Fibronectin	FN1	2.52 (95% CI:2.4 to 2.64)	1e-05	1.3314	2.5164	7.76599e-11	bUp-regulated
J9P8U3	J9P8U3_CANLF	unreviewed	IF rod domain-containing protein		11.67 (95% CI:9.78 to 13.93)	1e-05	3.5449	11.6713	9.68288e-10	bUp-regulated
J9P9J6	J9P9J6_CANLF	unreviewed	Uncharacterized protein		1.43 (95% CI:1.35 to 1.52)	1e-05	0.52	1.4339	4.77702e-07	bUp-regulated
L7N094	L7N094_CANLF	unreviewed	Keratin 3	KRT3	3.35 (95% CI:1.04 to 10.85)	0.0814	1.7448	3.3515	0.0449529	bUp-regulated
L7N0H1	L7N0H1_CANLF	unreviewed	Keratin 35		2.93 (95% CI:2.72 to 3.17)	1e-05	1.5528	2.9339	9.71307e-10	bUp-regulated
O62857	O62857_CANLF	unreviewed	Ras p21 (Fragment)	K-ras H-ras	77.51 (95% CI:1.29 to 4657.95)	0.0746	6.2763	77.5089	0.0399828	bUp-regulated
Q6QLW9	Q6QLW9_CANLF	unreviewed	Metalloproteinase inhibitor 1 (Tissue inhibitor of metalloproteinases 1) (Fragment)		1.61 (95% CI:1.42 to 1.83)	0.0001	0.6881	1.6112	2.88372e-05	bUp-regulated
P00011	CYC_CANLF	reviewed	Cytochrome c	CYCS CYC	0.55 (95% CI:0 to 138.05)	0.8417	-0.8597	0.5511	0.809801	cNo regulation
