# Supplementary material for: Data-Independent Acquisition Enables Robust Quantification of 400 Proteins in Non-Depleted Canine Plasma
Source: Proteomes. 2022 Feb 28;10(1):9. doi: 10.3390/proteomes10010009 (PMC8953371; doi:10.3390/proteomes10010009)
Supplement: Supplementary file 1 [file proteomes-10-00009-s001.zip › Supplementary Tables/Supplementary Table S6 - Proteins significantly altered in miscellaneous clinical samples.xlsx]

## Sheet: SWATH analysis results
Proteins	Entry name	Status	Protein names	Gene names	Fold Change Result	Adjusted P-Value	Log 2 Fold Change	Fold Change	P-Value	Dysregulation
J9NRV7	J9NRV7_CANLF	unreviewed	Fibrinogen alpha chain (Fibrinopeptide A)	FGA	0.09 (95% CI:0.08 to 0.09)	1e-05	-3.5417	0.0859	9.32587e-15	aDown-regulated
P12800	FIBG_CANLF	reviewed	Fibrinogen gamma chain (Fragment)	FGG	0.1 (95% CI:0.09 to 0.1)	1e-05	-3.3618	0.0973	2.68452e-13	aDown-regulated
F1PXN2	F1PXN2_CANLF	unreviewed	Alpha fetoprotein	AFP LOC482194	0.63 (95% CI:0.61 to 0.64)	1e-05	-0.6757	0.626	2.93694e-11	aDown-regulated
E2QUV3	E2QUV3_CANLF	unreviewed	Alpha-2-HS-glycoprotein (Fetuin-A)	AHSG	0.67 (95% CI:0.66 to 0.68)	1e-05	-0.5751	0.6713	5.52227e-11	aDown-regulated
E2RG01	E2RG01_CANLF	unreviewed	Complement C7	C7	0.58 (95% CI:0.57 to 0.6)	1e-05	-0.7792	0.5827	6.69207e-11	aDown-regulated
E2R200	E2R200_CANLF	unreviewed	Centromere protein E	CENPE	0.61 (95% CI:0.59 to 0.63)	1e-05	-0.7127	0.6102	7.89389e-11	aDown-regulated
Q95J95	Q95J95_CANLF	unreviewed	Adiponectin (Fragment)	APM1	0.52 (95% CI:0.5 to 0.54)	1e-05	-0.9389	0.5216	8.59153e-11	aDown-regulated
L7N0E7	L7N0E7_CANLF	unreviewed	Uncharacterized protein		0.39 (95% CI:0.37 to 0.41)	1e-05	-1.3506	0.3921	9.23772e-11	aDown-regulated
F1PEN6	F1PEN6_CANLF	unreviewed	Transferrin receptor protein 1	TFRC	0.58 (95% CI:0.57 to 0.6)	1e-05	-0.7751	0.5843	2.369e-10	aDown-regulated
F1PCE8	F1PCE8_CANLF	unreviewed	Peptidase S1 domain-containing protein	LOC475521	0.58 (95% CI:0.57 to 0.6)	1e-05	-0.7749	0.5844	2.5346e-10	aDown-regulated
F1PG39	F1PG39_CANLF	unreviewed	Inter-alpha-trypsin inhibitor heavy chain 2	ITIH2	0.7 (95% CI:0.68 to 0.71)	1e-05	-0.5159	0.6993	2.88971e-10	aDown-regulated
E2RES2	E2RES2_CANLF	unreviewed	Antithrombin-III (Serpin C1)	SERPINC1	0.63 (95% CI:0.61 to 0.65)	1e-05	-0.6703	0.6284	3.75067e-10	aDown-regulated
F2Z4Q6	F2Z4Q6_CANLF	unreviewed	Alpha fetoprotein	AFP LOC482194	0.71 (95% CI:0.69 to 0.72)	1e-05	-0.5005	0.7069	5.50706e-10	aDown-regulated
F1P8Z5	F1P8Z5_CANLF	unreviewed	Apolipoprotein B	APOB	0.66 (95% CI:0.64 to 0.68)	1e-05	-0.5921	0.6634	8.24237e-10	aDown-regulated
P02648	APOA1_CANLF	reviewed	Apolipoprotein A-I (Apo-AI) (ApoA-I) (Apolipoprotein A1) [Cleaved into: Proapolipoprotein A-I (ProapoA-I); Truncated apolipoprotein A-I]	APOA1	0.65 (95% CI:0.63 to 0.67)	1e-05	-0.6257	0.6481	8.52377e-10	aDown-regulated
F6Y3P9	F6Y3P9_CANLF	unreviewed	Actin-depolymerizing factor (Brevin) (Gelsolin)	GSN	0.64 (95% CI:0.62 to 0.66)	1e-05	-0.6411	0.6412	9.07731e-10	aDown-regulated
P02677	FIBB_CANLF	reviewed	Fibrinogen beta chain [Cleaved into: Fibrinopeptide B; Fibrinogen beta chain] (Fragment)	FGB	0.1 (95% CI:0.08 to 0.12)	1e-05	-3.3194	0.1002	1.03044e-09	aDown-regulated
E2RRM2	E2RRM2_CANLF	unreviewed	Prothrombin (EC 3.4.21.5) (Coagulation factor II)	F2	0.7 (95% CI:0.68 to 0.72)	1e-05	-0.518	0.6984	1.41487e-09	aDown-regulated
E2RPW3	E2RPW3_CANLF	unreviewed	Paraoxonase (EC 3.1.1.2)	PON3	0.68 (95% CI:0.66 to 0.7)	1e-05	-0.557	0.6797	1.6584e-09	aDown-regulated
F1P707	F1P707_CANLF	unreviewed	Anaphylatoxin-like domain-containing protein	LOC484960	0.63 (95% CI:0.6 to 0.65)	1e-05	-0.677	0.6255	2.34016e-09	aDown-regulated
F1PGS2	F1PGS2_CANLF	unreviewed	Fibrinogen beta chain (Fibrinopeptide B)	FGB	0.4 (95% CI:0.37 to 0.43)	1e-05	-1.3397	0.3951	3.01437e-09	aDown-regulated
E2RNM1	E2RNM1_CANLF	unreviewed	Apolipoprotein D	APOD	0.52 (95% CI:0.49 to 0.55)	1e-05	-0.9486	0.5181	3.80563e-09	aDown-regulated
F1Q418	F1Q418_CANLF	unreviewed	Inter-alpha-trypsin inhibitor heavy chain 1	ITIH1	0.7 (95% CI:0.68 to 0.73)	1e-05	-0.5046	0.7048	3.85453e-09	aDown-regulated
E2R4V3	E2R4V3_CANLF	unreviewed	Serpin family F member 2	SERPINF2	0.65 (95% CI:0.63 to 0.68)	1e-05	-0.6123	0.6542	6.26013e-09	aDown-regulated
F2Z4P4	F2Z4P4_CANLF	unreviewed	Elongation factor 1-alpha	LOC102155289	0.6 (95% CI:0.57 to 0.63)	1e-05	-0.7357	0.6005	1.00694e-08	aDown-regulated
E2R357	E2R357_CANLF	unreviewed	Sad1 and UNC84 domain containing 5	SUN5	0.43 (95% CI:0.4 to 0.47)	1e-05	-1.2119	0.4317	1.09993e-08	aDown-regulated
E2QWU0	E2QWU0_CANLF	unreviewed	Actin-related protein 2/3 complex subunit 4	ARPC4	0.56 (95% CI:0.52 to 0.59)	1e-05	-0.8446	0.5569	1.75323e-08	aDown-regulated
F1PKI5	F1PKI5_CANLF	unreviewed	Ig-like domain-containing protein		0.42 (95% CI:0.39 to 0.46)	1e-05	-1.2399	0.4234	1.82681e-08	aDown-regulated
E2R2F7	E2R2F7_CANLF	unreviewed	Sex hormone binding globulin	SHBG	0.53 (95% CI:0.49 to 0.56)	1e-05	-0.9253	0.5266	2.15291e-08	aDown-regulated
F1PE14	F1PE14_CANLF	unreviewed	KRR1 small subunit processome component		0.54 (95% CI:0.51 to 0.58)	1e-05	-0.8767	0.5446	2.39868e-08	aDown-regulated
A0A4V1FUJ2	A0A4V1FUJ2_CANLF	unreviewed	Fibrinogen alpha chain (Fragment)	FGA	0.27 (95% CI:0.24 to 0.31)	1e-05	-1.8793	0.2718	2.41214e-08	aDown-regulated
J9JHX7	J9JHX7_CANLF	unreviewed	Transferrin	TF	0.7 (95% CI:0.68 to 0.73)	1e-05	-0.5049	0.7047	3.37732e-08	aDown-regulated
E2R838	E2R838_CANLF	unreviewed	Intraflagellar transport 88	IFT88	0.61 (95% CI:0.57 to 0.64)	1e-05	-0.7242	0.6053	3.82629e-08	aDown-regulated
F1PSS2	F1PSS2_CANLF	unreviewed	Thrombospondin 4	THBS4	0.6 (95% CI:0.56 to 0.63)	1e-05	-0.7465	0.596	4.64309e-08	aDown-regulated
F1P8G0	F1P8G0_CANLF	unreviewed	Fibrinogen gamma chain	FGG	0.31 (95% CI:0.27 to 0.35)	1e-05	-1.7118	0.3053	4.72806e-08	aDown-regulated
E2RQ71	E2RQ71_CANLF	unreviewed	Apolipoprotein M	APOM	0.53 (95% CI:0.49 to 0.57)	1e-05	-0.9105	0.532	4.84174e-08	aDown-regulated
J9P730	J9P730_CANLF	unreviewed	Cell division control protein 42 homolog (EC 3.6.5.2)		0.61 (95% CI:0.57 to 0.64)	1e-05	-0.7206	0.6069	5.05879e-08	aDown-regulated
E2R9B6	E2R9B6_CANLF	unreviewed	Fetuin B	FETUB	0.71 (95% CI:0.68 to 0.74)	1e-05	-0.5011	0.7066	5.73071e-08	aDown-regulated
E2RGZ8	E2RGZ8_CANLF	unreviewed	Adaptor protein, phosphotyrosine interacting with PH domain and leucine zipper 2	APPL2	0.62 (95% CI:0.59 to 0.66)	1e-05	-0.6846	0.6222	5.91227e-08	aDown-regulated
J9P795	J9P795_CANLF	unreviewed	Alcohol dehydrogenase 4 (class II), pi polypeptide	ADH4	0.6 (95% CI:0.56 to 0.64)	1e-05	-0.7366	0.6002	6.12298e-08	aDown-regulated
F6XY66	F6XY66_CANLF	unreviewed	Transforming protein RhoA	RHOA	0.55 (95% CI:0.51 to 0.59)	1e-05	-0.8606	0.5507	9.37176e-08	aDown-regulated
E2RPB8	E2RPB8_CANLF	unreviewed	C-type lectin domain family 3 member B	CLEC3B	0.5 (95% CI:0.45 to 0.54)	1e-05	-1.0075	0.4974	1.01537e-07	aDown-regulated
E2R4E7	E2R4E7_CANLF	unreviewed	Alpha fetoprotein	AFP LOC482194	0.68 (95% CI:0.64 to 0.71)	1e-05	-0.5635	0.6767	1.08099e-07	aDown-regulated
F1Q4A3	F1Q4A3_CANLF	unreviewed	Coagulation factor X	F10 F7	0.65 (95% CI:0.61 to 0.69)	1e-05	-0.625	0.6484	1.18073e-07	aDown-regulated
F2Z4Q7	F2Z4Q7_CANLF	unreviewed	Serpin family F member 1	SERPINF1	0.69 (95% CI:0.65 to 0.72)	1e-05	-0.5455	0.6851	1.33205e-07	aDown-regulated
E2QXT6	E2QXT6_CANLF	unreviewed	Kinesin family member 11	KIF11	0.54 (95% CI:0.49 to 0.58)	1e-05	-0.895	0.5378	1.4238e-07	aDown-regulated
L7N0H1	L7N0H1_CANLF	unreviewed	Keratin 35		0.66 (95% CI:0.62 to 0.7)	1e-05	-0.5993	0.6601	1.5486e-07	aDown-regulated
J9P549	J9P549_CANLF	unreviewed	Uncharacterized protein		0.57 (95% CI:0.53 to 0.62)	1e-05	-0.7999	0.5744	1.86257e-07	aDown-regulated
J9PB14	J9PB14_CANLF	unreviewed	Biotinidase	BTD	0.6 (95% CI:0.56 to 0.65)	1e-05	-0.7309	0.6025	2.278e-07	aDown-regulated
Q9TS75	Q9TS75_CANLF	unreviewed	SG-B=SPOT group B protein serum albumin homolog (Fragments)		0.59 (95% CI:0.55 to 0.64)	1e-05	-0.7565	0.5919	2.49994e-07	aDown-regulated
F1PD49	F1PD49_CANLF	unreviewed	Kinesin family member 7	KIF7	0.52 (95% CI:0.47 to 0.58)	1e-05	-0.9322	0.524	4.61434e-07	aDown-regulated
O77669	O77669_CANLF	unreviewed	Coagulation factor X (Fragment)		0.68 (95% CI:0.64 to 0.73)	1e-05	-0.5538	0.6812	1.02305e-06	aDown-regulated
E2RE39	E2RE39_CANLF	unreviewed	Adenylate kinase 2, mitochondrial (AK 2) (EC 2.7.4.3) (ATP-AMP transphosphorylase 2) (ATP:AMP phosphotransferase) (Adenylate monophosphate kinase)	AK2	0.51 (95% CI:0.46 to 0.58)	1e-05	-0.961	0.5137	1.06435e-06	aDown-regulated
F1PNS6	F1PNS6_CANLF	unreviewed	Peptidase D	PEPD	0.61 (95% CI:0.56 to 0.66)	1e-05	-0.7152	0.6091	1.07682e-06	aDown-regulated
Q2Z1P8	Q2Z1P8_CANLF	unreviewed	Anion exchange protein	SLC4A1	0.51 (95% CI:0.45 to 0.57)	1e-05	-0.9794	0.5072	1.13864e-06	aDown-regulated
J9P0R6	J9P0R6_CANLF	unreviewed	Myeloperoxidase		0.64 (95% CI:0.59 to 0.7)	1e-05	-0.6356	0.6437	1.22295e-06	aDown-regulated
Q6Q308	PLEK_CANLF	reviewed	Pleckstrin	PLEK	0.6 (95% CI:0.54 to 0.65)	1e-05	-0.7479	0.5955	1.24703e-06	aDown-regulated
F1PAR0	F1PAR0_CANLF	unreviewed	Dihydrolipoyl dehydrogenase (EC 1.8.1.4)	DLD	0.59 (95% CI:0.53 to 0.65)	1e-05	-0.7657	0.5882	1.27003e-06	aDown-regulated
E2QZQ1	E2QZQ1_CANLF	unreviewed	Transferrin	TF	0.64 (95% CI:0.6 to 0.7)	1e-05	-0.634	0.6444	1.35787e-06	aDown-regulated
J9P4L3	J9P4L3_CANLF	unreviewed	Arachidonate 15-lipoxygenase	ALOX15	0.44 (95% CI:0.38 to 0.51)	1e-05	-1.1796	0.4415	1.35944e-06	aDown-regulated
E2R5B2	E2R5B2_CANLF	unreviewed	2-phospho-D-glycerate hydro-lyase (EC 4.2.1.11)	ENO3	0.65 (95% CI:0.6 to 0.71)	1e-05	-0.6127	0.654	1.53806e-06	aDown-regulated
F1PTX4	F1PTX4_CANLF	unreviewed	Keratin 3	KRT3	0.66 (95% CI:0.61 to 0.71)	1e-05	-0.5963	0.6614	1.67584e-06	aDown-regulated
F1PAF3	F1PAF3_CANLF	unreviewed	Hepatocyte growth factor activator	HGFAC	0.7 (95% CI:0.65 to 0.75)	1e-05	-0.5164	0.6991	2.5087e-06	aDown-regulated
E2RQF8	E2RQF8_CANLF	unreviewed	Extracellular matrix protein 1	ECM1	0.71 (95% CI:0.66 to 0.76)	1e-05	-0.501	0.7066	2.66599e-06	aDown-regulated
J9NTU1	J9NTU1_CANLF	unreviewed	Uncharacterized protein		0.59 (95% CI:0.54 to 0.66)	1e-05	-0.7503	0.5945	3.07076e-06	aDown-regulated
E2RMZ5	E2RMZ5_CANLF	unreviewed	Ig-like domain-containing protein (Fragment)		0.53 (95% CI:0.47 to 0.6)	1e-05	-0.9127	0.5312	3.40937e-06	aDown-regulated
A0A0H4NYY1	A0A0H4NYY1_CANLF	unreviewed	Plasminogen (Fragment)	plg	0.68 (95% CI:0.63 to 0.74)	1e-05	-0.5526	0.6818	3.50796e-06	aDown-regulated
J9P621	J9P621_CANLF	unreviewed	ATP synthase peripheral stalk subunit OSCP (ATP synthase subunit O, mitochondrial) (Oligomycin sensitivity conferral protein)	ATP5O ATP5PO	0.65 (95% CI:0.59 to 0.71)	1e-05	-0.6253	0.6483	4.56842e-06	aDown-regulated
F1PIX5	F1PIX5_CANLF	unreviewed	Thioredoxin related transmembrane protein 3	TMX3	0.62 (95% CI:0.55 to 0.69)	1e-05	-0.6962	0.6172	6.97856e-06	aDown-regulated
Q0QF34	Q0QF34_CANLF	unreviewed	Malate dehydrogenase (EC 1.1.1.37) (Fragment)	MDH2	0.62 (95% CI:0.55 to 0.69)	1e-05	-0.6942	0.618	1.0094e-05	aDown-regulated
E2R8Z5	E2R8Z5_CANLF	unreviewed	IF rod domain-containing protein		0.41 (95% CI:0.33 to 0.51)	1e-05	-1.2931	0.4081	1.11466e-05	aDown-regulated
L7N0J8	L7N0J8_CANLF	unreviewed	Uncharacterized protein	LOC102152480	0.44 (95% CI:0.36 to 0.54)	1e-05	-1.1694	0.4446	1.38362e-05	aDown-regulated
J9P7Q8	J9P7Q8_CANLF	unreviewed	Carboxylic ester hydrolase (EC 3.1.1.-)	CEL	0.55 (95% CI:0.47 to 0.64)	1e-05	-0.8646	0.5492	1.40122e-05	aDown-regulated
E2RL14	E2RL14_CANLF	unreviewed	Guanylate cyclase (EC 4.6.1.2)	GUCY2F	0.57 (95% CI:0.5 to 0.66)	1e-05	-0.807	0.5716	1.43725e-05	aDown-regulated
A0A1B1X461	E2RNY7_CANLF	unreviewed	ATP synthase subunit gamma	ATP5F1C	0.64 (95% CI:0.57 to 0.72)	0.0001	-0.6446	0.6397	1.61943e-05	aDown-regulated
F1PKX3	F1PKX3_CANLF	unreviewed	Coagulation factor XIII A chain	F13A1	0.51 (95% CI:0.44 to 0.61)	0.0001	-0.9588	0.5145	1.62238e-05	aDown-regulated
E2RLF1	E2RLF1_CANLF	unreviewed	Prosaposin	PSAP	0.57 (95% CI:0.49 to 0.66)	0.0001	-0.8075	0.5714	2.06229e-05	aDown-regulated
E2RCY6	E2RCY6_CANLF	unreviewed	Leukocyte cell derived chemotaxin 2	LECT2	0.53 (95% CI:0.45 to 0.63)	0.0001	-0.9155	0.5302	2.36409e-05	aDown-regulated
F1P8R3	F1P8R3_CANLF	unreviewed	Villin like	VILL	0.54 (95% CI:0.46 to 0.64)	0.0001	-0.8802	0.5433	2.60116e-05	aDown-regulated
Q9MYU9	Q9MYU9_CANLF	unreviewed	Phospholipid hydroperoxide glutathione peroxidase (Fragment)	php	0.66 (95% CI:0.59 to 0.74)	0.0001	-0.6025	0.6586	2.70095e-05	aDown-regulated
F1PJF3	F1PJF3_CANLF	unreviewed	Carbamoyl-phosphate synthase 1	CPS1	0.65 (95% CI:0.57 to 0.73)	0.0001	-0.6312	0.6456	3.18067e-05	aDown-regulated
J9P010	J9P010_CANLF	unreviewed	Neurofilament heavy		0.58 (95% CI:0.49 to 0.67)	0.0001	-0.7972	0.5755	4.12293e-05	aDown-regulated
J9NXU5	J9NXU5_CANLF	unreviewed	Cofilin, non-muscle isoform (Cofilin-1)		0.58 (95% CI:0.5 to 0.68)	0.0001	-0.7872	0.5795	4.33855e-05	aDown-regulated
J9NSV4	J9NSV4_CANLF	unreviewed	Immunoglobulin heavy constant mu		0.6 (95% CI:0.52 to 0.69)	0.0001	-0.7381	0.5995	4.37228e-05	aDown-regulated
F1PB85	F1PB85_CANLF	unreviewed	Serpin family A member 7	SERPINA7	0.6 (95% CI:0.51 to 0.69)	0.0001	-0.7487	0.5952	4.38469e-05	aDown-regulated
E2R8K8	E2R8K8_CANLF	unreviewed	Uncharacterized protein	LOC490399	0.7 (95% CI:0.62 to 0.77)	0.0002	-0.5246	0.6952	5.51072e-05	aDown-regulated
F1PSC2	F1PSC2_CANLF	unreviewed	Talin 1	TLN1	0.69 (95% CI:0.62 to 0.78)	0.0003	-0.5257	0.6946	0.000102839	aDown-regulated
E2RLS3	E2RLS3_CANLF	unreviewed	Heat shock protein 90 alpha family class B member 1	HSP90AB1	0.65 (95% CI:0.57 to 0.75)	0.0003	-0.6142	0.6533	0.000122566	aDown-regulated
F1PXQ9	F1PXQ9_CANLF	unreviewed	TNF receptor associated protein 1	TRAP1	0.65 (95% CI:0.57 to 0.75)	0.0003	-0.6142	0.6533	0.000122566	aDown-regulated
E2QY08	E2QY08_CANLF	unreviewed	Actinin alpha 1	ACTN1	0.54 (95% CI:0.44 to 0.66)	0.0003	-0.8948	0.5378	0.000128979	aDown-regulated
E2QSF4	E2QSF4_CANLF	unreviewed	Tubulin beta chain	TUBB	0.51 (95% CI:0.4 to 0.64)	0.0003	-0.9749	0.5088	0.000135677	aDown-regulated
E2QUQ0	E2QUQ0_CANLF	unreviewed	Actinin alpha 2	ACTN2	0.71 (95% CI:0.62 to 0.8)	0.0005	-0.5021	0.7061	0.00020292	aDown-regulated
J9NST4	J9NST4_CANLF	unreviewed	Selenoprotein P	SELENOP	0.55 (95% CI:0.44 to 0.69)	0.0006	-0.8599	0.551	0.000251868	aDown-regulated
E2RCP9	E2RCP9_CANLF	unreviewed	26S proteasome non-ATPase regulatory subunit 2	PSMD2	0.64 (95% CI:0.54 to 0.76)	0.0008	-0.636	0.6435	0.000331488	aDown-regulated
F1PP29	F1PP29_CANLF	unreviewed	Uncharacterized protein		0.44 (95% CI:0.31 to 0.61)	0.0009	-1.1966	0.4363	0.000392558	aDown-regulated
F1PSR9	F1PSR9_CANLF	unreviewed	Parvin beta	PARVB	0.63 (95% CI:0.52 to 0.76)	0.001	-0.669	0.6289	0.000413485	aDown-regulated
F1PPK8	F1PPK8_CANLF	unreviewed	Coagulation factor XI	F11 KLKB1	0.58 (95% CI:0.47 to 0.73)	0.0011	-0.7739	0.5848	0.000501316	aDown-regulated
E2R1N7	E2R1N7_CANLF	unreviewed	Prenylcysteine oxidase 1	PCYOX1	0.63 (95% CI:0.51 to 0.76)	0.0012	-0.6775	0.6252	0.000538709	aDown-regulated
J9NVV0	J9NVV0_CANLF	unreviewed	Formin homology 2 domain containing 3	FHOD3	0 (95% CI:0 to 0.01)	0.0013	-10.647	0.0006	0.000560866	aDown-regulated
Q0QET4	Q0QET4_CANLF	unreviewed	Glyceraldehyde-3-phosphate dehydrogenase (Fragment)	GAPDH	0.65 (95% CI:0.53 to 0.78)	0.0019	-0.6305	0.6459	0.000850868	aDown-regulated
E2R3V1	E2R3V1_CANLF	unreviewed	Fc receptor like 4	FCRL4	0.46 (95% CI:0.32 to 0.66)	0.0023	-1.127	0.4579	0.00107811	aDown-regulated
Q8MJD1	Q8MJD1_CANLF	unreviewed	Neutrophil elastase	ELANE ELA2	0.61 (95% CI:0.48 to 0.78)	0.0031	-0.7066	0.6128	0.00144183	aDown-regulated
F1PPZ5	F1PPZ5_CANLF	unreviewed	TRAF2 and NCK interacting kinase	TNIK	0.64 (95% CI:0.51 to 0.8)	0.0035	-0.6543	0.6354	0.00170117	aDown-regulated
F1PGY1	F1PGY1_CANLF	unreviewed	Heat shock protein 90 alpha family class A member 1	HSP90AA1	0.68 (95% CI:0.55 to 0.84)	0.0057	-0.5598	0.6784	0.0029045	aDown-regulated
J9P0V2	J9P0V2_CANLF	unreviewed	Uncharacterized protein		0.63 (95% CI:0.49 to 0.81)	0.0062	-0.6702	0.6284	0.00318329	aDown-regulated
F6XEV4	F6XEV4_CANLF	unreviewed	Uncharacterized protein		0.45 (95% CI:0.29 to 0.71)	0.0066	-1.1488	0.451	0.00341759	aDown-regulated
F1Q1J6	F1Q1J6_CANLF	unreviewed	ADP/ATP translocase (ADP,ATP carrier protein)	SLC25A6	0.71 (95% CI:0.58 to 0.86)	0.0067	-0.5002	0.707	0.00349894	aDown-regulated
J9JHC8	J9JHC8_CANLF	unreviewed	Trinucleotide repeat containing adaptor 6B	TNRC6B	0.68 (95% CI:0.55 to 0.85)	0.0068	-0.5584	0.679	0.00355916	aDown-regulated
P62825	RAN_CANLF	reviewed	GTP-binding nuclear protein Ran (GTPase Ran) (Ras-like protein TC4) (Ras-related nuclear protein)	RAN	0.61 (95% CI:0.45 to 0.82)	0.0091	-0.7247	0.6051	0.00495724	aDown-regulated
J9P3T6	J9P3T6_CANLF	unreviewed	YOD1 deubiquitinase		0.69 (95% CI:0.55 to 0.88)	0.0133	-0.5307	0.6922	0.00741665	aDown-regulated
A0A0A0MPC5	A0A0A0MPC5_CANLF	unreviewed	Trafficking protein particle complex subunit 2	TRAPPC2	0 (95% CI:0 to 0.2)	0.0185	-7.6557	0.005	0.0105681	aDown-regulated
F1P916	F1P916_CANLF	unreviewed	Tropomyosin 1	TPM1	0.56 (95% CI:0.37 to 0.85)	0.0226	-0.8334	0.5612	0.0129049	aDown-regulated
F1PAM3	F1PAM3_CANLF	unreviewed	Isocitrate dehydrogenase [NADP] (EC 1.1.1.42)	IDH2	0.66 (95% CI:0.48 to 0.91)	0.0288	-0.5922	0.6633	0.0167585	aDown-regulated
F1Q1R1	F1Q1R1_CANLF	unreviewed	Malate dehydrogenase 1	MDH1	0.59 (95% CI:0.39 to 0.89)	0.0316	-0.7703	0.5863	0.0186678	aDown-regulated
E2QW82	E2QW82_CANLF	unreviewed	Matrix metallopeptidase 19	MMP19	0.63 (95% CI:0.44 to 0.91)	0.0328	-0.6592	0.6332	0.0196273	aDown-regulated
F1PEM7	F1PEM7_CANLF	unreviewed	Insulin-like growth factor-binding protein 2	IGFBP2	0.09 (95% CI:0.01 to 0.7)	0.0438	-3.506	0.088	0.0266259	aDown-regulated
E2RNB6	E2RNB6_CANLF	unreviewed	Alpha(B)-crystallin (Alpha-crystallin B chain)	CRYAB	18054.47 (95% CI:16856.93 to 19337.09)	1e-05	14.1401	18054.5	0	bUp-regulated
F1P7L2	F1P7L2_CANLF	unreviewed	26S proteasome non-ATPase regulatory subunit 5	PSMD5	7022.12 (95% CI:6634.99 to 7431.84)	1e-05	12.7777	7022.12	0	bUp-regulated
E2QUJ5	E2QUJ5_CANLF	unreviewed	Ubiquitin-like domain-containing protein	DDI2	10937.39 (95% CI:9816.32 to 12186.5)	1e-05	13.417	10937.4	4.44089e-16	bUp-regulated
E2RLN1	E2RLN1_CANLF	unreviewed	Serpin family D member 1	SERPIND1	45.09 (95% CI:42.69 to 47.62)	1e-05	5.4947	45.0901	2.44249e-15	bUp-regulated
P01785	HV02_CANLF	reviewed	Ig heavy chain V region MOO		19.7 (95% CI:18.54 to 20.93)	1e-05	4.2999	19.6967	4.06342e-14	bUp-regulated
E2RAE8	E2RAE8_CANLF	unreviewed	Transgelin	TAGLN	4450.94 (95% CI:3692.84 to 5364.67)	1e-05	12.1199	4450.94	8.32667e-14	bUp-regulated
G1K2D9	G1K2D9_CANLF	unreviewed	Haptoglobin	LOC479668	3.17 (95% CI:3.09 to 3.26)	1e-05	1.666	3.1733	8.92619e-14	bUp-regulated
E2RH18	E2RH18_CANLF	unreviewed	Complement factor properdin	CFP	1650.1 (95% CI:1371.05 to 1985.94)	1e-05	10.6883	1650.1	2.13385e-13	bUp-regulated
Q8MKD5	TNNI3_CANLF	reviewed	Troponin I, cardiac muscle (Cardiac troponin I)	TNNI3	75.8 (95% CI:66.1 to 86.92)	1e-05	6.2441	75.7963	1.39644e-12	bUp-regulated
J9P8M2	J9P8M2_CANLF	unreviewed	Fibronectin	FN1	2.13 (95% CI:2.07 to 2.2)	1e-05	1.0925	2.1324	7.86837e-12	bUp-regulated
D2K841	D2K841_CANLF	unreviewed	C-X-C motif chemokine		47.88 (95% CI:40.2 to 57.02)	1e-05	5.5813	47.8784	2.40215e-11	bUp-regulated
H9GWY3	H9GWY3_CANLF	unreviewed	Inter-alpha-trypsin inhibitor heavy chain 4	ITIH4	1.78 (95% CI:1.73 to 1.84)	1e-05	0.8323	1.7806	8.24942e-11	bUp-regulated
E2QW61	E2QW61_CANLF	unreviewed	Lipopolysaccharide-binding protein	LBP	8.98 (95% CI:7.97 to 10.12)	1e-05	3.1668	8.9808	1.02789e-10	bUp-regulated
F6Y713	F6Y713_CANLF	unreviewed	Alpha-1-acid glycoprotein	LOC100685620	2.4 (95% CI:2.28 to 2.53)	1e-05	1.2639	2.4015	2.83405e-10	bUp-regulated
F1PH87	F1PH87_CANLF	unreviewed	Serpin family A member 3	SERPINA3	1.59 (95% CI:1.54 to 1.64)	1e-05	0.6719	1.5932	6.14709e-10	bUp-regulated
F1PRB7	F1PRB7_CANLF	unreviewed	Testis expressed 15, meiosis and synapsis associated	TEX15	1626.17 (95% CI:945.77 to 2796.07)	1e-05	10.6673	1626.17	1.13404e-09	bUp-regulated
J9P9J6	J9P9J6_CANLF	unreviewed	Uncharacterized protein		1.68 (95% CI:1.61 to 1.75)	1e-05	0.7472	1.6785	1.49664e-09	bUp-regulated
E2R685	E2R685_CANLF	unreviewed	ADP/ATP translocase (ADP,ATP carrier protein)	SLC25A4	1.65 (95% CI:1.58 to 1.73)	1e-05	0.7254	1.6533	8.51924e-09	bUp-regulated
A0A1K0GGH0	A0A1K0GGH0_CANLF	unreviewed	Globin A2 (Globin A3) (Hemoglobin subunit beta/delta hybrid)	GLNA2 GLNA3	1.67 (95% CI:1.59 to 1.76)	1e-05	0.7393	1.6694	1.09881e-08	bUp-regulated
Q1ERY9	Q1ERY9_CANLF	unreviewed	Globin (Fragment)		1.84 (95% CI:1.69 to 2.01)	1e-05	0.8822	1.8432	2.07492e-07	bUp-regulated
F1P832	F1P832_CANLF	unreviewed	Alpha-1,4 glucan phosphorylase (EC 2.4.1.1)	PYGM	2.25 (95% CI:1.93 to 2.64)	1e-05	1.1729	2.2547	2.33662e-06	bUp-regulated
E2R9R2	E2R9R2_CANLF	unreviewed	Cytochrome c oxidase subunit	LOC612644	1.61 (95% CI:1.44 to 1.78)	1e-05	0.6831	1.6056	6.51936e-06	bUp-regulated
A0A1K0FUG1	A0A1K0FUG1_CANLF	unreviewed	Globin A1	GLNA1	1.75 (95% CI:1.53 to 2)	1e-05	0.8053	1.7475	1.22506e-05	bUp-regulated
J9NVU7	J9NVU7_CANLF	unreviewed	Hemoglobin subunit mu	HBM	1.66 (95% CI:1.45 to 1.9)	0.0001	0.7292	1.6578	2.4271e-05	bUp-regulated
J9PAA4	J9PAA4_CANLF	unreviewed	Carboxypeptidase N subunit 2	CPN2	1.42 (95% CI:1.28 to 1.58)	0.0001	0.5094	1.4234	4.72131e-05	bUp-regulated
Q6PXD8	Q6PXD8_CANLF	unreviewed	Ceruloplasmin (Fragment)		1.44 (95% CI:1.28 to 1.62)	0.0003	0.5231	1.437	0.000105024	bUp-regulated
A0A096P6K5	A0A096P6K5_CANLF	unreviewed	Serum amyloid A protein	SAA1	912.78 (95% CI:77.74 to 10716.9)	0.0005	9.8341	912.777	0.000213238	bUp-regulated
J9NXI9	J9NXI9_CANLF	unreviewed	Cilia and flagella associated protein 70	CFAP70	1.69 (95% CI:1.31 to 2.19)	0.0031	0.7606	1.6942	0.00144784	bUp-regulated
E2R5J0	E2R5J0_CANLF	unreviewed	Pentaxin (Pentraxin)	CRP	586.75 (95% CI:24.98 to 13780.38)	0.0034	9.1966	586.753	0.00162944	bUp-regulated
F1PDY8	F1PDY8_CANLF	unreviewed	Carbonic anhydrase (EC 4.2.1.1)	CA2 CA3	22.9 (95% CI:4.69 to 111.74)	0.0038	4.517	22.896	0.00186286	bUp-regulated
O62857	O62857_CANLF	unreviewed	Ras p21 (Fragment)	K-ras H-ras	374.82 (95% CI:12.3 to 11420.65)	0.0075	8.5501	374.822	0.00395055	bUp-regulated
E2QTQ9	E2QTQ9_CANLF	unreviewed	Tubulin alpha chain	LOC100856405	12.21 (95% CI:2.76 to 54.06)	0.0087	3.6102	12.2115	0.00468339	bUp-regulated
E2RT39	E2RT39_CANLF	unreviewed	Maltase-glucoamylase 2 (putative)	MGAM2	1.96 (95% CI:1.28 to 3)	0.0117	0.9738	1.9639	0.00640657	bUp-regulated
F1PVC1	F1PVC1_CANLF	unreviewed	Actin alpha 1, skeletal muscle	ACTA1	1.74 (95% CI:1.21 to 2.49)	0.0139	0.7971	1.7376	0.00772926	bUp-regulated
F2Z4N8	F2Z4N8_CANLF	unreviewed	Deoxyguanosine kinase	DGUOK ACTG2	35.77 (95% CI:2.63 to 486.02)	0.0233	5.1606	35.7686	0.0133663	bUp-regulated
E2R2C3	E2R2C3_CANLF	unreviewed	Glucose-6-phosphate isomerase (EC 5.3.1.9)	GPI	349.53 (95% CI:1.69 to 72232.73)	0.0566	8.4493	349.534	0.0350727	bUp-regulated
A0A1S7J0A8	A0A1S7J0A8_CANLF	unreviewed	Monocyte differentiation antigen CD14 (Myeloid cell-specific leucine-rich glycoprotein)	607076	96.78 (95% CI:1.31 to 7171)	0.0638	6.5966	96.775	0.0399992	bUp-regulated
E2RRC9	E2RRC9_CANLF	unreviewed	Phosphoglycerate kinase (EC 2.7.2.3)	PGK1	55.09 (95% CI:1.26 to 2407.71)	0.0638	5.7836	55.0858	0.0401094	bUp-regulated
F6UYJ9	F6UYJ9_CANLF	unreviewed	Calreticulin	CALR	16.28 (95% CI:1.09 to 244.08)	0.0702	4.0249	16.2782	0.0448273	bUp-regulated
F1Q421					0.77 (95% CI:0.75 to 0.78)	1e-05	-0.3806	0.7681	2.38547e-09	cNo regulation
F1PZC6					0.71 (95% CI:0.69 to 0.73)	1e-05	-0.4938	0.7102	3.13797e-09	cNo regulation
F1P7Y8					0.76 (95% CI:0.74 to 0.77)	1e-05	-0.4054	0.755	3.66774e-09	cNo regulation
F1PSB5					0.81 (95% CI:0.79 to 0.82)	1e-05	-0.3098	0.8067	1.0251e-08	cNo regulation
E2R9D2					0.77 (95% CI:0.75 to 0.79)	1e-05	-0.3793	0.7688	1.74158e-08	cNo regulation
E2R886					0.8 (95% CI:0.78 to 0.82)	1e-05	-0.3257	0.7979	1.81447e-08	cNo regulation
F1PNV5					0.71 (95% CI:0.68 to 0.74)	1e-05	-0.4941	0.71	1.95102e-08	cNo regulation
F1PGM9					1.21 (95% CI:1.19 to 1.23)	1e-05	0.2746	1.2096	2.39317e-08	cNo regulation
J9NZ57					0.8 (95% CI:0.78 to 0.82)	1e-05	-0.3248	0.7984	2.61167e-08	cNo regulation
J9P9H8					1.35 (95% CI:1.3 to 1.4)	1e-05	0.4335	1.3505	5.80195e-08	cNo regulation
F6V1W9					0.76 (95% CI:0.74 to 0.79)	1e-05	-0.389	0.7636	6.05657e-08	cNo regulation
J9JHH5					1.39 (95% CI:1.33 to 1.45)	1e-05	0.4709	1.386	1.46245e-07	cNo regulation
E2RT38					1.29 (95% CI:1.25 to 1.34)	1e-05	0.3723	1.2944	1.73676e-07	cNo regulation
F1PCK2					0.72 (95% CI:0.68 to 0.75)	1e-05	-0.482	0.716	1.89733e-07	cNo regulation
F6UME0					1.27 (95% CI:1.23 to 1.32)	1e-05	0.3467	1.2716	2.27811e-07	cNo regulation
J9P430					0.71 (95% CI:0.68 to 0.75)	1e-05	-0.4929	0.7106	3.1464e-07	cNo regulation
F1PUM6					0.74 (95% CI:0.7 to 0.77)	1e-05	-0.4416	0.7363	3.58112e-07	cNo regulation
J9PBN6					0.81 (95% CI:0.78 to 0.84)	1e-05	-0.3047	0.8096	4.48305e-07	cNo regulation
P18649					1.18 (95% CI:1.15 to 1.21)	1e-05	0.2342	1.1763	4.99809e-07	cNo regulation
P33703					0.81 (95% CI:0.78 to 0.84)	1e-05	-0.3037	0.8102	6.86953e-07	cNo regulation
E2R7A3					0.83 (95% CI:0.81 to 0.86)	1e-05	-0.2608	0.8346	8.03688e-07	cNo regulation
H9GWG4					1.35 (95% CI:1.28 to 1.42)	1e-05	0.4312	1.3483	8.30364e-07	cNo regulation
J9NTL7					0.83 (95% CI:0.8 to 0.86)	1e-05	-0.2682	0.8304	1.60469e-06	cNo regulation
Q2LC20					0.73 (95% CI:0.69 to 0.78)	1e-05	-0.4465	0.7338	1.80727e-06	cNo regulation
F1PWR2					0.84 (95% CI:0.81 to 0.87)	1e-05	-0.2579	0.8363	2.16824e-06	cNo regulation
E2R796					0.77 (95% CI:0.73 to 0.81)	1e-05	-0.3785	0.7693	2.99735e-06	cNo regulation
P19540					0.83 (95% CI:0.8 to 0.87)	1e-05	-0.2619	0.834	4.39216e-06	cNo regulation
E2RFC0					0.86 (95% CI:0.83 to 0.89)	1e-05	-0.2225	0.8571	4.4765e-06	cNo regulation
E2RK02					0.8 (95% CI:0.76 to 0.84)	1e-05	-0.32	0.8011	4.99915e-06	cNo regulation
J9P7F7					0.76 (95% CI:0.71 to 0.8)	1e-05	-0.4035	0.756	6.16938e-06	cNo regulation
E2R109					0.77 (95% CI:0.73 to 0.82)	1e-05	-0.3724	0.7725	1.13442e-05	cNo regulation
F1Q1Q8					0.73 (95% CI:0.67 to 0.79)	1e-05	-0.4586	0.7277	1.38185e-05	cNo regulation
J9PAD1					0.88 (95% CI:0.85 to 0.91)	0.0001	-0.1817	0.8817	1.88445e-05	cNo regulation
E2RHG2					1.25 (95% CI:1.18 to 1.32)	0.0001	0.3206	1.2489	2.16065e-05	cNo regulation
E2R5W6					0.8 (95% CI:0.76 to 0.85)	0.0001	-0.317	0.8027	2.54603e-05	cNo regulation
E2QYU2					0.88 (95% CI:0.85 to 0.91)	0.0001	-0.19	0.8766	2.83168e-05	cNo regulation
Q7M3A1					0.78 (95% CI:0.73 to 0.83)	0.0001	-0.3591	0.7796	2.99036e-05	cNo regulation
Q28278					0.75 (95% CI:0.7 to 0.81)	0.0001	-0.4072	0.7541	3.06724e-05	cNo regulation
F1Q1K9					0.79 (95% CI:0.74 to 0.85)	0.0001	-0.3413	0.7893	4.60077e-05	cNo regulation
E2R833					1.12 (95% CI:1.08 to 1.16)	0.0001	0.1662	1.1221	5.26394e-05	cNo regulation
F1P6E1					0.83 (95% CI:0.79 to 0.88)	0.0002	-0.2647	0.8323	5.42159e-05	cNo regulation
F1Q041					0.8 (95% CI:0.75 to 0.86)	0.0002	-0.3157	0.8035	5.512e-05	cNo regulation
F1PLS4					0.72 (95% CI:0.66 to 0.8)	0.0002	-0.4682	0.7229	5.79454e-05	cNo regulation
E2R141					0.77 (95% CI:0.71 to 0.83)	0.0002	-0.3794	0.7688	7.16224e-05	cNo regulation
F1PDJ0					0.82 (95% CI:0.77 to 0.88)	0.0003	-0.2806	0.8232	0.000107131	cNo regulation
E2R612					0.75 (95% CI:0.68 to 0.82)	0.0003	-0.42	0.7474	0.000118234	cNo regulation
F1PYM4					0.8 (95% CI:0.74 to 0.86)	0.0003	-0.3277	0.7968	0.000127901	cNo regulation
F1PYU9					0.72 (95% CI:0.65 to 0.81)	0.0003	-0.4704	0.7218	0.000128111	cNo regulation
E2RN74					0.76 (95% CI:0.69 to 0.83)	0.0003	-0.3975	0.7592	0.000134889	cNo regulation
E2RS75					0.92 (95% CI:0.9 to 0.95)	0.0004	-0.1176	0.9217	0.000163846	cNo regulation
F1PLT8					1.24 (95% CI:1.15 to 1.33)	0.0005	0.3061	1.2364	0.00020467	cNo regulation
F1PHS2					0.75 (95% CI:0.68 to 0.83)	0.0005	-0.4157	0.7496	0.000218314	cNo regulation
E2RJD1					0.76 (95% CI:0.69 to 0.84)	0.0006	-0.3959	0.76	0.000238992	cNo regulation
W8VYQ1					0.92 (95% CI:0.89 to 0.95)	0.0006	-0.1184	0.9212	0.0002592	cNo regulation
F1PVR5					0.73 (95% CI:0.65 to 0.82)	0.0007	-0.4502	0.7319	0.00027633	cNo regulation
F1PCE5					0.88 (95% CI:0.84 to 0.93)	0.0008	-0.1797	0.8829	0.000315772	cNo regulation
J9P028					0.87 (95% CI:0.83 to 0.92)	0.0008	-0.1939	0.8743	0.000349873	cNo regulation
F1PVL0					1.17 (95% CI:1.1 to 1.24)	0.0008	0.2267	1.1702	0.000356166	cNo regulation
F1PZR4					0.92 (95% CI:0.9 to 0.95)	0.0011	-0.113	0.9247	0.000455518	cNo regulation
F1Q117					0.77 (95% CI:0.69 to 0.86)	0.0011	-0.3784	0.7693	0.000487839	cNo regulation
A0A219Y8W3					0.76 (95% CI:0.68 to 0.85)	0.0013	-0.3969	0.7595	0.000577199	cNo regulation
F1PLV6					0.8 (95% CI:0.72 to 0.88)	0.0018	-0.3243	0.7987	0.000820253	cNo regulation
D5G334					1.12 (95% CI:1.06 to 1.17)	0.002	0.1573	1.1152	0.000909444	cNo regulation
Q6QLW9					1.38 (95% CI:1.19 to 1.6)	0.002	0.4662	1.3815	0.000916925	cNo regulation
F1PR54					0.87 (95% CI:0.82 to 0.93)	0.002	-0.1949	0.8736	0.000923862	cNo regulation
F1P7J4					0.96 (95% CI:0.94 to 0.98)	0.0023	-0.0605	0.9589	0.00107286	cNo regulation
L7N0J5					0.74 (95% CI:0.65 to 0.85)	0.0023	-0.4275	0.7436	0.00107492	cNo regulation
Q6QT48					0.78 (95% CI:0.69 to 0.88)	0.0024	-0.3587	0.7799	0.00113797	cNo regulation
E2RS79					0.9 (95% CI:0.86 to 0.95)	0.0025	-0.1517	0.9002	0.00116615	cNo regulation
J9P8U3					0.75 (95% CI:0.65 to 0.86)	0.0032	-0.413	0.7511	0.00151531	cNo regulation
F1PAB0					0.75 (95% CI:0.65 to 0.86)	0.0034	-0.4188	0.7481	0.00162542	cNo regulation
E2RJC2					0.85 (95% CI:0.79 to 0.92)	0.0035	-0.2301	0.8526	0.00170251	cNo regulation
F1PTY1					0.76 (95% CI:0.66 to 0.87)	0.0038	-0.3969	0.7595	0.00186379	cNo regulation
E2R416					0.81 (95% CI:0.72 to 0.9)	0.004	-0.3108	0.8062	0.0019724	cNo regulation
P56595					0.84 (95% CI:0.77 to 0.92)	0.0043	-0.2476	0.8423	0.00213851	cNo regulation
F1PYX9					0.86 (95% CI:0.79 to 0.93)	0.0044	-0.2197	0.8587	0.00218502	cNo regulation
E2RA67					1.24 (95% CI:1.11 to 1.39)	0.0045	0.3105	1.2402	0.00222074	cNo regulation
F1PA63					0.78 (95% CI:0.69 to 0.89)	0.0048	-0.3506	0.7843	0.00242406	cNo regulation
Q38QA2					1.11 (95% CI:1.05 to 1.18)	0.0055	0.1561	1.1142	0.00275583	cNo regulation
E2R8F7					0.84 (95% CI:0.76 to 0.92)	0.0055	-0.2511	0.8403	0.00279353	cNo regulation
F1PPR8					0.86 (95% CI:0.79 to 0.94)	0.0064	-0.2187	0.8594	0.00327469	cNo regulation
F1Q0K5					0.83 (95% CI:0.74 to 0.92)	0.0064	-0.2752	0.8263	0.00328031	cNo regulation
E2R5U8					0.9 (95% CI:0.84 to 0.95)	0.0069	-0.1566	0.8971	0.00360925	cNo regulation
E2R7W6					0.73 (95% CI:0.6 to 0.87)	0.0077	-0.4592	0.7274	0.00410207	cNo regulation
E2R7E8					0.76 (95% CI:0.65 to 0.89)	0.0087	-0.3968	0.7596	0.00464056	cNo regulation
J9NV93					0.8 (95% CI:0.7 to 0.91)	0.0087	-0.3265	0.7975	0.0046717	cNo regulation
F1PQ85					0.8 (95% CI:0.7 to 0.91)	0.0087	-0.3287	0.7963	0.00469562	cNo regulation
E2RIM9					0.71 (95% CI:0.58 to 0.87)	0.0091	-0.4974	0.7084	0.00491138	cNo regulation
D6BR72					0.91 (95% CI:0.85 to 0.96)	0.0092	-0.1422	0.9061	0.00505133	cNo regulation
E2QTX0					0.74 (95% CI:0.61 to 0.9)	0.012	-0.4323	0.7411	0.00660472	cNo regulation
F1PCG4					1.17 (95% CI:1.06 to 1.3)	0.0129	0.2319	1.1744	0.00715236	cNo regulation
F1PPZ2					0.81 (95% CI:0.7 to 0.93)	0.0164	-0.302	0.8111	0.0092032	cNo regulation
E2R3R2					1.19 (95% CI:1.06 to 1.34)	0.0165	0.2498	1.189	0.00927859	cNo regulation
L7N0K2					0.84 (95% CI:0.74 to 0.95)	0.0179	-0.2551	0.8379	0.0101397	cNo regulation
A1ILJ0					0.86 (95% CI:0.78 to 0.96)	0.0179	-0.212	0.8633	0.0101687	cNo regulation
E2RS80					0.95 (95% CI:0.92 to 0.99)	0.0236	-0.0737	0.9502	0.0135884	cNo regulation
Q8MJZ1					1.41 (95% CI:1.09 to 1.83)	0.0266	0.4971	1.4114	0.01539	cNo regulation
F1PIX8					1.2 (95% CI:1.04 to 1.38)	0.0297	0.2645	1.2012	0.017331	cNo regulation
E2QVU9					0.88 (95% CI:0.79 to 0.97)	0.0312	-0.1916	0.8756	0.0183156	cNo regulation
F1PBI6					0.91 (95% CI:0.85 to 0.98)	0.0316	-0.1351	0.9106	0.0185918	cNo regulation
A0A0N9JE84					0.73 (95% CI:0.57 to 0.94)	0.0317	-0.4509	0.7316	0.0188169	cNo regulation
J9P423					0.8 (95% CI:0.68 to 0.96)	0.0328	-0.3151	0.8038	0.0195863	cNo regulation
L7N071					0.83 (95% CI:0.71 to 0.96)	0.036	-0.2765	0.8256	0.0215875	cNo regulation
J9P4B4					0.87 (95% CI:0.77 to 0.98)	0.0402	-0.2057	0.8671	0.0242084	cNo regulation
F1PHN8					1.11 (95% CI:1.02 to 1.21)	0.0413	0.1468	1.1071	0.0250121	cNo regulation
F1Q4D9					1.05 (95% CI:1.01 to 1.09)	0.0461	0.0691	1.0491	0.0281034	cNo regulation
E2RFV9					0.92 (95% CI:0.86 to 0.99)	0.0502	-0.1177	0.9216	0.0307294	cNo regulation
E2RNG3					1.1 (95% CI:1.01 to 1.19)	0.0559	0.133	1.0966	0.0343353	cNo regulation
F1Q1X9					0.88 (95% CI:0.78 to 0.99)	0.0566	-0.1886	0.8775	0.0350434	cNo regulation
F1P9J3					0.9 (95% CI:0.82 to 0.99)	0.0573	-0.1504	0.901	0.0356251	cNo regulation
J9P811					1.24 (95% CI:1.02 to 1.5)	0.0576	0.3066	1.2368	0.035955	cNo regulation
F1PKI4					0.81 (95% CI:0.66 to 0.99)	0.0676	-0.3059	0.8089	0.0426729	cNo regulation
F1PCH3					0.87 (95% CI:0.76 to 1)	0.0692	-0.1998	0.8707	0.0438923	cNo regulation
E2RNQ7					0.79 (95% CI:0.63 to 0.99)	0.0692	-0.3338	0.7934	0.0440047	cNo regulation
F1PTL1					0.79 (95% CI:0.62 to 1)	0.0789	-0.3422	0.7888	0.0505471	cNo regulation
F1P624					0.06 (95% CI:0 to 1.02)	0.0798	-4.0398	0.0608	0.0513353	cNo regulation
E2RJL1					188.48 (95% CI:0.96 to 37103.1)	0.0798	7.5583	188.485	0.0515015	cNo regulation
F6XEB5					7.35 (95% CI:0.94 to 57.17)	0.0854	2.8769	7.3457	0.0553293	cNo regulation
F1PQ93					150.53 (95% CI:0.84 to 27070.74)	0.087	7.2339	150.525	0.0565636	cNo regulation
J9P346					0.01 (95% CI:0 to 1.23)	0.0908	-6.1547	0.014	0.0592325	cNo regulation
A0A346M2B2					0.01 (95% CI:0 to 1.48)	0.1017	-6.5448	0.0107	0.0666032	cNo regulation
J9NRH7					44.69 (95% CI:0.69 to 2887.83)	0.1046	5.482	44.6942	0.0687118	cNo regulation
F1PZT9					0.78 (95% CI:0.59 to 1.02)	0.1047	-0.3584	0.78	0.0690498	cNo regulation
F1P9S3					5.97 (95% CI:0.84 to 42.67)	0.1049	2.5781	5.9717	0.06941	cNo regulation
F1Q3U2					1.13 (95% CI:0.98 to 1.3)	0.1183	0.1773	1.1308	0.0785749	cNo regulation
E2R7U2					8.43 (95% CI:0.73 to 97.28)	0.1188	3.0763	8.4343	0.0791741	cNo regulation
F1PUY6					0.41 (95% CI:0.15 to 1.16)	0.1258	-1.2768	0.4127	0.0841425	cNo regulation
E2RKR4					25.37 (95% CI:0.46 to 1392.61)	0.1485	4.665	25.3687	0.099685	cNo regulation
E2RD01					1.58 (95% CI:0.88 to 2.82)	0.1579	0.6592	1.5792	0.106361	cNo regulation
A0A0A0MPB4					0.78 (95% CI:0.56 to 1.07)	0.1639	-0.3635	0.7773	0.110804	cNo regulation
F1PDJ7					0.96 (95% CI:0.91 to 1.01)	0.1646	-0.0582	0.9604	0.111673	cNo regulation
E2RCY8					0.19 (95% CI:0.02 to 1.62)	0.165	-2.3709	0.1933	0.112348	cNo regulation
F1PAX2					0.96 (95% CI:0.92 to 1.01)	0.177	-0.0537	0.9634	0.12095	cNo regulation
L7N094					0.82 (95% CI:0.62 to 1.07)	0.1868	-0.2893	0.8183	0.128045	cNo regulation
G1K265					1.33 (95% CI:0.9 to 1.97)	0.1927	0.4118	1.3303	0.132543	cNo regulation
J9P601					1.87 (95% CI:0.79 to 4.42)	0.1932	0.9009	1.8672	0.133361	cNo regulation
Q38J75					0.37 (95% CI:0.09 to 1.49)	0.1997	-1.4337	0.3702	0.138306	cNo regulation
F1PPJ1					20.52 (95% CI:0.29 to 1442.93)	0.2014	4.3592	20.5239	0.139974	cNo regulation
E5G725					25.87 (95% CI:0.26 to 2558.57)	0.2023	4.6934	25.8729	0.141118	cNo regulation
F1PWW0					14.64 (95% CI:0.25 to 846.86)	0.2368	3.8721	14.6425	0.16569	cNo regulation
E2RK64					11.33 (95% CI:0.28 to 460.04)	0.2407	3.5018	11.3275	0.169211	cNo regulation
J9NV49					14.33 (95% CI:0.24 to 839.8)	0.2407	3.8414	14.3344	0.169876	cNo regulation
P61012					18.68 (95% CI:0.21 to 1644.27)	0.2407	4.2231	18.6756	0.17012	cNo regulation
F1P9P5					11.35 (95% CI:0.27 to 470.84)	0.2413	3.5041	11.3461	0.171154	cNo regulation
E2R514					14.19 (95% CI:0.23 to 862.9)	0.2457	3.8266	14.1878	0.17483	cNo regulation
J9P2L7					0.11 (95% CI:0 to 3.53)	0.2514	-3.2101	0.1081	0.179455	cNo regulation
F1PHR2					0.65 (95% CI:0.33 to 1.28)	0.2557	-0.618	0.6516	0.183128	cNo regulation
J9P6T3					0.86 (95% CI:0.69 to 1.09)	0.259	-0.2101	0.8645	0.186139	cNo regulation
F1PYZ5					12.51 (95% CI:0.2 to 778.5)	0.272	3.6449	12.5087	0.196122	cNo regulation
F1PNI3					4.19 (95% CI:0.39 to 45.31)	0.2792	2.0675	4.1917	0.20249	cNo regulation
F1PV96					1.27 (95% CI:0.86 to 1.87)	0.2792	0.3402	1.2659	0.202751	cNo regulation
F1PDB4					0.89 (95% CI:0.72 to 1.08)	0.2792	-0.1744	0.8861	0.203268	cNo regulation
F6X637					0.18 (95% CI:0.01 to 3.17)	0.2798	-2.4897	0.178	0.204405	cNo regulation
J9P1G2					0.95 (95% CI:0.86 to 1.04)	0.2873	-0.0789	0.9468	0.210516	cNo regulation
E2QVP6					0.12 (95% CI:0 to 4.49)	0.29	-3.0746	0.1187	0.213242	cNo regulation
E2R7G9					0.1 (95% CI:0 to 5.08)	0.2916	-3.2888	0.1023	0.215055	cNo regulation
E2RKQ6					0.84 (95% CI:0.63 to 1.13)	0.298	-0.2479	0.8421	0.220503	cNo regulation
F1PJM1					22.16 (95% CI:0.09 to 5325.13)	0.3072	4.47	22.1612	0.22871	cNo regulation
P05124					14.62 (95% CI:0.13 to 1682.62)	0.3072	3.8695	14.616	0.228761	cNo regulation
J9P2T7					0.06 (95% CI:0 to 8.57)	0.3092	-3.979	0.0634	0.231014	cNo regulation
Q6TN20					4.11 (95% CI:0.33 to 51.25)	0.3099	2.04	4.1123	0.232253	cNo regulation
E2QYZ2					0.18 (95% CI:0.01 to 3.88)	0.3103	-2.482	0.179	0.233245	cNo regulation
E2RGB0					0.97 (95% CI:0.92 to 1.02)	0.3138	-0.0434	0.9703	0.236924	cNo regulation
L7N0F1					0.04 (95% CI:0 to 14.02)	0.3138	-4.7123	0.0381	0.238033	cNo regulation
F1PNH6					0.06 (95% CI:0 to 9.18)	0.3138	-3.9533	0.0646	0.238166	cNo regulation
F1PRC8					4.21 (95% CI:0.31 to 57.86)	0.317	2.0744	4.2116	0.241318	cNo regulation
F1PIC7					3.19 (95% CI:0.38 to 26.81)	0.3194	1.6747	3.1925	0.243895	cNo regulation
J9PAB2					0.03 (95% CI:0 to 17.52)	0.3203	-4.921	0.033	0.245351	cNo regulation
F1PUI4					0.14 (95% CI:0 to 5.51)	0.3292	-2.8251	0.1411	0.252927	cNo regulation
F1PSS8					0.97 (95% CI:0.91 to 1.03)	0.3344	-0.047	0.968	0.258222	cNo regulation
E2R0X3					0.15 (95% CI:0 to 5.38)	0.3344	-2.7024	0.1536	0.259128	cNo regulation
E2R9U4					1.1 (95% CI:0.92 to 1.32)	0.3344	0.1389	1.101	0.259306	cNo regulation
E2RAH4					0.45 (95% CI:0.1 to 2.1)	0.3378	-1.1631	0.4466	0.263535	cNo regulation
E2RNG2					2.8 (95% CI:0.39 to 20.35)	0.3378	1.4868	2.8027	0.264933	cNo regulation
J9NXY2					0.15 (95% CI:0 to 5.81)	0.3378	-2.7459	0.1491	0.265128	cNo regulation
F1PYE8					0.15 (95% CI:0 to 5.86)	0.3378	-2.7568	0.148	0.265374	cNo regulation
Q5XFN2					1.08 (95% CI:0.93 to 1.25)	0.3378	0.1099	1.0792	0.265938	cNo regulation
G8C7I1					2.26 (95% CI:0.44 to 11.57)	0.358	1.1767	2.2606	0.282644	cNo regulation
Q28252					0.17 (95% CI:0 to 6.14)	0.3661	-2.53	0.1731	0.289917	cNo regulation
Q28256					0.12 (95% CI:0 to 9.48)	0.3759	-3.021	0.1232	0.298549	cNo regulation
E2RCQ9					0.87 (95% CI:0.65 to 1.17)	0.392	-0.1987	0.8714	0.312313	cNo regulation
E2RB38					0.39 (95% CI:0.05 to 2.91)	0.3925	-1.346	0.3934	0.313593	cNo regulation
Q95LE0					5.2 (95% CI:0.11 to 247.7)	0.4416	2.3786	5.2003	0.353905	cNo regulation
J9NWJ6					1.02 (95% CI:0.97 to 1.07)	0.4436	0.0304	1.0213	0.356577	cNo regulation
J9P7E1					1.94 (95% CI:0.4 to 9.49)	0.4518	0.9558	1.9397	0.364178	cNo regulation
E2QX19					0.5 (95% CI:0.09 to 2.75)	0.4634	-1.005	0.4983	0.374624	cNo regulation
E2QUY9					4.58 (95% CI:0.1 to 204.9)	0.4726	2.1941	4.576	0.383251	cNo regulation
B5LX43					1.98 (95% CI:0.35 to 11.1)	0.475	0.9873	1.9824	0.386292	cNo regulation
E2QXX5					6.15 (95% CI:0.06 to 628.95)	0.4807	2.6194	6.1451	0.392095	cNo regulation
E2QUC4					4.05 (95% CI:0.11 to 145.52)	0.4812	2.0196	4.0547	0.3936	cNo regulation
F1PC90					0.88 (95% CI:0.64 to 1.21)	0.4822	-0.1775	0.8843	0.395525	cNo regulation
J9P0I1					0.98 (95% CI:0.92 to 1.04)	0.4905	-0.0343	0.9765	0.403542	cNo regulation
E2R494					1.22 (95% CI:0.72 to 2.09)	0.4932	0.292	1.2244	0.406941	cNo regulation
F1PNY2					0.89 (95% CI:0.64 to 1.23)	0.5013	-0.176	0.8851	0.414751	cNo regulation
F6XNH4					1.99 (95% CI:0.3 to 13.25)	0.5141	0.9931	1.9904	0.426657	cNo regulation
E2RN10					0.95 (95% CI:0.83 to 1.09)	0.5141	-0.0719	0.9514	0.427846	cNo regulation
E2RT65					4.04 (95% CI:0.08 to 194.39)	0.515	2.0149	4.0414	0.429815	cNo regulation
F1PBK6					1.05 (95% CI:0.92 to 1.18)	0.5197	0.0638	1.0452	0.434959	cNo regulation
A0A077LQA5					0.17 (95% CI:0 to 25.67)	0.5215	-2.5678	0.1687	0.437699	cNo regulation
J9P9J4					0.13 (95% CI:0 to 43.41)	0.524	-2.9496	0.1294	0.440965	cNo regulation
E2RLX7					0.9 (95% CI:0.66 to 1.22)	0.5277	-0.1562	0.8974	0.445327	cNo regulation
J9P5F0					1.06 (95% CI:0.9 to 1.25)	0.5278	0.0828	1.059	0.44667	cNo regulation
F6X7L0					3.48 (95% CI:0.09 to 130.87)	0.5307	1.8001	3.4825	0.450425	cNo regulation
F1PN98					0.96 (95% CI:0.86 to 1.08)	0.5368	-0.0551	0.9625	0.456881	cNo regulation
E2R6D2					0.92 (95% CI:0.72 to 1.18)	0.5437	-0.12	0.9202	0.464018	cNo regulation
F1PV92					0.41 (95% CI:0.03 to 6.4)	0.5568	-1.2797	0.4119	0.477161	cNo regulation
F1PQL8					1.02 (95% CI:0.96 to 1.08)	0.5568	0.0256	1.0179	0.477808	cNo regulation
P00011					3.72 (95% CI:0.06 to 224.48)	0.5588	1.8962	3.7222	0.480837	cNo regulation
F1PBL1					0.14 (95% CI:0 to 74.5)	0.573	-2.7998	0.1436	0.494441	cNo regulation
J9P643					4.34 (95% CI:0.04 to 522.02)	0.5772	2.1188	4.3432	0.499546	cNo regulation
E2QXV4					3.45 (95% CI:0.06 to 199.54)	0.5772	1.7857	3.4478	0.501814	cNo regulation
Q8HYB3					0.93 (95% CI:0.73 to 1.18)	0.5772	-0.1065	0.9288	0.502136	cNo regulation
F1PXG0					3.17 (95% CI:0.07 to 145.42)	0.5807	1.6643	3.1695	0.506576	cNo regulation
C5NM83					0.29 (95% CI:0 to 22.58)	0.6053	-1.7925	0.2887	0.529476	cNo regulation
E2R917					2.82 (95% CI:0.07 to 108.7)	0.6054	1.4958	2.8203	0.531007	cNo regulation
F1PPK3					6.78 (95% CI:0.01 to 7289)	0.6094	2.7623	6.7847	0.537233	cNo regulation
J9P4J8					3.52 (95% CI:0.04 to 319.81)	0.6094	1.8174	3.5245	0.537344	cNo regulation
E2R0T6					0.16 (95% CI:0 to 109.95)	0.6098	-2.6134	0.1634	0.539124	cNo regulation
E2R268					0.22 (95% CI:0 to 57.5)	0.6172	-2.1838	0.2201	0.54801	cNo regulation
F6USM4					1.62 (95% CI:0.28 to 9.46)	0.6172	0.6922	1.6157	0.548719	cNo regulation
J9PAL7					1.77 (95% CI:0.21 to 14.58)	0.6172	0.8232	1.7693	0.550094	cNo regulation
F1PBT3					0.54 (95% CI:0.05 to 5.82)	0.6327	-0.8931	0.5385	0.565393	cNo regulation
F1Q3Y0					0.18 (95% CI:0 to 180.66)	0.6457	-2.5136	0.1751	0.578516	cNo regulation
J9P915					0.99 (95% CI:0.93 to 1.04)	0.6654	-0.0194	0.9866	0.59777	cNo regulation
J9NU66					3.9 (95% CI:0.01 to 1317.98)	0.671	1.9642	3.902	0.60441	cNo regulation
E2RLL6					1.05 (95% CI:0.85 to 1.31)	0.6712	0.0732	1.052	0.606146	cNo regulation
F1PKY3					3.98 (95% CI:0.01 to 1686.19)	0.6766	1.9936	3.9824	0.612584	cNo regulation
E2RSW1					3.42 (95% CI:0.01 to 846.15)	0.6817	1.7744	3.4209	0.620704	cNo regulation
J9P716					3.73 (95% CI:0.01 to 1362.59)	0.6817	1.8993	3.7302	0.620822	cNo regulation
Q6PXE0					3.67 (95% CI:0.01 to 1282.21)	0.6817	1.8775	3.6743	0.622116	cNo regulation
J9P7P2					3.52 (95% CI:0.01 to 1199.04)	0.6913	1.8139	3.516	0.632454	cNo regulation
E2QWJ3					3.47 (95% CI:0.01 to 1592.03)	0.7105	1.7958	3.4722	0.65198	cNo regulation
J9P2W2					1.05 (95% CI:0.84 to 1.3)	0.7105	0.0637	1.0452	0.654908	cNo regulation
F1PYR5					1.03 (95% CI:0.9 to 1.16)	0.7105	0.0365	1.0256	0.655055	cNo regulation
F1PPH7					1.6 (95% CI:0.15 to 16.83)	0.7107	0.6775	1.5993	0.657712	cNo regulation
E2RBJ5					0.93 (95% CI:0.67 to 1.31)	0.7107	-0.0975	0.9346	0.658569	cNo regulation
F1P9E5					1.44 (95% CI:0.22 to 9.33)	0.7128	0.5294	1.4434	0.66221	cNo regulation
E2REU6					1.03 (95% CI:0.88 to 1.21)	0.7209	0.0447	1.0315	0.671486	cNo regulation
E2RA64					2.8 (95% CI:0.01 to 672.61)	0.7231	1.4879	2.8049	0.675743	cNo regulation
F1PAL5					0.99 (95% CI:0.94 to 1.04)	0.7231	-0.0137	0.9905	0.676946	cNo regulation
E2R948					1.55 (95% CI:0.14 to 17.1)	0.728	0.6351	1.5531	0.683285	cNo regulation
J9NYC0					1.54 (95% CI:0.13 to 18.15)	0.7416	0.6216	1.5386	0.697804	cNo regulation
E2RE22					1.01 (95% CI:0.94 to 1.08)	0.7533	0.0165	1.0115	0.710566	cNo regulation
E2R729					1.94 (95% CI:0.03 to 129.88)	0.7671	0.957	1.9413	0.725347	cNo regulation
L7N095					1.06 (95% CI:0.62 to 1.83)	0.8455	0.0882	1.063	0.801567	cNo regulation
F2Z4N2					1.04 (95% CI:0.71 to 1.53)	0.8629	0.0566	1.04	0.820036	cNo regulation
E2RC23					1.25 (95% CI:0.09 to 16.62)	0.8887	0.3232	1.2511	0.846684	cNo regulation
J9NWA6					0.62 (95% CI:0 to 159.73)	0.8897	-0.6785	0.6248	0.849775	cNo regulation
Q8WN71					1.04 (95% CI:0.66 to 1.63)	0.9019	0.0506	1.0357	0.863529	cNo regulation
J9PAW5					0.87 (95% CI:0.14 to 5.29)	0.903	-0.1954	0.8733	0.866664	cNo regulation
E2RB79					0.68 (95% CI:0 to 129.28)	0.9052	-0.5504	0.6828	0.870916	cNo regulation
O18909					0.87 (95% CI:0.07 to 10.48)	0.9355	-0.1971	0.8723	0.902284	cNo regulation
F1PD34					0.82 (95% CI:0.02 to 43.84)	0.9402	-0.2923	0.8166	0.909514	cNo regulation
J9NW97					0.99 (95% CI:0.76 to 1.28)	0.9402	-0.0187	0.9871	0.911265	cNo regulation
J9NWG4					1 (95% CI:0.91 to 1.09)	0.9541	-0.0054	0.9963	0.927028	cNo regulation
E2RGT6					1 (95% CI:0.94 to 1.06)	0.9573	-0.003	0.9979	0.932453	cNo regulation
J9PB28					1.01 (95% CI:0.73 to 1.4)	0.9576	0.0166	1.0116	0.936237	cNo regulation
E2RGH5					0.85 (95% CI:0.01 to 110.66)	0.9576	-0.2323	0.8512	0.941055	cNo regulation
A0A0B4J195					0.93 (95% CI:0.09 to 9.79)	0.9576	-0.112	0.9253	0.941373	cNo regulation
F6XH37					0.83 (95% CI:0 to 257.52)	0.9576	-0.2709	0.8288	0.941718	cNo regulation
J9P2Y4					0.85 (95% CI:0 to 272.46)	0.9621	-0.2412	0.8461	0.948418	cNo regulation
E2RSI6					1.12 (95% CI:0.01 to 153.53)	0.9695	0.1671	1.1228	0.958011	cNo regulation
E2RSU2					0.95 (95% CI:0.01 to 123.78)	0.9914	-0.071	0.952	0.981979	cNo regulation
F6Y2H4					1.01 (95% CI:0.19 to 5.35)	0.9924	0.0197	1.0137	0.985396	cNo regulation
F1P8V6					0.97 (95% CI:0.01 to 84.12)	0.9939	-0.0371	0.9746	0.989717	cNo regulation
J9NWJ0					1.03 (95% CI:0 to 337.06)	0.9939	0.0395	1.0278	0.991572	cNo regulation
F2Z4N7					1 (95% CI:0.01 to 79.26)	0.9986	-0.005	0.9965	0.99858	cNo regulation
